# Supplementary material for: Spatial mapping of immune cell environments in NF2-related schwannomatosis vestibular schwannoma
Source: Nat Commun. 2025 Mar 26;16:2944. doi: 10.1038/s41467-025-57586-z (PMC11947219; doi:10.1038/s41467-025-57586-z)
Supplement: Supplementary file 4 — Source Data File [file 41467_2025_57586_MOESM4_ESM.xlsx]

## Sheet: Populations_cell_counts
Total counts in dataset
Population	Count	Percentage
Classically-activated TAMs	122505	16.7531
Schwann cells	111770	15.2851
PanCK+ SOX-10+ Schwann cells	85711	11.7214
SOX-10+ Schwann cells	72269	9.88312
PD-L1+ Schwann cells	62252	8.51325
Other	59982	8.20281
CD44+ Schwann cells	49213	6.7301
Alternatively-activated TAMs	43976	6.01392
CD68+ TAMs	42472	5.80824
pERK+ Schwann cells	26509	3.62523
Transitioning monocytes	18621	2.54651
Vascular endothelial cells	11350	1.55216
Erythrocytes	8278	1.13205
CD8+ TEMRA cells	5419	0.741073
Vascular-related pericytes	3993	0.546061
CD4+ TEMRA cells	1776	0.242876
AGTR1+ CD8+ TEMRA cells	1328	0.18161
Hypoxic perivascular neutrophils	1073	0.146738
Proliferative cells	834	0.114053
CD4- CD8- T-cells	716	0.0979163
Proliferative TAMs	514	0.0702918
Proliferative PD-L1+ Schwann cells	503	0.0687875
Neutrophils	173	0.0236585
Cell number by case
Case	AGTR1+ CD8+ TEMRA cells	Alternatively-activated TAMs	CD4+ TEMRA cells	CD4- CD8- T-cells	CD44+ Schwann cells	CD68+ TAMs	CD8+ TEMRA cells	Classically-activated TAMs	Erythrocytes	Hypoxic perivascular neutrophils	Neutrophils	Other	PD-L1+ Schwann cells	PanCK+ SOX-10+ Schwann cells	Proliferative PD-L1+ Schwann cells	Proliferative TAMs	Proliferative cells	SOX-10+ Schwann cells	Schwann cells	Transitioning monocytes	Vascular endothelial cells	Vascular-related pericytes	pERK+ Schwann cells
NF2VS1	55	2308	21	16	4166	3946	273	9440	2449	67	12	3404	8123	14526	158	95	175	14127	18653	1025	824	23	2842
NF2VS8	17	2128	48	71	2730	1396	324	5041	1209	63	12	5635	9635	2838	11	2	45	1642	5578	1649	240	153	5183
NF2VS14	10	163	45	80	11762	2035	401	7758	262	75	17	3858	480	558	1	9	29	2568	6490	1283	373	277	6439
NF2VS15	12	310	22	13	3240	49	101	2492	16	4	5	1148	910	1173	7	21	12	3078	3676	155	78	13	1455
NF2VS9	162	8243	118	35	2366	1270	464	12336	591	78	8	4571	1096	12042	12	29	6	2755	3760	1053	864	87	818
NF2VS10	162	3541	157	49	4544	4192	354	6476	723	196	10	3313	1741	1864	10	9	17	4924	5876	4222	466	193	3916
NF2VS11	17	278	13	24	335	583	104	3142	103	2	6	3629	2448	1302	23	6	28	3164	2684	416	74	12	55
NF2VS12	41	120	53	89	8394	1893	452	8397	389	59	11	7578	5977	419	16	32	106	3287	10189	1621	1050	149	2264
NF2VS13	69	7821	42	24	674	3301	265	4747	156	69	12	1987	326	2186	0	14	103	1334	1328	2089	201	161	374
NF2VS16	11	1806	12	9	4090	58	58	7397	113	26	18	3746	2984	7669	7	26	25	9558	11329	253	4445	111	65
NF2VS2	121	8314	56	0	12	28	197	3551	42	38	2	93	11558	13638	152	76	2	1186	269	70	346	102	110
NF2VS3	0	24	65	63	179	3606	327	3604	26	5	7	5641	102	36	1	1	51	1038	3133	1396	213	179	755
NF2VS4	27	161	18	16	957	18990	198	4910	180	22	9	7053	14688	6008	86	36	120	3307	9643	1426	278	86	395
NF2VS5	80	314	139	50	1338	785	451	11632	1243	122	14	4046	316	1908	0	9	54	4020	10233	1096	455	168	542
NF2VS6	145	1986	56	41	2442	62	530	15627	97	62	16	3535	1505	8414	13	68	27	14163	16028	512	516	1559	983
NF2VS7	399	6459	911	136	1984	278	920	15955	679	185	14	745	363	11130	6	81	34	2118	2901	355	927	720	313
Cell percentage by case
Case	AGTR1+ CD8+ TEMRA cells	Alternatively-activated TAMs	CD4+ TEMRA cells	CD4- CD8- T-cells	CD44+ Schwann cells	CD68+ TAMs	CD8+ TEMRA cells	Classically-activated TAMs	Erythrocytes	Hypoxic perivascular neutrophils	Neutrophils	Other	PD-L1+ Schwann cells	PanCK+ SOX-10+ Schwann cells	Proliferative PD-L1+ Schwann cells	Proliferative TAMs	Proliferative cells	SOX-10+ Schwann cells	Schwann cells	Transitioning monocytes	Vascular endothelial cells	Vascular-related pericytes	pERK+ Schwann cells
NF2VS1	0.0634167	2.66119	0.0242136	0.0184485	4.80352	4.54986	0.314777	10.8846	2.82377	0.077253	0.0138364	3.92491	9.36606	16.7489	0.182179	0.109538	0.20178	16.2889	21.5075	1.18186	0.950097	0.0265197	3.27691
NF2VS8	0.0372399	4.66156	0.105148	0.155531	5.98028	3.05805	0.709748	11.0427	2.64841	0.138007	0.026287	12.3439	21.1062	6.21687	0.0240964	0.00438116	0.0985761	3.59693	12.2191	3.61227	0.525739	0.335159	11.3538
NF2VS14	0.0222356	0.36244	0.10006	0.177885	26.1535	4.52494	0.891646	17.2504	0.582572	0.166767	0.0378005	8.57848	1.06731	1.24074	0.00222356	0.020012	0.0644831	5.71009	14.4309	2.85282	0.829387	0.615925	14.3175
NF2VS15	0.0667037	1.72318	0.12229	0.0722624	18.01	0.272374	0.561423	13.8521	0.0889383	0.0222346	0.0277932	6.38132	5.05837	6.52029	0.0389105	0.116732	0.0667037	17.1095	20.4336	0.86159	0.433574	0.0722624	8.08783
NF2VS9	0.307028	15.6224	0.223637	0.0663331	4.48412	2.40694	0.879387	23.3796	1.12008	0.147828	0.0151619	8.6631	2.07717	22.8224	0.0227428	0.0549617	0.0113714	5.22136	7.12607	1.99568	1.63748	0.164885	1.5503
NF2VS10	0.345011	7.54126	0.334363	0.104355	9.67735	8.9277	0.753913	13.7919	1.53977	0.417421	0.021297	7.05569	3.70781	3.96976	0.021297	0.0191673	0.0362049	10.4866	12.5141	8.99159	0.99244	0.411032	8.3399
NF2VS11	0.0921509	1.50694	0.0704683	0.130095	1.81592	3.16023	0.563747	17.0317	0.558326	0.0108413	0.0325239	19.6715	13.2697	7.05768	0.124675	0.0325239	0.151778	17.1509	14.549	2.25499	0.401127	0.0650477	0.298135
NF2VS12	0.0779675	0.228198	0.100787	0.169247	15.9624	3.59982	0.859544	15.9681	0.739741	0.112197	0.0209181	14.4107	11.3661	0.79679	0.0304263	0.0608527	0.201575	6.25071	19.3759	3.08257	1.99673	0.283345	4.30533
NF2VS13	0.252905	28.6662	0.153942	0.0879669	2.4704	12.0991	0.971301	17.3991	0.571785	0.252905	0.0439834	7.28292	1.19488	8.01232	0	0.051314	0.377524	4.88949	4.8675	7.65678	0.736723	0.590111	1.37082
NF2VS16	0.02044	3.35588	0.0222982	0.0167237	7.59997	0.107775	0.107775	13.745	0.209975	0.0483128	0.0334473	6.96076	5.54482	14.2504	0.0130073	0.0483128	0.0464546	17.7605	21.0514	0.47012	8.25963	0.206258	0.120782
NF2VS2	0.30278	20.8042	0.14013	0	0.0300278	0.0700648	0.492956	8.88572	0.105097	0.095088	0.00500463	0.232715	28.9218	34.1266	0.380352	0.190176	0.00500463	2.96775	0.673123	0.175162	0.865801	0.255236	0.275255
NF2VS3	0	0.117348	0.317817	0.308038	0.87522	17.6315	1.59887	17.6217	0.127127	0.0244475	0.0342265	27.5817	0.498729	0.176022	0.0048895	0.0048895	0.249364	5.0753	15.3188	6.82574	1.04146	0.87522	3.69157
NF2VS4	0.0393506	0.234646	0.0262337	0.0233189	1.39476	27.6766	0.288571	7.15597	0.262337	0.0320634	0.0131169	10.2792	21.4067	8.75623	0.125339	0.0524674	0.174891	4.81972	14.054	2.07829	0.405165	0.125339	0.575684
NF2VS5	0.205049	0.804819	0.356273	0.128156	3.42945	2.01205	1.15597	29.8142	3.18595	0.3127	0.0358836	10.3704	0.809945	4.89043	0	0.0230681	0.138408	10.3037	26.2284	2.80918	1.16622	0.430604	1.38921
NF2VS6	0.212029	2.90406	0.0818869	0.0599529	3.57085	0.0906605	0.775001	22.8508	0.14184	0.0906605	0.0233963	5.16911	2.20071	12.3035	0.0190095	0.0994341	0.0394812	20.7101	23.4372	0.74868	0.754529	2.27967	1.43741
NF2VS7	0.838006	13.5656	1.91334	0.285636	4.16693	0.583874	1.93225	33.5098	1.42608	0.388549	0.0294037	1.5647	0.762397	23.376	0.0126016	0.170122	0.0714091	4.44836	6.09287	0.745595	1.94695	1.51219	0.657383

## Sheet: Histopathology_abundance
Schwann cell populations
	PD-L1 Schwann cells			Proliferative PD-L1 Schwann cells			PanCK SOX10 Schwann cells			SOX10 Schwann cells			CD44 Schwann cells			pERK Schwann cells			Schwann cells
	Antoni A	Antoni B		Antoni A	Antoni B		Antoni A	Antoni B		Antoni A	Antoni B		Antoni A	Antoni B		Antoni A	Antoni B		Antoni A	Antoni B
	1327.67	157		24.6667	10		2261.67	956		2040.17	1886		689.5	29		469	28		2674.83	2604
	2003	78		2	0		251.5	6		626	171		480.5	40		2322.5	132		2113.5	357
	203.8	14.5		0.6	0		1815	374.5		379.4	113		443.2	39		145.2	7.5		557.4	412
	290.167	18		1.66667	0		310.667	6.33333		820.667	228.333		757.333	48.6667		652.667	132.667		979.333	858
	1224	51		11.5	0		651	630		1582	399		167.5	9		27.5	49		1342	805
	996.167	137		2.66667	0		69.8333	369		547.833	442		1399	815		93.5	745		1698.17	839
	81.5			0			546.5			333.5			168.5			27.5			332
	2889.5			38			3409.5			296.5			3			357			67.25
	48			1			17			353			33			27			559
	2860.8			17.2			1201			636.6			62.4			98.6			1493
	53			0			255.6			724.2			265.8			21.5			1885.6
	63			1.5			2268			1996.5			146			51.3333			1665
	58.1667			0.833333			1618.5			290.5			318.5			377.333			389.833
Myeloid cell populations
	A.A.L. TAMs			C.A.L. TAMs			CD68 TAMs			Proliferative TAMs			Transitioning monocytes			Neutrophils			Hypoxic neutrophils			Antoni A			Antoni B
	Antoni A	Antoni B		Antoni A	Antoni B		Antoni A	Antoni B		Antoni A	Antoni B		Antoni A	Antoni B		Antoni A	Antoni B		Antoni A	Antoni B		A.A.L. TAMs	C.A.L. TAMs		A.A.L. TAMs	C.A.L. TAMs
	366	112		1322.67	1504		654.333	20		12	23		168.667	13		1.83333	1		10	7		366	1322.67		112	1504
	12.5	15		1044	1437		255.5	810		1	0		110.5	1178		0	8		13	4		12.5	1044		15	1437
	1107.4	138		1662	1383.5		124.2	323		5.4	1		142.4	69		1	1		13.8	4.5		1107.4	1662		138	1383.5
	590.167	3.66667		1079.33	577.333		698.667	1137.33		1.5	0		703.667	136.667		1.66667	1.66667		32.6667	1		590.167	1079.33		3.66667	577.333
	139	85		1571	1901		291.5	8		3	5		208	12		3	1		1	2		139	1571		85	1901
	20	144		1399.5	896		315.5	11		5.33333	1		270.167	34		1.83333	2		9.83333	0		20	1399.5		144	896
	1955.25			1186.75			825.25			3.5			522.25			3			17.25			1955.25	1186.75
	2078.5			887.75			7			19			17.5			0.5			9.5			2078.5	887.75
	13			1872			194			1			986			2			2			13	1872
	31.8			828.4			2803.2			7.2			241			1.6			2.8			31.8	828.4
	45.8			1946.2			155.4			0.8			216.8			2.6			24			45.8	1946.2
	449			2409			8			11.5			15.5			2			12			449	2409
	1029.83			2261.33			45			11.1667			41.8333			2.16667			29.6667			1029.83	2261.33
T-cell populations
	AGTR1 CD8 TEMRA			CD8 TEMRA			CD4 TEMRA			CD4-CD8- T-cells
	Antoni A	Antoni B		Antoni A	Antoni B		Antoni A	Antoni B		Antoni A	Antoni B
	3.16667	36		23.3333	133		1.33333	13		0.666667	12
	0.5	5		18	259		0.5	35		1	61
	22.4	22		64.4	65.5		18.4	9.5		3.4	8.5
	27	0		59	66.3333		26.1667	9		8.16667	12.6667
	8.5	43		52	135		6.5	62		12	8
	6.83333	5		75.3333	23		8.83333	3		14.8333	24
	17.25			66.25			10.5			6
	30.25			49.25			14			0
	0			128			38			25
	5.4			33.4			3.2			2.4
	7.4			63.2			15.4			8.4
	28.5			75.5			6			1
	56.3333			114.333			137.167			19.1667
Vascular populations
	Vascular endothelial cells			Vascular-related pericytes			Erythrocytes
	Antoni A	Antoni B		Antoni A	Antoni B		Antoni A	Antoni B
	130.667	40		3.83333	0		291.667	699
	21.5	79		31.5	9		506.5	1
	138.4	56.5		14.8	6		115.4	6.5
	77.6667	21		32.1667	36.3333		120.5	6.33333
	37	66		6	32		51.5	0
	175	12		24.8333	0		64.8333	3
	50.25			40.25			39
	86.5			25.5			10.5
	150			70			7
	44			15.8			29
	77.8			27.2			248.6
	87			366.5			6
	138.167			73.1667			111.333

## Sheet: Treatment_abundance
Schwann cell populations
	PD-L1 Schwann cells			Proliferative PD-L1 Schwann cells			PanCK SOX10 Schwann cells			SOX10 Schwann cells			CD44 Schwann cells			pERK Schwann cells			Schwann cells
	Naïve	Bev		Naïve	Bev		Naïve	Bev		Naïve	Bev		Naïve	Bev		Naïve	Bev		Naïve	Bev
	1327.67	96		24.6667	0.2		2261.67	111.6		2040.17	513.6		689.5	2352.4		469	1287.8		2674.83	1298
	2389.25	455		2.75	3.5		708	586.5		367.75	1539		672.5	1620		1262.75	727.5		1305.25	1838
	177.833	497.333		2	1.16667		1882.17	1278.17		421.5	1593		381.333	681.667		133.833	10.8333		489.333	1888.17
	290.167			1.66667			310.667			820.667			757.333			652.667			979.333
	1224			11.5			651			1582			167.5			27.5			1342
	996.167			2.66667			69.8333			547.833			1399			377.333			1698.17
	81.5			0			546.5			333.5			168.5			93.5			332
	2889.5			38			3409.5			296.5			3			27.5			67.25
	2448			14.3333			1001.33			551.167			159.5			65.8333			1607.17
	968.4			0.6			46.4			351			431.8			74			1372
	53			0			255.6			724.2			265.8			98.6			1885.6
	195.429			1.85714			1149.29			1960.14			232.429			34			2169.86
	51.8571			0.857143			1590			302.571			283.429			44.7143			414.429
Myeloid cell populations
	A.A.L. TAMs			C.A.L. TAMs			CD68 TAMs			Proliferative TAMs			Transitioning monocytes			Neutrophils			Hypoxic neutrophils			Naïve			Bev
	Naïve	Bev		Naïve	Bev		Naïve	Bev		Naïve	Bev		Naïve	Bev		Naïve	Bev		Naïve	Bev		A.A.L. TAMs	C.A.L. TAMs		A.A.L. TAMs	C.A.L. TAMs
	366	32.6		1322.67	1551.6		654.333	407		12	1.8		168.667	256.6		1.83333	3.4		10	15		366	1322.67		32.6	1551.6
	528.25	155		901	1246		146.5	24.5		0.5	10.5		117.75	77.5		1	2.5		14.75	2		528.25	901		155	1246
	1327.83	301		1594.83	1232.83		104	9.66667		4.5	4.33333		152.5	42.1667		1	3		11.5	4.33333		1327.83	1594.83		301	1232.83
	590.167			1079.33			698.667			1.5			703.667			1.66667			32.6667			590.167	1079.33
	139			1571			291.5			3			208			3			1			139	1571
	20			1399.5			315.5			5.33333			270.167			1.83333			9.83333			20	1399.5
	1955.25			1186.75			825.25			3.5			522.25			3			17.25			1955.25	1186.75
	2078.5			887.75			7			19			17.5			0.5			9.5			2078.5	887.75
	26.8333			818.333			3165			6			237.667			1.5			3.66667			26.8333	818.333
	91.6			526.2			1204.8			1.2			1574.8			2.6			8.6			91.6	526.2
	45.8			1946.2			155.4			0.8			216.8			2.6			24			45.8	1946.2
	263.143			2104.43			7.28571			9.57143			68.2857			2			8.85714			263.143	2104.43
	922.714			2279.29			39.7143			11.5714			50.7143			2			26.4286			922.714	2279.29
T-cell populations
	AGTR1 CD8 TEMRA			CD8 TEMRA			CD4 TEMRA			CD4-CD8- T-cells
	Naïve	Bev		Naïve	Bev		Naïve	Bev		Naïve	Bev
	3.16667	2		23.3333	80.2		1.33333	9		0.666667	16
	3	6		16.25	50.5		3.25	11		2.5	6.5
	19.6667	1.83333		55.5	9.66667		16.5	2		3	1.5
	27			59			26.1667			8.16667
	8.5			52			6.5			12
	6.83333			75.3333			8.83333			14.8333
	17.25			66.25			10.5			6
	30.25			49.25			14			0
	4.5			33			3			2.66667
	8			47.2			13			9.6
	7.4			63.2			15.4			8.4
	20			72.4286			7.57143			2.42857
	57			131.429			130.143			19.4286
Vascular populations
	Vascular endothelial cells			Vascular-related pericytes			Erythrocytes
	Naïve	Bev		Naïve	Bev		Naïve	Bev
	130.667	74.6		3.83333	55.4		291.667	52.4
	40.25	39		36	6.5		302	8
	125.167	740.833		12.5	18.5		96.3333	18.8333
	77.6667			32.1667			120.5
	37			6			51.5
	175			24.8333			64.8333
	50.25			40.25			39
	86.5			25.5			10.5
	46.3333			14.3333			30
	227.6			254.4			85
	77.8			27.2			248.6
	72			222.714			13.4286
	132.429			102.857			97

## Sheet: Disease_severity_abundance
Schwann cell populations
	PD-L1 Schwann cells				Proliferative PD-L1 Schwann cells				PanCK SOX10 Schwann cells				SOX10 Schwann cells				CD44 Schwann cells				pERK Schwann cells				Schwann cells
	Mild	Moderate	Severe		Mild	Moderate	Severe		Mild	Moderate	Severe		Mild	Moderate	Severe		Mild	Moderate	Severe		Mild	Moderate	Severe		Mild	Moderate	Severe
	1160.43	290.167	1927		22.5714	1.66667	2.2		2075.14	310.667	567.6		2018.14	820.667	328.4		595.143	757.333	546		406	652.667	1036.6		2664.71	979.333	1115.6
	2889.5	1224	137		38	11.5	1.5		3409.5	651	1505.25		296.5	1582	344.375		3	167.5	295.75		27.5	27.5	102.25		67.25	1342	470
	25.5	81.5	996.167		0.25	0	2.66667		9	546.5	69.8333		259.5	333.5	547.833		44.75	168.5	1399		188.75	93.5	377.333		783.25	332	1698.17
	2448	188.125	52.6667		14.3333	1.625	0		1001.33	1051.75	318		551.167	1770.38	670		159.5	305.25	223		65.8333	122.875	90.3333		1607.17	2003.5	1705.5
	51.8571				0.857143				1590				302.571				283.429				44.7143				414.429
Myeloid cell populations
	A.A.L. TAMs				C.A.L. TAMs				CD68 TAMs				Proliferative TAMs				Transitioning monocytes				Neutrophils				Hypoxic neutrophils				Mild			Moderate			Severe
	Mild	Moderate	Severe		Mild	Moderate	Severe		Mild	Moderate	Severe		Mild	Moderate	Severe		Mild	Moderate	Severe		Mild	Moderate	Severe		Mild	Moderate	Severe		A.A.L. TAMs	C.A.L. TAMs		A.A.L. TAMs	C.A.L. TAMs		A.A.L. TAMs	C.A.L. TAMs
	329.714	590.167	425.6		1348.57	1079.33	1008.2		563.714	698.667	279.2		13.5714	1.5	0.4		146.429	703.667	329.8		1.71429	1.66667	2.4		9.57143	32.6667	12.6		329.714	1348.57		590.167	1079.33		425.6	1008.2
	2078.5	139	1030.38		887.75	1571	1542		7	291.5	158.75		19	3	3.625		17.5	208	131.625		0.5	3	1		9.5	1	9.75		2078.5	887.75		139	1571		1030.38	1542
	6	1955.25	20		901	1186.75	1399.5		901.5	825.25	315.5		0.25	3.5	5.33333		349	522.25	270.167		1.75	3	1.83333		1.25	17.25	9.83333		6	901		1955.25	1186.75		20	1399.5
	26.8333	248.25	52.3333		818.333	1953.38	1938.67		3165	7.75	130.833		6	8.5	1.5		237.667	64	182.667		1.5	2	2.33333		3.66667	7.75	20.3333		26.8333	818.333		248.25	1953.38		52.3333	1938.67
	922.714				2279.29				39.7143				11.5714				50.7143				2				26.4286				922.714	2279.29
T-cell populations
	AGTR1 CD8 TEMRA				CD8 TEMRA				CD4 TEMRA				CD4-CD8- T-cells
	Mild	Moderate	Severe		Mild	Moderate	Severe		Mild	Moderate	Severe		Mild	Moderate	Severe
	7.85714	27	3.4		39	59	64.8		3	6.5	9.6		2.28571	8.16667	14.2
	30.25	8.5	20.25		49.25	52	58		14	26.1667	14.75		0	12	4.375
	0	17.25	6.83333		81.75	66.25	75.3333		16.25	10.5	8.83333		15.75	6	14.8333
	4.5	18.125	13.3333		33	66.25	75.1667		3	7	23.1667		2.66667	5.125	8.33333
	57				131.429				130.143				19.4286
Vascular populations
	Vascular endothelial cells				Vascular-related pericytes				Erythrocytes
	Mild	Moderate	Severe		Mild	Moderate	Severe		Mild	Moderate	Severe
	117.714	77.6667	48		3.28571	32.1667	30.6		349.857	120.5	241.8
	86.5	37	108		25.5	6	10.875		10.5	39	73.875
	53.25	50.25	175		44.75	40.25	24.8333		6.5	51.5	64.8333
	46.3333	64.5	75.8333		14.3333	194.875	28		30	12.125	207.167
	132.429				102.857				97

## Sheet: P values
Histopathology_abundance_stats				Treatment naïve vs bevacizumab
	Population	P values:			Population	P values:
Fig 1	PDL1 Schwann cells	0.0365		Sup	PDL1 Schwann cells	0.6107
Fig 1	Proliferative PD-L1 Schwann cells	0.0247		Sup	Proliferative PD-L1 Schwann cells	0.5964
Sup	PanCK SOX10 Schwann cells	0.1211		Sup	PanCK SOX10 Schwann cells	0.5083
Sup	SOX10 Schwann cells	0.1274		Sup	SOX10 Schwann cells	0.3643
Sup	CD44 Schwann cells	0.1061		Fig 6	CD44 Schwann cells	0.025
Sup	pERK Schwann cells	0.6861		Sup	pERK Schwann cells	0.5089
Sup	Schwann cells	0.5789		Sup	Schwann cells	0.3858
Sup	A.A.L TAMs	0.1791		Sup	A.A.L TAMs	0.4393
Sup	C.A.L. TAMs	0.396		Sup	C.A.L. TAMs	0.9711
Sup	CD68 TAMs	0.9152		Sup	CD68 TAMs	0.3643
Sup	Proliferative TAMs	0.1684		Sup	Proliferative TAMs	>0.9999
Sup	Transitioning monocytes	0.1518		Sup	Transitioning monocytes	0.4393
Sup	Neutrophils	0.6178		Sup	Neutrophils	0.0386
Fig 1	Hypoxic neutrophils	0.0223		Sup	Hypoxic neutrophils	0.2655
Fig 1	AntA: A.A.L. vs C.A.L. TAMs	0.0001		Fig 6	Naive: A.A.L. vs C.A.L. TAMs	0.0102
Fig 1	AntB: A.A.L. vs C.A.L. TAMs	0.0029		Fig 6	Bev: A.A.L. vs C.A.L. TAMs	0.0008
Sup	AGTR1 CD8 TEMRA	0.9849		Fig 6	AGTR1 CD8 TEMRA	0.025
Sup	CD8 TEMRA	0.0681		Sup	CD8 TEMRA	0.5906
Sup	CD4 TEMRA	0.7012		Sup	CD4 TEMRA	0.5214
Sup	CD4-CD8- T-cells	0.0609		Sup	CD4-CD8- T-cells	0.7832
Fig 1	Vascular endothelial cells	0.0398		Sup	Vascular endothelial cells	0.0877
Sup	Vascular-related pericytes	0.11		Sup	Vascular-related pericytes	0.7036
Sup	Erythrocytes	0.0365		Sup	Erythrocytes	0.1107
				Fig 6	CN Bev-9	0.0048
Disease_severity_abundance_stats
	Population	P value
Sup	PDL1 Schwann cells
Sup	Mild vs. Moderate	0.4349
Sup	Mild vs. Severe	0.7154
Sup	Moderate vs. Severe	0.8886
Sup	Proliferative PD-L1 Schwann cells
Sup	Mild vs. Moderate	>0.9999
Sup	Mild vs. Severe	0.8887
Sup	Moderate vs. Severe	>0.9999
Sup	PanCK SOX10 Schwann cells
Sup	Mild vs. Moderate	0.2733
Sup	Mild vs. Severe	0.2578
Sup	Moderate vs. Severe	0.9991
Sup	SOX10 Schwann cells
Sup	Mild vs. Moderate	0.3497
Sup	Mild vs. Severe	>0.9999
Sup	Moderate vs. Severe	0.8279
Sup	CD44 Schwann cells
Sup	Mild vs. Moderate	0.8535
Sup	Mild vs. Severe	0.2796
Sup	Moderate vs. Severe	0.5755
Sup	pERK Schwann cells
Sup	Mild vs. Moderate	>0.9999
Sup	Mild vs. Severe	0.7271
Sup	Moderate vs. Severe	>0.9999
Sup	Schwann cells
Sup	Mild vs. Moderate	0.9942
Sup	Mild vs. Severe	0.9656
Sup	Moderate vs. Severe	0.9889
Sup	A.A.L TAMs
Sup	Mild vs. Moderate	>0.9999
Sup	Mild vs. Severe	>0.9999
Sup	Moderate vs. Severe	>0.9999
Sup	C.A.L. TAMs
Sup	Mild vs. Moderate	0.8195
Sup	Mild vs. Severe	0.7794
Sup	Moderate vs. Severe	0.9973
Sup	CD68 TAMs
Sup	Mild vs. Moderate	0.6872
Sup	Mild vs. Severe	0.4512
Sup	Moderate vs. Severe	0.92
Sup	Proliferative TAMs
Sup	Mild vs. Moderate	0.2262
Sup	Mild vs. Severe	0.1198
Sup	Moderate vs. Severe	0.9166
Sup	Transitioning monocytes
Sup	Mild vs. Moderate	0.5992
Sup	Mild vs. Severe	>0.9999
Sup	Moderate vs. Severe	>0.9999
Sup	Neutrophils
Sup	Mild vs. Moderate	0.1251
Sup	Mild vs. Severe	0.6306
Sup	Moderate vs. Severe	0.4961
Sup	Hypoxic neutrophils
Sup	Mild vs. Moderate	0.7832
Sup	Mild vs. Severe	0.8963
Sup	Moderate vs. Severe	0.975
Sup	Mild: A.A.L. vs C.A.L. TAMs	0.3095
Sup	Moderate: A.A.L. vs C.A.L. TAMs	0.1741
Sup	Severe: A.A.L. vs C.A.L. TAMs	0.0115
Sup	AGTR1 CD8 TEMRA
Sup	Mild vs. Moderate	0.9774
Sup	Mild vs. Severe	0.6944
Sup	Moderate vs. Severe	0.8267
Sup	CD8 TEMRA
Sup	Mild vs. Moderate	0.9389
Sup	Mild vs. Severe	0.9964
Sup	Moderate vs. Severe	0.9168
Sup	CD4 TEMRA
Sup	Mild vs. Moderate	>0.9999
Sup	Mild vs. Severe	>0.9999
Sup	Moderate vs. Severe	>0.9999
Sup	CD4-CD8- T-cells
Sup	Mild vs. Moderate	0.9988
Sup	Mild vs. Severe	0.8463
Sup	Moderate vs. Severe	0.8382
Sup	Vascular endothelial cells
Sup	Mild vs. Moderate	0.5214
Sup	Mild vs. Severe	0.8517
Sup	Moderate vs. Severe	0.2967
Sup	Vascular-related pericytes
Sup	Mild vs. Moderate	>0.9999
Sup	Mild vs. Severe	>0.9999
Sup	Moderate vs. Severe	0.9539
Sup	Erythrocytes
Sup	Mild vs. Moderate	>0.9999
Sup	Mild vs. Severe	0.4701
Sup	Moderate vs. Severe	0.6112

## Sheet: Jaccard Index
Antoni A	Antoni B
0.728582	0.738445
0.825442	0.741918
0.798327	0.772145
0.843484	0.747448
0.730098	0.829868
0.829685	0.78937
0.749129	0.855158
0.703314	0.741631
0.719557	0.781451
0.806797
0.757575
0.801336
0.752094
0.791232
0.766928
0.780903
0.832642
0.80323
0.735802
0.822568
0.784435
0.809983
0.765026
0.766246
0.697583
0.75792
0.798782
0.798394
0.748687
0.760521
0.748657
0.733623
0.736543
0.766848
0.841648
0.875026
0.86825
0.867185
0.7741
0.727224
0.755809
0.808932
0.733037
0.761053
0.788038
0.767662
0.693497
0.73952
0.708172
0.735493
0.750882
0.846525
0.689
0.858945
0.697232
0.827794
0.712509
0.771728
0.777655
0.71856
0.757959

## Sheet: Antoni_A_CNs
	ROI	X_loc	Y_loc	population	hierarchy	spatial_cluster
171928	NF2VS1.1	10.5	0.666667	PD-L1+ Schwann cells	Schwannoma	2
171929	NF2VS1.1	35.7692	0.461538	PanCK+ SOX-10+ Schwann cells	Schwannoma	2
171930	NF2VS1.1	73.5789	1.42105	PanCK+ SOX-10+ Schwann cells	Schwannoma	6
171931	NF2VS1.1	78.6	1.15	PanCK+ SOX-10+ Schwann cells	Schwannoma	1
171932	NF2VS1.1	95.2143	0.785714	Alternatively-activated TAMs	Myeloid	6
171933	NF2VS1.1	102.923	1	PD-L1+ Schwann cells	Schwannoma	6
171934	NF2VS1.1	118.735	1.20588	PanCK+ SOX-10+ Schwann cells	Schwannoma	6
171935	NF2VS1.1	133.706	1.91176	SOX-10+ Schwann cells	Schwannoma	6
171936	NF2VS1.1	146	1	Classically-activated TAMs	Myeloid	4
171937	NF2VS1.1	172.5	0.428571	Alternatively-activated TAMs	Myeloid	6
171938	NF2VS1.1	198.5	0.875	PanCK+ SOX-10+ Schwann cells	Schwannoma	6
171939	NF2VS1.1	205.333	0.904762	Classically-activated TAMs	Myeloid	4
171940	NF2VS1.1	217.808	1.57692	PanCK+ SOX-10+ Schwann cells	Schwannoma	6
171941	NF2VS1.1	239.143	0.928571	PanCK+ SOX-10+ Schwann cells	Schwannoma	6
171942	NF2VS1.1	243.941	1.23529	PanCK+ SOX-10+ Schwann cells	Schwannoma	6
171943	NF2VS1.1	248.5	1	Classically-activated TAMs	Myeloid	4
171944	NF2VS1.1	256.87	1.21739	PD-L1+ Schwann cells	Schwannoma	6
171945	NF2VS1.1	268.632	0.842105	PD-L1+ Schwann cells	Schwannoma	6
171946	NF2VS1.1	281.408	1.77551	PanCK+ SOX-10+ Schwann cells	Schwannoma	6
171947	NF2VS1.1	289.85	0.95	Alternatively-activated TAMs	Myeloid	6
171948	NF2VS1.1	321.733	1.73333	Alternatively-activated TAMs	Myeloid	6
171949	NF2VS1.1	333.438	0.875	PanCK+ SOX-10+ Schwann cells	Schwannoma	6
171950	NF2VS1.1	344.357	0.714286	SOX-10+ Schwann cells	Schwannoma	2
171951	NF2VS1.1	350.735	2.02941	SOX-10+ Schwann cells	Schwannoma	6
171952	NF2VS1.1	368.81	0.952381	PanCK+ SOX-10+ Schwann cells	Schwannoma	2
171953	NF2VS1.1	376.455	0.545455	Alternatively-activated TAMs	Myeloid	2
171954	NF2VS1.1	406.5	0.875	Erythrocytes	Vasculature	2
171955	NF2VS1.1	421.286	1.07143	Erythrocytes	Vasculature	2
171956	NF2VS1.1	426.25	0.875	Classically-activated TAMs	Myeloid	2
171957	NF2VS1.1	480	0.5	PanCK+ SOX-10+ Schwann cells	Schwannoma	2
171958	NF2VS1.1	498.5	0.777778	PD-L1+ Schwann cells	Schwannoma	4
171959	NF2VS1.1	514.2	0.85	SOX-10+ Schwann cells	Schwannoma	6
171960	NF2VS1.1	522.958	1.16667	Classically-activated TAMs	Myeloid	4
171961	NF2VS1.1	530.25	1.35714	SOX-10+ Schwann cells	Schwannoma	6
171962	NF2VS1.1	546.8	0.96	PanCK+ SOX-10+ Schwann cells	Schwannoma	6
171963	NF2VS1.1	585	0.851852	PanCK+ SOX-10+ Schwann cells	Schwannoma	6
171964	NF2VS1.1	600.5	0.866667	PD-L1+ Schwann cells	Schwannoma	2
171965	NF2VS1.1	653.341	1.41463	Classically-activated TAMs	Myeloid	4
171966	NF2VS1.1	662.957	1.86957	Classically-activated TAMs	Myeloid	4
171967	NF2VS1.1	674.8	1.25	SOX-10+ Schwann cells	Schwannoma	6
171968	NF2VS1.1	704	0.809524	PD-L1+ Schwann cells	Schwannoma	4
171969	NF2VS1.1	715.286	2.14286	PanCK+ SOX-10+ Schwann cells	Schwannoma	6
171970	NF2VS1.1	728.619	1.09524	PD-L1+ Schwann cells	Schwannoma	6
171971	NF2VS1.1	734.167	0.833333	PanCK+ SOX-10+ Schwann cells	Schwannoma	6
171972	NF2VS1.1	744.263	1.15789	PanCK+ SOX-10+ Schwann cells	Schwannoma	6
171973	NF2VS1.1	837.75	1.08333	SOX-10+ Schwann cells	Schwannoma	6
171974	NF2VS1.1	842.684	0.947368	PanCK+ SOX-10+ Schwann cells	Schwannoma	6
171975	NF2VS1.1	854.267	0.666667	PanCK+ SOX-10+ Schwann cells	Schwannoma	6
171976	NF2VS1.1	859.167	0.333333	Alternatively-activated TAMs	Myeloid	4
171977	NF2VS1.1	868.55	2.2	Classically-activated TAMs	Myeloid	4
171978	NF2VS1.1	882.304	0.869565	PanCK+ SOX-10+ Schwann cells	Schwannoma	2
171979	NF2VS1.1	905.5	0.666667	SOX-10+ Schwann cells	Schwannoma	6
171980	NF2VS1.1	918.156	1.40625	PanCK+ SOX-10+ Schwann cells	Schwannoma	6
171981	NF2VS1.1	926.842	0.684211	PanCK+ SOX-10+ Schwann cells	Schwannoma	6
171982	NF2VS1.1	937.24	1.12	Alternatively-activated TAMs	Myeloid	4
171983	NF2VS1.1	950.952	0.904762	Alternatively-activated TAMs	Myeloid	4
171984	NF2VS1.1	958.781	1.34375	PanCK+ SOX-10+ Schwann cells	Schwannoma	6
171985	NF2VS1.1	982.972	2.05556	SOX-10+ Schwann cells	Schwannoma	4
171986	NF2VS1.1	988.688	1.1875	SOX-10+ Schwann cells	Schwannoma	6
171987	NF2VS1.1	998.333	0.666667	PD-L1+ Schwann cells	Schwannoma	4
171988	NF2VS1.1	142.19	1.95238	Alternatively-activated TAMs	Myeloid	1
171989	NF2VS1.1	157	1.65517	PD-L1+ Schwann cells	Schwannoma	6
171990	NF2VS1.1	212.057	2.42857	PanCK+ SOX-10+ Schwann cells	Schwannoma	6
171991	NF2VS1.1	298.5	2.21429	PanCK+ SOX-10+ Schwann cells	Schwannoma	6
171992	NF2VS1.1	538.351	1.81081	SOX-10+ Schwann cells	Schwannoma	6
171993	NF2VS1.1	53.1831	3.14085	PanCK+ SOX-10+ Schwann cells	Schwannoma	6
171994	NF2VS1.1	126.444	3.33333	PanCK+ SOX-10+ Schwann cells	Schwannoma	6
171995	NF2VS1.1	261.412	3.17647	PanCK+ SOX-10+ Schwann cells	Schwannoma	6
171996	NF2VS1.1	479.815	3.59259	PanCK+ SOX-10+ Schwann cells	Schwannoma	6
171997	NF2VS1.1	557.627	2.7451	Alternatively-activated TAMs	Myeloid	4
171998	NF2VS1.1	627.361	3.25	SOX-10+ Schwann cells	Schwannoma	6
171999	NF2VS1.1	670.375	3.125	PD-L1+ Schwann cells	Schwannoma	6
172000	NF2VS1.1	693.099	2.85915	SOX-10+ Schwann cells	Schwannoma	6
172001	NF2VS1.1	740.16	4.3	PanCK+ SOX-10+ Schwann cells	Schwannoma	6
172002	NF2VS1.1	804.643	3.32143	SOX-10+ Schwann cells	Schwannoma	6
172003	NF2VS1.1	931.333	3.13333	SOX-10+ Schwann cells	Schwannoma	6
172004	NF2VS1.1	33.4359	3.58974	PanCK+ SOX-10+ Schwann cells	Schwannoma	2
172005	NF2VS1.1	229.986	4.52055	Classically-activated TAMs	Myeloid	4
172006	NF2VS1.1	336.981	4.35849	PanCK+ SOX-10+ Schwann cells	Schwannoma	6
172007	NF2VS1.1	345.84	4.36	SOX-10+ Schwann cells	Schwannoma	6
172008	NF2VS1.1	455.81	4.46835	PanCK+ SOX-10+ Schwann cells	Schwannoma	2
172009	NF2VS1.1	579.286	3.5	PanCK+ SOX-10+ Schwann cells	Schwannoma	6
172010	NF2VS1.1	684.593	3.07407	SOX-10+ Schwann cells	Schwannoma	6
172011	NF2VS1.1	755.732	4.66197	PanCK+ SOX-10+ Schwann cells	Schwannoma	6
172012	NF2VS1.1	842.519	4.7037	PanCK+ SOX-10+ Schwann cells	Schwannoma	1
172013	NF2VS1.1	40.3443	4.93443	PanCK+ SOX-10+ Schwann cells	Schwannoma	2
172014	NF2VS1.1	163.744	4.30769	SOX-10+ Schwann cells	Schwannoma	6
172015	NF2VS1.1	201.887	5.6129	Classically-activated TAMs	Myeloid	4
172016	NF2VS1.1	255.333	4.5	PanCK+ SOX-10+ Schwann cells	Schwannoma	6
172017	NF2VS1.1	268.432	4.81081	SOX-10+ Schwann cells	Schwannoma	6
172018	NF2VS1.1	326.596	4.21154	SOX-10+ Schwann cells	Schwannoma	6
172019	NF2VS1.1	358	4.88462	Schwann cells	Schwannoma	6
172020	NF2VS1.1	379.258	4.62903	Erythrocytes	Vasculature	2
172021	NF2VS1.1	425.9	4.96	Erythrocytes	Vasculature	2
172022	NF2VS1.1	551.047	5.46875	SOX-10+ Schwann cells	Schwannoma	6
172023	NF2VS1.1	610.348	4.65152	Schwann cells	Schwannoma	4
172024	NF2VS1.1	862.121	4.62121	PanCK+ SOX-10+ Schwann cells	Schwannoma	2
172025	NF2VS1.1	193.904	7.14458	PanCK+ SOX-10+ Schwann cells	Schwannoma	6
172026	NF2VS1.1	245.796	5.64815	PanCK+ SOX-10+ Schwann cells	Schwannoma	6
172027	NF2VS1.1	289.617	6.48333	PanCK+ SOX-10+ Schwann cells	Schwannoma	4
172028	NF2VS1.1	305.653	4.4	SOX-10+ Schwann cells	Schwannoma	6
172029	NF2VS1.1	484.511	6.08889	PanCK+ SOX-10+ Schwann cells	Schwannoma	6
172030	NF2VS1.1	584.696	6.03571	SOX-10+ Schwann cells	Schwannoma	6
172031	NF2VS1.1	591.081	6	SOX-10+ Schwann cells	Schwannoma	6
172032	NF2VS1.1	598.586	4.86207	SOX-10+ Schwann cells	Schwannoma	6
172033	NF2VS1.1	603.862	5.89655	SOX-10+ Schwann cells	Schwannoma	4
172034	NF2VS1.1	618.395	5.71053	SOX-10+ Schwann cells	Schwannoma	9
172035	NF2VS1.1	642.35	4.85	Classically-activated TAMs	Myeloid	4
172036	NF2VS1.1	665.838	5.67568	PD-L1+ Schwann cells	Schwannoma	6
172037	NF2VS1.1	746.615	5.61538	PanCK+ SOX-10+ Schwann cells	Schwannoma	6
172038	NF2VS1.1	854.056	5.97753	PanCK+ SOX-10+ Schwann cells	Schwannoma	6
172039	NF2VS1.1	69.2712	7.47458	Classically-activated TAMs	Myeloid	1
172040	NF2VS1.1	104.345	6.54545	PanCK+ SOX-10+ Schwann cells	Schwannoma	6
172041	NF2VS1.1	119.812	7.125	PD-L1+ Schwann cells	Schwannoma	1
172042	NF2VS1.1	440.067	8.28	Schwann cells	Schwannoma	4
172043	NF2VS1.1	518.919	6.87097	SOX-10+ Schwann cells	Schwannoma	6
172044	NF2VS1.1	637.222	8.22222	CD44+ Schwann cells	Schwannoma	4
172045	NF2VS1.1	654.652	6.08696	SOX-10+ Schwann cells	Schwannoma	4
172046	NF2VS1.1	915.065	6.32609	SOX-10+ Schwann cells	Schwannoma	6
172047	NF2VS1.1	926.778	5.7037	SOX-10+ Schwann cells	Schwannoma	6
172048	NF2VS1.1	6.85526	9.42105	Schwann cells	Schwannoma	2
172049	NF2VS1.1	57.619	7.7619	PanCK+ SOX-10+ Schwann cells	Schwannoma	6
172050	NF2VS1.1	98.1915	8.25532	PanCK+ SOX-10+ Schwann cells	Schwannoma	6
172051	NF2VS1.1	182.058	6.93204	Classically-activated TAMs	Myeloid	4
172052	NF2VS1.1	280.071	7.92857	SOX-10+ Schwann cells	Schwannoma	6
172053	NF2VS1.1	328.59	8.20513	SOX-10+ Schwann cells	Schwannoma	6
172054	NF2VS1.1	537.047	7.56977	SOX-10+ Schwann cells	Schwannoma	6
172055	NF2VS1.1	648.796	8.67347	SOX-10+ Schwann cells	Schwannoma	4
172056	NF2VS1.1	791.616	9.632	SOX-10+ Schwann cells	Schwannoma	6
172057	NF2VS1.1	808.194	7.75	SOX-10+ Schwann cells	Schwannoma	6
172058	NF2VS1.1	814.464	7.28571	SOX-10+ Schwann cells	Schwannoma	6
172059	NF2VS1.1	922.711	7.82222	SOX-10+ Schwann cells	Schwannoma	6
172060	NF2VS1.1	996.021	6.04167	SOX-10+ Schwann cells	Schwannoma	6
172061	NF2VS1.1	90.4722	9.375	PanCK+ SOX-10+ Schwann cells	Schwannoma	6
172062	NF2VS1.1	154	8.56322	SOX-10+ Schwann cells	Schwannoma	6
172063	NF2VS1.1	433.611	8.27778	SOX-10+ Schwann cells	Schwannoma	2
172064	NF2VS1.1	492.476	8.01942	PanCK+ SOX-10+ Schwann cells	Schwannoma	6
172065	NF2VS1.1	499.224	9.18367	SOX-10+ Schwann cells	Schwannoma	6
172066	NF2VS1.1	597.1	9.875	SOX-10+ Schwann cells	Schwannoma	4
172067	NF2VS1.1	833.841	8.63717	SOX-10+ Schwann cells	Schwannoma	6
172068	NF2VS1.1	909.279	8.53488	PanCK+ SOX-10+ Schwann cells	Schwannoma	6
172069	NF2VS1.1	33.1304	10.2609	Classically-activated TAMs	Myeloid	2
172070	NF2VS1.1	43	10.1071	Classically-activated TAMs	Myeloid	4
172071	NF2VS1.1	79.5581	10.2093	PanCK+ SOX-10+ Schwann cells	Schwannoma	6
172072	NF2VS1.1	341.553	10.2553	Schwann cells	Schwannoma	6
172073	NF2VS1.1	354	10.4375	SOX-10+ Schwann cells	Schwannoma	6
172074	NF2VS1.1	448.333	10.1587	PanCK+ SOX-10+ Schwann cells	Schwannoma	2
172075	NF2VS1.1	466.325	10.7	PanCK+ SOX-10+ Schwann cells	Schwannoma	2
172076	NF2VS1.1	525.562	9.54167	SOX-10+ Schwann cells	Schwannoma	6
172077	NF2VS1.1	558.02	10.3725	SOX-10+ Schwann cells	Schwannoma	4
172078	NF2VS1.1	566.609	9.22989	Classically-activated TAMs	Myeloid	4
172079	NF2VS1.1	611.19	10.3333	Classically-activated TAMs	Myeloid	4
172080	NF2VS1.1	669.493	9.74648	SOX-10+ Schwann cells	Schwannoma	6
172081	NF2VS1.1	683.462	10.0875	SOX-10+ Schwann cells	Schwannoma	6
172082	NF2VS1.1	705.071	10.4714	SOX-10+ Schwann cells	Schwannoma	6
172083	NF2VS1.1	895.164	9.58209	SOX-10+ Schwann cells	Schwannoma	6
172084	NF2VS1.1	989.512	12.5357	SOX-10+ Schwann cells	Schwannoma	6
172085	NF2VS1.1	220.536	11.4058	Classically-activated TAMs	Myeloid	4
172086	NF2VS1.1	225.613	11.7097	SOX-10+ Schwann cells	Schwannoma	6
172087	NF2VS1.1	244.692	11.1154	SOX-10+ Schwann cells	Schwannoma	6
172088	NF2VS1.1	362.5	11.5	Classically-activated TAMs	Myeloid	2
172089	NF2VS1.1	503.907	11.1163	Schwann cells	Schwannoma	4
172090	NF2VS1.1	603.884	11.6279	Alternatively-activated TAMs	Myeloid	4
172091	NF2VS1.1	716.708	11.3385	CD44+ Schwann cells	Schwannoma	6
172092	NF2VS1.1	800.5	11.3125	SOX-10+ Schwann cells	Schwannoma	6
172093	NF2VS1.1	811.683	11.8537	SOX-10+ Schwann cells	Schwannoma	6
172094	NF2VS1.1	890.7	11.5	SOX-10+ Schwann cells	Schwannoma	6
172095	NF2VS1.1	995.971	12.0571	SOX-10+ Schwann cells	Schwannoma	6
172096	NF2VS1.1	15.9844	11.7656	Schwann cells	Schwannoma	2
172097	NF2VS1.1	146.27	12.2973	PanCK+ SOX-10+ Schwann cells	Schwannoma	6
172098	NF2VS1.1	424	12.1224	Erythrocytes	Vasculature	2
172099	NF2VS1.1	547.109	12.0781	SOX-10+ Schwann cells	Schwannoma	6
172100	NF2VS1.1	579.8	12.2	SOX-10+ Schwann cells	Schwannoma	6
172101	NF2VS1.1	656.902	10.5122	SOX-10+ Schwann cells	Schwannoma	6
172102	NF2VS1.1	761.846	13.1758	Classically-activated TAMs	Myeloid	4
172103	NF2VS1.1	776.81	12.3175	SOX-10+ Schwann cells	Schwannoma	6
172104	NF2VS1.1	782.977	12.6136	PanCK+ SOX-10+ Schwann cells	Schwannoma	6
172105	NF2VS1.1	851	11.4878	PanCK+ SOX-10+ Schwann cells	Schwannoma	6
172106	NF2VS1.1	931.01	12.3654	SOX-10+ Schwann cells	Schwannoma	6
172107	NF2VS1.1	58.5	13	Classically-activated TAMs	Myeloid	4
172108	NF2VS1.1	123.354	14.0354	SOX-10+ Schwann cells	Schwannoma	6
172109	NF2VS1.1	306.102	13.7755	PanCK+ SOX-10+ Schwann cells	Schwannoma	6
172110	NF2VS1.1	313.71	13.1613	SOX-10+ Schwann cells	Schwannoma	6
172111	NF2VS1.1	320.07	12.4186	Classically-activated TAMs	Myeloid	4
172112	NF2VS1.1	435.3	13.7	SOX-10+ Schwann cells	Schwannoma	2
172113	NF2VS1.1	747.837	12.8372	PanCK+ SOX-10+ Schwann cells	Schwannoma	6
172114	NF2VS1.1	795.615	13.7308	SOX-10+ Schwann cells	Schwannoma	4
172115	NF2VS1.1	825.857	12.7347	SOX-10+ Schwann cells	Schwannoma	6
172116	NF2VS1.1	862.93	12.8837	PanCK+ SOX-10+ Schwann cells	Schwannoma	6
172117	NF2VS1.1	919.109	12.6727	SOX-10+ Schwann cells	Schwannoma	6
172118	NF2VS1.1	232.513	14.6106	PanCK+ SOX-10+ Schwann cells	Schwannoma	6
172119	NF2VS1.1	270.933	13.3	SOX-10+ Schwann cells	Schwannoma	6
172120	NF2VS1.1	291.556	14.127	SOX-10+ Schwann cells	Schwannoma	4
172121	NF2VS1.1	333.296	13.2716	SOX-10+ Schwann cells	Schwannoma	6
172122	NF2VS1.1	347.831	13.1077	PanCK+ SOX-10+ Schwann cells	Schwannoma	6
172123	NF2VS1.1	674.034	13.931	SOX-10+ Schwann cells	Schwannoma	6
172124	NF2VS1.1	913.074	14.2963	SOX-10+ Schwann cells	Schwannoma	6
172125	NF2VS1.1	181.62	14.8	SOX-10+ Schwann cells	Schwannoma	6
172126	NF2VS1.1	189.031	14.0462	Classically-activated TAMs	Myeloid	4
172127	NF2VS1.1	430.731	14.6154	SOX-10+ Schwann cells	Schwannoma	2
172128	NF2VS1.1	588.314	14.5429	SOX-10+ Schwann cells	Schwannoma	9
172129	NF2VS1.1	647.158	15.1579	SOX-10+ Schwann cells	Schwannoma	6
172130	NF2VS1.1	661.017	14.0167	SOX-10+ Schwann cells	Schwannoma	6
172131	NF2VS1.1	710.259	15.7407	CD44+ Schwann cells	Schwannoma	9
172132	NF2VS1.1	724.2	15.2182	Schwann cells	Schwannoma	4
172133	NF2VS1.1	820.653	15.5714	SOX-10+ Schwann cells	Schwannoma	6
172134	NF2VS1.1	943.105	15.1316	SOX-10+ Schwann cells	Schwannoma	6
172135	NF2VS1.1	64.4146	16.5976	Alternatively-activated TAMs	Myeloid	4
172136	NF2VS1.1	377.512	16.5698	Erythrocytes	Vasculature	2
172137	NF2VS1.1	473.53	15.4697	SOX-10+ Schwann cells	Schwannoma	6
172138	NF2VS1.1	528.193	16.386	PD-L1+ Schwann cells	Schwannoma	6
172139	NF2VS1.1	567.25	16.6458	SOX-10+ Schwann cells	Schwannoma	6
172140	NF2VS1.1	573.282	15.641	SOX-10+ Schwann cells	Schwannoma	6
172141	NF2VS1.1	634.578	15.7444	SOX-10+ Schwann cells	Schwannoma	6
172142	NF2VS1.1	857.583	15.25	PanCK+ SOX-10+ Schwann cells	Schwannoma	6
172143	NF2VS1.1	868.3	15.65	PanCK+ SOX-10+ Schwann cells	Schwannoma	6
172144	NF2VS1.1	901.788	15.9038	PanCK+ SOX-10+ Schwann cells	Schwannoma	6
172145	NF2VS1.1	76.8462	15.7385	PanCK+ SOX-10+ Schwann cells	Schwannoma	6
172146	NF2VS1.1	158.8	16.5333	PanCK+ SOX-10+ Schwann cells	Schwannoma	6
172147	NF2VS1.1	250.678	16.1017	Classically-activated TAMs	Myeloid	4
172148	NF2VS1.1	262.704	16.5185	PanCK+ SOX-10+ Schwann cells	Schwannoma	6
172149	NF2VS1.1	371.553	17.6842	Erythrocytes	Vasculature	4
172150	NF2VS1.1	481	16.2391	PanCK+ SOX-10+ Schwann cells	Schwannoma	6
172151	NF2VS1.1	541.155	16.4138	SOX-10+ Schwann cells	Schwannoma	6
172152	NF2VS1.1	557.862	18.4741	SOX-10+ Schwann cells	Schwannoma	6
172153	NF2VS1.1	607.585	16.6585	SOX-10+ Schwann cells	Schwannoma	6
172154	NF2VS1.1	626.378	16.8444	SOX-10+ Schwann cells	Schwannoma	6
172155	NF2VS1.1	654.075	18.2836	SOX-10+ Schwann cells	Schwannoma	6
172156	NF2VS1.1	697.282	17.141	CD44+ Schwann cells	Schwannoma	6
172157	NF2VS1.1	745.826	16.6087	SOX-10+ Schwann cells	Schwannoma	6
172158	NF2VS1.1	769.087	16.6957	SOX-10+ Schwann cells	Schwannoma	6
172159	NF2VS1.1	851.298	17.1702	Alternatively-activated TAMs	Myeloid	4
172160	NF2VS1.1	862.174	18	SOX-10+ Schwann cells	Schwannoma	6
172161	NF2VS1.1	883.887	17.4906	SOX-10+ Schwann cells	Schwannoma	6
172162	NF2VS1.1	956.024	16.2683	SOX-10+ Schwann cells	Schwannoma	6
172163	NF2VS1.1	58.4062	18.2812	Classically-activated TAMs	Myeloid	4
172164	NF2VS1.1	88.2727	17.5	Classically-activated TAMs	Myeloid	4
172165	NF2VS1.1	242.878	18.3469	Classically-activated TAMs	Myeloid	4
172166	NF2VS1.1	522.511	17.6444	PanCK+ SOX-10+ Schwann cells	Schwannoma	6
172167	NF2VS1.1	549.346	18.1154	SOX-10+ Schwann cells	Schwannoma	6
172168	NF2VS1.1	603.256	19.7949	CD44+ Schwann cells	Schwannoma	9
172169	NF2VS1.1	666.739	19.663	Alternatively-activated TAMs	Myeloid	4
172170	NF2VS1.1	703.365	18.4423	SOX-10+ Schwann cells	Schwannoma	6
172171	NF2VS1.1	804.202	17.2472	SOX-10+ Schwann cells	Schwannoma	6
172172	NF2VS1.1	906.964	15.5	SOX-10+ Schwann cells	Schwannoma	6
172173	NF2VS1.1	936.522	17.8261	SOX-10+ Schwann cells	Schwannoma	4
172174	NF2VS1.1	23.1562	18.625	Other	Other	2
172175	NF2VS1.1	104.356	19.0222	PD-L1+ Schwann cells	Schwannoma	6
172176	NF2VS1.1	280.66	17.1887	Schwann cells	Schwannoma	9
172177	NF2VS1.1	300.577	19.5915	PanCK+ SOX-10+ Schwann cells	Schwannoma	6
172178	NF2VS1.1	316.672	19.377	SOX-10+ Schwann cells	Schwannoma	6
172179	NF2VS1.1	493.917	18.0278	Alternatively-activated TAMs	Myeloid	4
172180	NF2VS1.1	585.069	19.2069	SOX-10+ Schwann cells	Schwannoma	6
172181	NF2VS1.1	744.179	20.641	SOX-10+ Schwann cells	Schwannoma	9
172182	NF2VS1.1	752.314	19.8286	pERK+ Schwann cells	Schwannoma	9
172183	NF2VS1.1	842.676	18.6757	SOX-10+ Schwann cells	Schwannoma	4
172184	NF2VS1.1	892.765	18.9118	SOX-10+ Schwann cells	Schwannoma	6
172185	NF2VS1.1	81.7209	20.5814	PanCK+ SOX-10+ Schwann cells	Schwannoma	6
172186	NF2VS1.1	164.343	20.3433	PanCK+ SOX-10+ Schwann cells	Schwannoma	6
172187	NF2VS1.1	402.5	20	Erythrocytes	Vasculature	2
172188	NF2VS1.1	459.604	18.6875	PanCK+ SOX-10+ Schwann cells	Schwannoma	6
172189	NF2VS1.1	498.733	19.3333	Alternatively-activated TAMs	Myeloid	4
172190	NF2VS1.1	516.397	20.1897	PanCK+ SOX-10+ Schwann cells	Schwannoma	6
172191	NF2VS1.1	620.373	19.322	SOX-10+ Schwann cells	Schwannoma	6
172192	NF2VS1.1	681.641	19.9531	PanCK+ SOX-10+ Schwann cells	Schwannoma	6
172193	NF2VS1.1	714.721	19.7541	SOX-10+ Schwann cells	Schwannoma	6
172194	NF2VS1.1	728.906	19.5283	Classically-activated TAMs	Myeloid	4
172195	NF2VS1.1	735.319	19.8298	Classically-activated TAMs	Myeloid	4
172196	NF2VS1.1	918.702	21.1277	SOX-10+ Schwann cells	Schwannoma	6
172197	NF2VS1.1	977.269	21.8065	SOX-10+ Schwann cells	Schwannoma	6
172198	NF2VS1.1	125.279	21.0465	PanCK+ SOX-10+ Schwann cells	Schwannoma	6
172199	NF2VS1.1	153.672	20.2969	PanCK+ SOX-10+ Schwann cells	Schwannoma	6
172200	NF2VS1.1	177.683	21.4444	SOX-10+ Schwann cells	Schwannoma	6
172201	NF2VS1.1	222.385	20.5385	PanCK+ SOX-10+ Schwann cells	Schwannoma	6
172202	NF2VS1.1	283.439	22.0526	SOX-10+ Schwann cells	Schwannoma	6
172203	NF2VS1.1	308.672	21.0492	SOX-10+ Schwann cells	Schwannoma	6
172204	NF2VS1.1	364.472	20.8679	PanCK+ SOX-10+ Schwann cells	Schwannoma	6
172205	NF2VS1.1	427.855	20.9455	Erythrocytes	Vasculature	2
172206	NF2VS1.1	533.626	21.1515	SOX-10+ Schwann cells	Schwannoma	6
172207	NF2VS1.1	614.5	21.05	SOX-10+ Schwann cells	Schwannoma	6
172208	NF2VS1.1	739.6	20.9	SOX-10+ Schwann cells	Schwannoma	6
172209	NF2VS1.1	854.676	21.5	SOX-10+ Schwann cells	Schwannoma	6
172210	NF2VS1.1	876.333	20.6	Alternatively-activated TAMs	Myeloid	4
172211	NF2VS1.1	907.458	21.6271	SOX-10+ Schwann cells	Schwannoma	6
172212	NF2VS1.1	960.019	21.2075	SOX-10+ Schwann cells	Schwannoma	6
172213	NF2VS1.1	44.125	22.4	SOX-10+ Schwann cells	Schwannoma	6
172214	NF2VS1.1	71.2388	21.7313	PanCK+ SOX-10+ Schwann cells	Schwannoma	6
172215	NF2VS1.1	97.1562	22.1562	PanCK+ SOX-10+ Schwann cells	Schwannoma	6
172216	NF2VS1.1	136.2	21.9333	Classically-activated TAMs	Myeloid	4
172217	NF2VS1.1	256.707	22.1207	PanCK+ SOX-10+ Schwann cells	Schwannoma	6
172218	NF2VS1.1	322.725	21.5686	SOX-10+ Schwann cells	Schwannoma	6
172219	NF2VS1.1	343.632	21.8421	SOX-10+ Schwann cells	Schwannoma	6
172220	NF2VS1.1	455.039	21.8235	PanCK+ SOX-10+ Schwann cells	Schwannoma	6
172221	NF2VS1.1	482.418	24.2308	SOX-10+ Schwann cells	Schwannoma	6
172222	NF2VS1.1	494.811	23.027	Classically-activated TAMs	Myeloid	4
172223	NF2VS1.1	825.812	21.0938	PanCK+ SOX-10+ Schwann cells	Schwannoma	6
172224	NF2VS1.1	836.254	22.3016	SOX-10+ Schwann cells	Schwannoma	6
172225	NF2VS1.1	859.636	21.4091	SOX-10+ Schwann cells	Schwannoma	6
172226	NF2VS1.1	5.38806	22.7761	Schwann cells	Schwannoma	2
172227	NF2VS1.1	120.865	23.4865	PD-L1+ Schwann cells	Schwannoma	6
172228	NF2VS1.1	158.478	23.087	PanCK+ SOX-10+ Schwann cells	Schwannoma	6
172229	NF2VS1.1	185.483	20.7586	SOX-10+ Schwann cells	Schwannoma	6
172230	NF2VS1.1	233.514	23.2162	Classically-activated TAMs	Myeloid	4
172231	NF2VS1.1	330.881	23.1186	SOX-10+ Schwann cells	Schwannoma	6
172232	NF2VS1.1	447.981	23.4423	PanCK+ SOX-10+ Schwann cells	Schwannoma	6
172233	NF2VS1.1	465.457	22.8043	SOX-10+ Schwann cells	Schwannoma	6
172234	NF2VS1.1	814.659	22.7273	SOX-10+ Schwann cells	Schwannoma	6
172235	NF2VS1.1	140.538	24.4615	Alternatively-activated TAMs	Myeloid	4
172236	NF2VS1.1	148.195	23.5854	Alternatively-activated TAMs	Myeloid	4
172237	NF2VS1.1	214.812	24.2235	Alternatively-activated TAMs	Myeloid	4
172238	NF2VS1.1	237.917	24.4722	Classically-activated TAMs	Myeloid	4
172239	NF2VS1.1	475.019	24.566	SOX-10+ Schwann cells	Schwannoma	6
172240	NF2VS1.1	599.29	24.8065	SOX-10+ Schwann cells	Schwannoma	6
172241	NF2VS1.1	610	23.2941	SOX-10+ Schwann cells	Schwannoma	9
172242	NF2VS1.1	641.583	23.5667	SOX-10+ Schwann cells	Schwannoma	6
172243	NF2VS1.1	649.976	23.9512	SOX-10+ Schwann cells	Schwannoma	6
172244	NF2VS1.1	674.71	24.1935	Classically-activated TAMs	Myeloid	4
172245	NF2VS1.1	821.286	23.1429	SOX-10+ Schwann cells	Schwannoma	6
172246	NF2VS1.1	829.867	23.7111	SOX-10+ Schwann cells	Schwannoma	6
172247	NF2VS1.1	843.364	24.8909	SOX-10+ Schwann cells	Schwannoma	6
172248	NF2VS1.1	896.621	23.9545	SOX-10+ Schwann cells	Schwannoma	6
172249	NF2VS1.1	51.8923	23.2308	SOX-10+ Schwann cells	Schwannoma	4
172250	NF2VS1.1	107.327	24.5962	SOX-10+ Schwann cells	Schwannoma	6
172251	NF2VS1.1	189.733	24.3333	PanCK+ SOX-10+ Schwann cells	Schwannoma	6
172252	NF2VS1.1	262.062	25.0938	PanCK+ SOX-10+ Schwann cells	Schwannoma	6
172253	NF2VS1.1	267.154	24.2308	SOX-10+ Schwann cells	Schwannoma	6
172254	NF2VS1.1	291.778	24.6667	Schwann cells	Schwannoma	6
172255	NF2VS1.1	569.347	25.1158	SOX-10+ Schwann cells	Schwannoma	4
172256	NF2VS1.1	577.922	25.2344	SOX-10+ Schwann cells	Schwannoma	9
172257	NF2VS1.1	693.763	25.0263	PanCK+ SOX-10+ Schwann cells	Schwannoma	6
172258	NF2VS1.1	727.05	25.2	Classically-activated TAMs	Myeloid	4
172259	NF2VS1.1	938.843	24.3824	SOX-10+ Schwann cells	Schwannoma	6
172260	NF2VS1.1	57.2143	26.1429	PanCK+ SOX-10+ Schwann cells	Schwannoma	2
172261	NF2VS1.1	113.528	26.3774	PD-L1+ Schwann cells	Schwannoma	6
172262	NF2VS1.1	184.692	26.5577	PanCK+ SOX-10+ Schwann cells	Schwannoma	6
172263	NF2VS1.1	461.571	27	SOX-10+ Schwann cells	Schwannoma	6
172264	NF2VS1.1	523.315	25.963	PanCK+ SOX-10+ Schwann cells	Schwannoma	6
172265	NF2VS1.1	607.944	27.4167	SOX-10+ Schwann cells	Schwannoma	9
172266	NF2VS1.1	634.855	25.4868	SOX-10+ Schwann cells	Schwannoma	6
172267	NF2VS1.1	702.944	26.6338	SOX-10+ Schwann cells	Schwannoma	6
172268	NF2VS1.1	711.178	26.6222	SOX-10+ Schwann cells	Schwannoma	6
172269	NF2VS1.1	717.409	25.5455	SOX-10+ Schwann cells	Schwannoma	6
172270	NF2VS1.1	809.83	26	SOX-10+ Schwann cells	Schwannoma	6
172271	NF2VS1.1	860.324	26.0294	SOX-10+ Schwann cells	Schwannoma	6
172272	NF2VS1.1	15.8182	26.8788	Schwann cells	Schwannoma	2
172273	NF2VS1.1	83.0694	27	PanCK+ SOX-10+ Schwann cells	Schwannoma	6
172274	NF2VS1.1	203.982	25.4	SOX-10+ Schwann cells	Schwannoma	6
172275	NF2VS1.1	222.303	27.303	Schwann cells	Schwannoma	2
172276	NF2VS1.1	246.082	26.5918	Schwann cells	Schwannoma	4
172277	NF2VS1.1	363.49	27.5882	PanCK+ SOX-10+ Schwann cells	Schwannoma	6
172278	NF2VS1.1	443.7	26.3333	PanCK+ SOX-10+ Schwann cells	Schwannoma	6
172279	NF2VS1.1	511.14	27.6842	PanCK+ SOX-10+ Schwann cells	Schwannoma	6
172280	NF2VS1.1	771.619	26.0952	SOX-10+ Schwann cells	Schwannoma	6
172281	NF2VS1.1	801.727	26.2597	SOX-10+ Schwann cells	Schwannoma	6
172282	NF2VS1.1	849.284	26.9324	PanCK+ SOX-10+ Schwann cells	Schwannoma	6
172283	NF2VS1.1	886.949	26.3939	SOX-10+ Schwann cells	Schwannoma	6
172284	NF2VS1.1	950.384	25.407	SOX-10+ Schwann cells	Schwannoma	6
172285	NF2VS1.1	67.0935	27.7944	PD-L1+ Schwann cells	Schwannoma	6
172286	NF2VS1.1	129.162	27.9459	SOX-10+ Schwann cells	Schwannoma	6
172287	NF2VS1.1	170.597	27.3871	PanCK+ SOX-10+ Schwann cells	Schwannoma	6
172288	NF2VS1.1	249.9	28.9667	Classically-activated TAMs	Myeloid	4
172289	NF2VS1.1	299.898	27.8644	SOX-10+ Schwann cells	Schwannoma	6
172290	NF2VS1.1	351.324	27.7027	PanCK+ SOX-10+ Schwann cells	Schwannoma	6
172291	NF2VS1.1	436.731	27.2019	PanCK+ SOX-10+ Schwann cells	Schwannoma	2
172292	NF2VS1.1	681.182	28.0364	SOX-10+ Schwann cells	Schwannoma	6
172293	NF2VS1.1	687.344	27.2623	Classically-activated TAMs	Myeloid	4
172294	NF2VS1.1	744	27.6471	Alternatively-activated TAMs	Myeloid	4
172295	NF2VS1.1	768.529	29	Alternatively-activated TAMs	Myeloid	4
172296	NF2VS1.1	971.784	29.018	SOX-10+ Schwann cells	Schwannoma	6
172297	NF2VS1.1	146.593	29.463	Classically-activated TAMs	Myeloid	1
172298	NF2VS1.1	156.463	28.6098	Classically-activated TAMs	Myeloid	4
172299	NF2VS1.1	161.696	29.2609	Classically-activated TAMs	Myeloid	4
172300	NF2VS1.1	177.135	28.8649	PanCK+ SOX-10+ Schwann cells	Schwannoma	6
172301	NF2VS1.1	200.143	30	SOX-10+ Schwann cells	Schwannoma	4
172302	NF2VS1.1	272.087	28.7826	SOX-10+ Schwann cells	Schwannoma	6
172303	NF2VS1.1	321.25	29.7188	PanCK+ SOX-10+ Schwann cells	Schwannoma	6
172304	NF2VS1.1	762.537	28.1341	SOX-10+ Schwann cells	Schwannoma	6
172305	NF2VS1.1	827	30.7674	SOX-10+ Schwann cells	Schwannoma	6
172306	NF2VS1.1	8	29.7561	Schwann cells	Schwannoma	2
172307	NF2VS1.1	103.188	29.8125	SOX-10+ Schwann cells	Schwannoma	6
172308	NF2VS1.1	120.442	30.0962	SOX-10+ Schwann cells	Schwannoma	6
172309	NF2VS1.1	309.169	29.8305	SOX-10+ Schwann cells	Schwannoma	6
172310	NF2VS1.1	326.462	29.5192	SOX-10+ Schwann cells	Schwannoma	6
172311	NF2VS1.1	495.011	29.6452	Alternatively-activated TAMs	Myeloid	4
172312	NF2VS1.1	647	29.9811	SOX-10+ Schwann cells	Schwannoma	6
172313	NF2VS1.1	727.625	30.4375	Schwann cells	Schwannoma	9
172314	NF2VS1.1	779.2	28.725	SOX-10+ Schwann cells	Schwannoma	6
172315	NF2VS1.1	867.3	28.82	SOX-10+ Schwann cells	Schwannoma	6
172316	NF2VS1.1	876.318	28.8864	SOX-10+ Schwann cells	Schwannoma	6
172317	NF2VS1.1	930.141	29.9688	SOX-10+ Schwann cells	Schwannoma	6
172318	NF2VS1.1	982.486	28.2	SOX-10+ Schwann cells	Schwannoma	6
172319	NF2VS1.1	990.49	31.0417	SOX-10+ Schwann cells	Schwannoma	6
172320	NF2VS1.1	133.714	31.7143	PD-L1+ Schwann cells	Schwannoma	6
172321	NF2VS1.1	215.737	30.5789	SOX-10+ Schwann cells	Schwannoma	2
172322	NF2VS1.1	296.455	30.8182	SOX-10+ Schwann cells	Schwannoma	6
172323	NF2VS1.1	639.725	31.4	SOX-10+ Schwann cells	Schwannoma	4
172324	NF2VS1.1	667.177	29.3542	SOX-10+ Schwann cells	Schwannoma	6
172325	NF2VS1.1	717.283	30.8679	Schwann cells	Schwannoma	6
172326	NF2VS1.1	775.102	31.6122	Alternatively-activated TAMs	Myeloid	4
172327	NF2VS1.1	836.682	30.6136	PanCK+ SOX-10+ Schwann cells	Schwannoma	6
172328	NF2VS1.1	856.115	30.3934	SOX-10+ Schwann cells	Schwannoma	6
172329	NF2VS1.1	871.036	31.7143	SOX-10+ Schwann cells	Schwannoma	6
172330	NF2VS1.1	882.128	32.0513	SOX-10+ Schwann cells	Schwannoma	6
172331	NF2VS1.1	50.6346	31.8654	Classically-activated TAMs	Myeloid	2
172332	NF2VS1.1	151.212	32.0303	Classically-activated TAMs	Myeloid	4
172333	NF2VS1.1	246.7	33.1	Classically-activated TAMs	Myeloid	4
172334	NF2VS1.1	277.91	31.3718	Schwann cells	Schwannoma	9
172335	NF2VS1.1	335.235	31.8824	SOX-10+ Schwann cells	Schwannoma	6
172336	NF2VS1.1	567.479	33.3333	SOX-10+ Schwann cells	Schwannoma	6
172337	NF2VS1.1	602.215	32.5063	SOX-10+ Schwann cells	Schwannoma	9
172338	NF2VS1.1	754.81	31.7619	PanCK+ SOX-10+ Schwann cells	Schwannoma	2
172339	NF2VS1.1	794.423	32.5	SOX-10+ Schwann cells	Schwannoma	6
172340	NF2VS1.1	816.108	30.8108	SOX-10+ Schwann cells	Schwannoma	6
172341	NF2VS1.1	822.032	31.7937	SOX-10+ Schwann cells	Schwannoma	6
172342	NF2VS1.1	160.074	33.6296	PanCK+ SOX-10+ Schwann cells	Schwannoma	4
172343	NF2VS1.1	291.509	32.9245	Schwann cells	Schwannoma	9
172344	NF2VS1.1	420.463	33.0244	Erythrocytes	Vasculature	2
172345	NF2VS1.1	429.271	33.0417	Classically-activated TAMs	Myeloid	4
172346	NF2VS1.1	476.579	33.75	SOX-10+ Schwann cells	Schwannoma	6
172347	NF2VS1.1	538.196	31.701	PanCK+ SOX-10+ Schwann cells	Schwannoma	6
172348	NF2VS1.1	574.556	32.5778	SOX-10+ Schwann cells	Schwannoma	6
172349	NF2VS1.1	732.17	32.6596	SOX-10+ Schwann cells	Schwannoma	6
172350	NF2VS1.1	788.614	33.7	SOX-10+ Schwann cells	Schwannoma	6
172351	NF2VS1.1	810.679	32.0357	PanCK+ SOX-10+ Schwann cells	Schwannoma	6
172352	NF2VS1.1	901.652	34.2754	SOX-10+ Schwann cells	Schwannoma	6
172353	NF2VS1.1	923.204	33.5	PanCK+ SOX-10+ Schwann cells	Schwannoma	6
172354	NF2VS1.1	1.09524	33.8571	PD-L1+ Schwann cells	Schwannoma	2
172355	NF2VS1.1	110.267	33.4833	PD-L1+ Schwann cells	Schwannoma	6
172356	NF2VS1.1	124.938	34.5625	SOX-10+ Schwann cells	Schwannoma	1
172357	NF2VS1.1	184.973	33.7297	PanCK+ SOX-10+ Schwann cells	Schwannoma	6
172358	NF2VS1.1	330	33.8947	Schwann cells	Schwannoma	6
172359	NF2VS1.1	357.483	33.2069	SOX-10+ Schwann cells	Schwannoma	6
172360	NF2VS1.1	387.797	31.6719	Erythrocytes	Vasculature	2
172361	NF2VS1.1	444.492	34	PanCK+ SOX-10+ Schwann cells	Schwannoma	6
172362	NF2VS1.1	502.761	33.8913	PanCK+ SOX-10+ Schwann cells	Schwannoma	6
172363	NF2VS1.1	651.93	34.2558	SOX-10+ Schwann cells	Schwannoma	6
172364	NF2VS1.1	678.667	33.7333	PanCK+ SOX-10+ Schwann cells	Schwannoma	6
172365	NF2VS1.1	694.061	33.2222	SOX-10+ Schwann cells	Schwannoma	6
172366	NF2VS1.1	701.838	33.7838	SOX-10+ Schwann cells	Schwannoma	6
172367	NF2VS1.1	783	35.2258	SOX-10+ Schwann cells	Schwannoma	6
172368	NF2VS1.1	837.545	34.4545	PanCK+ SOX-10+ Schwann cells	Schwannoma	6
172369	NF2VS1.1	861.772	34.7895	SOX-10+ Schwann cells	Schwannoma	6
172370	NF2VS1.1	916.356	33.2881	SOX-10+ Schwann cells	Schwannoma	9
172371	NF2VS1.1	951.857	33.1429	SOX-10+ Schwann cells	Schwannoma	6
172372	NF2VS1.1	982.803	35.4737	SOX-10+ Schwann cells	Schwannoma	6
172373	NF2VS1.1	59.1061	34.4545	Classically-activated TAMs	Myeloid	4
172374	NF2VS1.1	66.2667	34.3	PD-L1+ Schwann cells	Schwannoma	6
172375	NF2VS1.1	85.9273	34.2545	PanCK+ SOX-10+ Schwann cells	Schwannoma	6
172376	NF2VS1.1	172.328	34.9672	PanCK+ SOX-10+ Schwann cells	Schwannoma	6
172377	NF2VS1.1	181.367	35.6333	PanCK+ SOX-10+ Schwann cells	Schwannoma	6
172378	NF2VS1.1	209.964	33.3036	Classically-activated TAMs	Myeloid	4
172379	NF2VS1.1	217.308	35	Schwann cells	Schwannoma	2
172380	NF2VS1.1	250.783	35.5217	Schwann cells	Schwannoma	4
172381	NF2VS1.1	527.185	34.8615	SOX-10+ Schwann cells	Schwannoma	6
172382	NF2VS1.1	609.983	35.4828	SOX-10+ Schwann cells	Schwannoma	9
172383	NF2VS1.1	806.522	35.8043	PanCK+ SOX-10+ Schwann cells	Schwannoma	6
172384	NF2VS1.1	934	34.4259	SOX-10+ Schwann cells	Schwannoma	6
172385	NF2VS1.1	5.19048	36.0238	Schwann cells	Schwannoma	2
172386	NF2VS1.1	71.1667	36.6905	PD-L1+ Schwann cells	Schwannoma	6
172387	NF2VS1.1	130.211	35.8684	PanCK+ SOX-10+ Schwann cells	Schwannoma	6
172388	NF2VS1.1	138.793	35.3063	SOX-10+ Schwann cells	Schwannoma	6
172389	NF2VS1.1	190.607	34.5	PanCK+ SOX-10+ Schwann cells	Schwannoma	6
172390	NF2VS1.1	342.23	36.5082	PanCK+ SOX-10+ Schwann cells	Schwannoma	6
172391	NF2VS1.1	432.057	37.2286	Classically-activated TAMs	Myeloid	4
172392	NF2VS1.1	465.567	36.7833	SOX-10+ Schwann cells	Schwannoma	6
172393	NF2VS1.1	838.536	37.4286	PanCK+ SOX-10+ Schwann cells	Schwannoma	6
172394	NF2VS1.1	94.5507	37.5072	PanCK+ SOX-10+ Schwann cells	Schwannoma	6
172395	NF2VS1.1	355.12	37.76	PanCK+ SOX-10+ Schwann cells	Schwannoma	6
172396	NF2VS1.1	389.933	37.0333	PanCK+ SOX-10+ Schwann cells	Schwannoma	2
172397	NF2VS1.1	470.556	36.2963	PanCK+ SOX-10+ Schwann cells	Schwannoma	6
172398	NF2VS1.1	549.758	36.629	SOX-10+ Schwann cells	Schwannoma	6
172399	NF2VS1.1	798.485	36.1515	SOX-10+ Schwann cells	Schwannoma	6
172400	NF2VS1.1	946.622	35.8293	SOX-10+ Schwann cells	Schwannoma	6
172401	NF2VS1.1	997.024	37.4634	SOX-10+ Schwann cells	Schwannoma	6
172402	NF2VS1.1	188.848	39.3939	PanCK+ SOX-10+ Schwann cells	Schwannoma	6
172403	NF2VS1.1	206.976	38.3333	Classically-activated TAMs	Myeloid	4
172404	NF2VS1.1	264.597	36.806	Schwann cells	Schwannoma	6
172405	NF2VS1.1	283.083	38.1875	PanCK+ SOX-10+ Schwann cells	Schwannoma	6
172406	NF2VS1.1	300.622	37.8222	SOX-10+ Schwann cells	Schwannoma	4
172407	NF2VS1.1	308.278	38.5417	SOX-10+ Schwann cells	Schwannoma	6
172408	NF2VS1.1	375.158	37.8421	Alternatively-activated TAMs	Myeloid	4
172409	NF2VS1.1	419.375	38.6042	CD44+ Schwann cells	Schwannoma	4
172410	NF2VS1.1	484	37.5	SOX-10+ Schwann cells	Schwannoma	6
172411	NF2VS1.1	532.324	39	PanCK+ SOX-10+ Schwann cells	Schwannoma	6
172412	NF2VS1.1	542.217	38.5181	SOX-10+ Schwann cells	Schwannoma	9
172413	NF2VS1.1	588.554	37.4911	SOX-10+ Schwann cells	Schwannoma	6
172414	NF2VS1.1	597.31	38.0862	SOX-10+ Schwann cells	Schwannoma	6
172415	NF2VS1.1	629.8	37.24	SOX-10+ Schwann cells	Schwannoma	9
172416	NF2VS1.1	649	38.3636	Classically-activated TAMs	Myeloid	4
172417	NF2VS1.1	659.667	39.321	SOX-10+ Schwann cells	Schwannoma	6
172418	NF2VS1.1	671.867	37.9694	PanCK+ SOX-10+ Schwann cells	Schwannoma	6
172419	NF2VS1.1	778.062	38.4375	PanCK+ SOX-10+ Schwann cells	Schwannoma	6
172420	NF2VS1.1	813.577	37.7885	PanCK+ SOX-10+ Schwann cells	Schwannoma	6
172421	NF2VS1.1	848.125	37.8929	PanCK+ SOX-10+ Schwann cells	Schwannoma	1
172422	NF2VS1.1	854.091	38	Classically-activated TAMs	Myeloid	4
172423	NF2VS1.1	876.789	37.3158	SOX-10+ Schwann cells	Schwannoma	6
172424	NF2VS1.1	894.985	38.4615	Classically-activated TAMs	Myeloid	4
172425	NF2VS1.1	939.988	38.5581	SOX-10+ Schwann cells	Schwannoma	9
172426	NF2VS1.1	31.1837	39.2449	PanCK+ SOX-10+ Schwann cells	Schwannoma	2
172427	NF2VS1.1	52.2	38.5	SOX-10+ Schwann cells	Schwannoma	2
172428	NF2VS1.1	83.3871	39.2903	SOX-10+ Schwann cells	Schwannoma	6
172429	NF2VS1.1	229.623	38.7391	Classically-activated TAMs	Myeloid	4
172430	NF2VS1.1	365.987	39.0395	Classically-activated TAMs	Myeloid	4
172431	NF2VS1.1	444.455	39.4091	PanCK+ SOX-10+ Schwann cells	Schwannoma	6
172432	NF2VS1.1	454.034	39.4655	SOX-10+ Schwann cells	Schwannoma	2
172433	NF2VS1.1	497.5	38.9032	Classically-activated TAMs	Myeloid	4
172434	NF2VS1.1	556.517	39.0167	SOX-10+ Schwann cells	Schwannoma	6
172435	NF2VS1.1	623.478	38.3043	PanCK+ SOX-10+ Schwann cells	Schwannoma	6
172436	NF2VS1.1	684.375	37.4643	SOX-10+ Schwann cells	Schwannoma	6
172437	NF2VS1.1	842.578	36.2031	PanCK+ SOX-10+ Schwann cells	Schwannoma	6
172438	NF2VS1.1	925.583	40.0833	PanCK+ SOX-10+ Schwann cells	Schwannoma	6
172439	NF2VS1.1	56.6522	41.1304	SOX-10+ Schwann cells	Schwannoma	6
172440	NF2VS1.1	77.1744	40.7093	SOX-10+ Schwann cells	Schwannoma	6
172441	NF2VS1.1	147.983	39.7241	SOX-10+ Schwann cells	Schwannoma	6
172442	NF2VS1.1	178.886	40.1364	SOX-10+ Schwann cells	Schwannoma	6
172443	NF2VS1.1	394.314	39.1714	Schwann cells	Schwannoma	2
172444	NF2VS1.1	570.869	39.9344	SOX-10+ Schwann cells	Schwannoma	4
172445	NF2VS1.1	725.471	40.9412	SOX-10+ Schwann cells	Schwannoma	9
172446	NF2VS1.1	766.854	40.6341	SOX-10+ Schwann cells	Schwannoma	9
172447	NF2VS1.1	799.421	39.9474	SOX-10+ Schwann cells	Schwannoma	6
172448	NF2VS1.1	899.907	42.0465	SOX-10+ Schwann cells	Schwannoma	6
172449	NF2VS1.1	16.9825	40.7368	Other	Other	2
172450	NF2VS1.1	39.3929	40.3929	PanCK+ SOX-10+ Schwann cells	Schwannoma	2
172451	NF2VS1.1	63.2812	41.2969	SOX-10+ Schwann cells	Schwannoma	6
172452	NF2VS1.1	246.907	41.2791	PD-L1+ Schwann cells	Schwannoma	6
172453	NF2VS1.1	272.424	41.3729	Alternatively-activated TAMs	Myeloid	4
172454	NF2VS1.1	425.702	41.1053	PanCK+ SOX-10+ Schwann cells	Schwannoma	2
172455	NF2VS1.1	490.379	41.3103	Classically-activated TAMs	Myeloid	4
172456	NF2VS1.1	958.067	40.8222	SOX-10+ Schwann cells	Schwannoma	9
172457	NF2VS1.1	967.545	41.2727	Classically-activated TAMs	Myeloid	4
172458	NF2VS1.1	128.043	41.5745	Classically-activated TAMs	Myeloid	4
172459	NF2VS1.1	161.217	42.0833	PanCK+ SOX-10+ Schwann cells	Schwannoma	6
172460	NF2VS1.1	215.541	41.6885	SOX-10+ Schwann cells	Schwannoma	4
172461	NF2VS1.1	240.967	42.7333	PD-L1+ Schwann cells	Schwannoma	2
172462	NF2VS1.1	322	42.5	PanCK+ SOX-10+ Schwann cells	Schwannoma	6
172463	NF2VS1.1	371.762	40.5238	Schwann cells	Schwannoma	4
172464	NF2VS1.1	509.222	42	PanCK+ SOX-10+ Schwann cells	Schwannoma	6
172465	NF2VS1.1	607.885	42.5104	SOX-10+ Schwann cells	Schwannoma	9
172466	NF2VS1.1	688.75	42.0781	SOX-10+ Schwann cells	Schwannoma	6
172467	NF2VS1.1	759.806	42.1935	SOX-10+ Schwann cells	Schwannoma	6
172468	NF2VS1.1	771.906	41.4844	SOX-10+ Schwann cells	Schwannoma	6
172469	NF2VS1.1	874.667	42.2667	SOX-10+ Schwann cells	Schwannoma	4
172470	NF2VS1.1	931.7	42.0667	SOX-10+ Schwann cells	Schwannoma	6
172471	NF2VS1.1	987.625	42.0714	SOX-10+ Schwann cells	Schwannoma	6
172472	NF2VS1.1	141.333	42.5	SOX-10+ Schwann cells	Schwannoma	6
172473	NF2VS1.1	154.55	44.1167	SOX-10+ Schwann cells	Schwannoma	6
172474	NF2VS1.1	335.368	43.4737	SOX-10+ Schwann cells	Schwannoma	6
172475	NF2VS1.1	346.521	42.9167	PanCK+ SOX-10+ Schwann cells	Schwannoma	6
172476	NF2VS1.1	385.737	43.0526	SOX-10+ Schwann cells	Schwannoma	4
172477	NF2VS1.1	437.203	42.1864	SOX-10+ Schwann cells	Schwannoma	6
172478	NF2VS1.1	519.857	42.3286	SOX-10+ Schwann cells	Schwannoma	6
172479	NF2VS1.1	618.468	41.6962	SOX-10+ Schwann cells	Schwannoma	6
172480	NF2VS1.1	697.507	42.7681	SOX-10+ Schwann cells	Schwannoma	6
172481	NF2VS1.1	744.731	42.3974	SOX-10+ Schwann cells	Schwannoma	6
172482	NF2VS1.1	754.333	42.5965	SOX-10+ Schwann cells	Schwannoma	9
172483	NF2VS1.1	793.246	42.2462	SOX-10+ Schwann cells	Schwannoma	6
172484	NF2VS1.1	822.329	43.0411	SOX-10+ Schwann cells	Schwannoma	6
172485	NF2VS1.1	888.817	43.1127	SOX-10+ Schwann cells	Schwannoma	6
172486	NF2VS1.1	972.679	43.5536	Classically-activated TAMs	Myeloid	4
172487	NF2VS1.1	45.9688	43.9062	SOX-10+ Schwann cells	Schwannoma	2
172488	NF2VS1.1	51.4792	43.6875	SOX-10+ Schwann cells	Schwannoma	9
172489	NF2VS1.1	114.459	45.6353	SOX-10+ Schwann cells	Schwannoma	6
172490	NF2VS1.1	145.069	44.5862	SOX-10+ Schwann cells	Schwannoma	6
172491	NF2VS1.1	260.911	43.8734	Schwann cells	Schwannoma	4
172492	NF2VS1.1	312.611	44.3889	SOX-10+ Schwann cells	Schwannoma	6
172493	NF2VS1.1	396.263	43.9737	Classically-activated TAMs	Myeloid	4
172494	NF2VS1.1	413.17	44.1489	SOX-10+ Schwann cells	Schwannoma	2
172495	NF2VS1.1	443.241	44.6897	PanCK+ SOX-10+ Schwann cells	Schwannoma	1
172496	NF2VS1.1	474.2	43.0286	PanCK+ SOX-10+ Schwann cells	Schwannoma	6
172497	NF2VS1.1	565.75	44	Classically-activated TAMs	Myeloid	4
172498	NF2VS1.1	649.506	44.759	Classically-activated TAMs	Myeloid	4
172499	NF2VS1.1	801	44.4634	SOX-10+ Schwann cells	Schwannoma	6
172500	NF2VS1.1	906.345	43.5273	SOX-10+ Schwann cells	Schwannoma	6
172501	NF2VS1.1	102.2	45.12	SOX-10+ Schwann cells	Schwannoma	6
172502	NF2VS1.1	109.355	43.7097	SOX-10+ Schwann cells	Schwannoma	6
172503	NF2VS1.1	173.66	43.8302	PanCK+ SOX-10+ Schwann cells	Schwannoma	6
172504	NF2VS1.1	197.018	44.1404	Alternatively-activated TAMs	Myeloid	4
172505	NF2VS1.1	208.647	45.0784	Classically-activated TAMs	Myeloid	4
172506	NF2VS1.1	253	44.6216	SOX-10+ Schwann cells	Schwannoma	6
172507	NF2VS1.1	531.333	44.4	SOX-10+ Schwann cells	Schwannoma	6
172508	NF2VS1.1	714.192	45.3699	SOX-10+ Schwann cells	Schwannoma	9
172509	NF2VS1.1	808.05	45.9	PanCK+ SOX-10+ Schwann cells	Schwannoma	6
172510	NF2VS1.1	938.414	46.1379	SOX-10+ Schwann cells	Schwannoma	9
172511	NF2VS1.1	950.29	44.2899	SOX-10+ Schwann cells	Schwannoma	6
172512	NF2VS1.1	960.314	46.2941	SOX-10+ Schwann cells	Schwannoma	6
172513	NF2VS1.1	86.5	45.9286	Schwann cells	Schwannoma	4
172514	NF2VS1.1	132.828	44.3448	Classically-activated TAMs	Myeloid	4
172515	NF2VS1.1	179.683	47.6167	PanCK+ SOX-10+ Schwann cells	Schwannoma	6
172516	NF2VS1.1	235.181	45.5556	PD-L1+ Schwann cells	Schwannoma	2
172517	NF2VS1.1	279.194	45.6129	PanCK+ SOX-10+ Schwann cells	Schwannoma	6
172518	NF2VS1.1	304.273	46.5	SOX-10+ Schwann cells	Schwannoma	6
172519	NF2VS1.1	341.316	46.2982	SOX-10+ Schwann cells	Schwannoma	6
172520	NF2VS1.1	372.565	45.9516	SOX-10+ Schwann cells	Schwannoma	6
172521	NF2VS1.1	462.949	45.398	PanCK+ SOX-10+ Schwann cells	Schwannoma	6
172522	NF2VS1.1	502.864	45.4318	CD44+ Schwann cells	Schwannoma	4
172523	NF2VS1.1	535.98	47.16	SOX-10+ Schwann cells	Schwannoma	6
172524	NF2VS1.1	737.741	46.3333	SOX-10+ Schwann cells	Schwannoma	6
172525	NF2VS1.1	782.647	43.3529	SOX-10+ Schwann cells	Schwannoma	6
172526	NF2VS1.1	815.277	46.2462	SOX-10+ Schwann cells	Schwannoma	6
172527	NF2VS1.1	843	46.642	SOX-10+ Schwann cells	Schwannoma	6
172528	NF2VS1.1	881.164	45.9273	SOX-10+ Schwann cells	Schwannoma	6
172529	NF2VS1.1	72.4118	46.9118	SOX-10+ Schwann cells	Schwannoma	6
172530	NF2VS1.1	326	47.3529	PanCK+ SOX-10+ Schwann cells	Schwannoma	6
172531	NF2VS1.1	395.133	49.1667	Classically-activated TAMs	Myeloid	4
172532	NF2VS1.1	433.7	46.85	PanCK+ SOX-10+ Schwann cells	Schwannoma	6
172533	NF2VS1.1	448.118	46.3235	PanCK+ SOX-10+ Schwann cells	Schwannoma	1
172534	NF2VS1.1	454.979	47.5833	PanCK+ SOX-10+ Schwann cells	Schwannoma	6
172535	NF2VS1.1	558.862	47.1692	Schwann cells	Schwannoma	4
172536	NF2VS1.1	639.32	47	PanCK+ SOX-10+ Schwann cells	Schwannoma	4
172537	NF2VS1.1	788.383	45.7021	SOX-10+ Schwann cells	Schwannoma	6
172538	NF2VS1.1	855.379	46.9242	PanCK+ SOX-10+ Schwann cells	Schwannoma	1
172539	NF2VS1.1	912.683	46.7333	SOX-10+ Schwann cells	Schwannoma	9
172540	NF2VS1.1	922.155	46.9881	SOX-10+ Schwann cells	Schwannoma	6
172541	NF2VS1.1	977.816	46.9211	SOX-10+ Schwann cells	Schwannoma	4
172542	NF2VS1.1	168.153	49.4746	PanCK+ SOX-10+ Schwann cells	Schwannoma	6
172543	NF2VS1.1	222.667	48.2222	Classically-activated TAMs	Myeloid	2
172544	NF2VS1.1	229.923	48.1538	Classically-activated TAMs	Myeloid	2
172545	NF2VS1.1	245.385	47.8077	PanCK+ SOX-10+ Schwann cells	Schwannoma	2
172546	NF2VS1.1	390.333	47.1515	Classically-activated TAMs	Myeloid	4
172547	NF2VS1.1	522.916	50.747	PanCK+ SOX-10+ Schwann cells	Schwannoma	6
172548	NF2VS1.1	541.306	48.8889	SOX-10+ Schwann cells	Schwannoma	9
172549	NF2VS1.1	583.188	47.5781	PanCK+ SOX-10+ Schwann cells	Schwannoma	6
172550	NF2VS1.1	590.444	48.2	PanCK+ SOX-10+ Schwann cells	Schwannoma	6
172551	NF2VS1.1	708.095	47.7619	SOX-10+ Schwann cells	Schwannoma	6
172552	NF2VS1.1	796.8	48.48	SOX-10+ Schwann cells	Schwannoma	6
172553	NF2VS1.1	107.121	49.6667	SOX-10+ Schwann cells	Schwannoma	6
172554	NF2VS1.1	156.692	49.4615	SOX-10+ Schwann cells	Schwannoma	6
172555	NF2VS1.1	172.714	50.4286	PanCK+ SOX-10+ Schwann cells	Schwannoma	6
172556	NF2VS1.1	295.167	47.2381	SOX-10+ Schwann cells	Schwannoma	6
172557	NF2VS1.1	416.638	49.0851	Alternatively-activated TAMs	Myeloid	2
172558	NF2VS1.1	438.581	48.7742	PanCK+ SOX-10+ Schwann cells	Schwannoma	6
172559	NF2VS1.1	446.115	50.1538	PanCK+ SOX-10+ Schwann cells	Schwannoma	6
172560	NF2VS1.1	474.404	48.1348	PanCK+ SOX-10+ Schwann cells	Schwannoma	6
172561	NF2VS1.1	494.071	48.3095	SOX-10+ Schwann cells	Schwannoma	6
172562	NF2VS1.1	601.66	48.7736	SOX-10+ Schwann cells	Schwannoma	6
172563	NF2VS1.1	619.571	48.8571	SOX-10+ Schwann cells	Schwannoma	6
172564	NF2VS1.1	750.61	48.1951	SOX-10+ Schwann cells	Schwannoma	4
172565	NF2VS1.1	773.633	48.8333	PD-L1+ Schwann cells	Schwannoma	6
172566	NF2VS1.1	895.417	48.9667	SOX-10+ Schwann cells	Schwannoma	6
172567	NF2VS1.1	943.327	48.4231	SOX-10+ Schwann cells	Schwannoma	9
172568	NF2VS1.1	78.6061	49.8333	SOX-10+ Schwann cells	Schwannoma	6
172569	NF2VS1.1	92.2581	49.9355	PD-L1+ Schwann cells	Schwannoma	6
172570	NF2VS1.1	129.734	50.0625	SOX-10+ Schwann cells	Schwannoma	6
172571	NF2VS1.1	191.216	49.9216	SOX-10+ Schwann cells	Schwannoma	6
172572	NF2VS1.1	197.846	50.4872	Classically-activated TAMs	Myeloid	4
172573	NF2VS1.1	256.357	49.1786	Classically-activated TAMs	Myeloid	4
172574	NF2VS1.1	382.763	49.0351	SOX-10+ Schwann cells	Schwannoma	4
172575	NF2VS1.1	401.186	49.9767	SOX-10+ Schwann cells	Schwannoma	4
172576	NF2VS1.1	421.636	50.697	Alternatively-activated TAMs	Myeloid	4
172577	NF2VS1.1	664.325	49.6265	PanCK+ SOX-10+ Schwann cells	Schwannoma	4
172578	NF2VS1.1	726.121	49.2414	SOX-10+ Schwann cells	Schwannoma	6
172579	NF2VS1.1	910.4	51.15	Schwann cells	Schwannoma	2
172580	NF2VS1.1	965.562	48.5938	SOX-10+ Schwann cells	Schwannoma	4
172581	NF2VS1.1	984.429	49.9048	SOX-10+ Schwann cells	Schwannoma	4
172582	NF2VS1.1	998.267	48.8	SOX-10+ Schwann cells	Schwannoma	4
172583	NF2VS1.1	2.05714	51.7143	Classically-activated TAMs	Myeloid	4
172584	NF2VS1.1	240.8	51.2	PanCK+ SOX-10+ Schwann cells	Schwannoma	4
172585	NF2VS1.1	491.885	52.3077	SOX-10+ Schwann cells	Schwannoma	6
172586	NF2VS1.1	531.16	51.28	SOX-10+ Schwann cells	Schwannoma	6
172587	NF2VS1.1	631.873	50.8608	PanCK+ SOX-10+ Schwann cells	Schwannoma	6
172588	NF2VS1.1	648.288	50.8269	PanCK+ SOX-10+ Schwann cells	Schwannoma	6
172589	NF2VS1.1	732.727	51.1364	PD-L1+ Schwann cells	Schwannoma	4
172590	NF2VS1.1	787.676	51.3243	PanCK+ SOX-10+ Schwann cells	Schwannoma	6
172591	NF2VS1.1	948.05	51.775	SOX-10+ Schwann cells	Schwannoma	4
172592	NF2VS1.1	969.852	50.3333	SOX-10+ Schwann cells	Schwannoma	4
172593	NF2VS1.1	125.667	53.8333	SOX-10+ Schwann cells	Schwannoma	6
172594	NF2VS1.1	150.022	52.3333	Schwann cells	Schwannoma	6
172595	NF2VS1.1	213.515	51.0294	PanCK+ SOX-10+ Schwann cells	Schwannoma	2
172596	NF2VS1.1	251.914	51.8286	Classically-activated TAMs	Myeloid	4
172597	NF2VS1.1	256.167	52.75	Classically-activated TAMs	Myeloid	4
172598	NF2VS1.1	312.63	52.4783	Classically-activated TAMs	Myeloid	4
172599	NF2VS1.1	338.475	53.1	SOX-10+ Schwann cells	Schwannoma	6
172600	NF2VS1.1	548.317	51.4683	SOX-10+ Schwann cells	Schwannoma	4
172601	NF2VS1.1	610.127	50.7722	CD44+ Schwann cells	Schwannoma	6
172602	NF2VS1.1	688.904	51.7711	Classically-activated TAMs	Myeloid	4
172603	NF2VS1.1	781.543	52.5652	PD-L1+ Schwann cells	Schwannoma	6
172604	NF2VS1.1	814.35	52.05	PanCK+ SOX-10+ Schwann cells	Schwannoma	6
172605	NF2VS1.1	837	51.4068	SOX-10+ Schwann cells	Schwannoma	6
172606	NF2VS1.1	978.143	52.3393	SOX-10+ Schwann cells	Schwannoma	9
172607	NF2VS1.1	204.44	52.52	SOX-10+ Schwann cells	Schwannoma	4
172608	NF2VS1.1	509.028	51.75	Classically-activated TAMs	Myeloid	4
172609	NF2VS1.1	564.043	52	Classically-activated TAMs	Myeloid	4
172610	NF2VS1.1	756.519	52.9423	Alternatively-activated TAMs	Myeloid	4
172611	NF2VS1.1	768.467	53.0444	Proliferative PD-L1+ Schwann cells	Schwannoma	6
172612	NF2VS1.1	851.231	52.6346	PanCK+ SOX-10+ Schwann cells	Schwannoma	6
172613	NF2VS1.1	904.271	51.5857	SOX-10+ Schwann cells	Schwannoma	6
172614	NF2VS1.1	917.386	53.0227	SOX-10+ Schwann cells	Schwannoma	9
172615	NF2VS1.1	995.631	54.0615	Classically-activated TAMs	Myeloid	4
172616	NF2VS1.1	185.509	53.8302	SOX-10+ Schwann cells	Schwannoma	6
172617	NF2VS1.1	345.481	53.4815	PanCK+ SOX-10+ Schwann cells	Schwannoma	6
172618	NF2VS1.1	351.1	53.325	PanCK+ SOX-10+ Schwann cells	Schwannoma	6
172619	NF2VS1.1	366.64	53.76	Schwann cells	Schwannoma	2
172620	NF2VS1.1	431.642	53.7313	PanCK+ SOX-10+ Schwann cells	Schwannoma	6
172621	NF2VS1.1	459.208	53.9583	PanCK+ SOX-10+ Schwann cells	Schwannoma	6
172622	NF2VS1.1	580.079	53.5	SOX-10+ Schwann cells	Schwannoma	6
172623	NF2VS1.1	594.912	52.7059	SOX-10+ Schwann cells	Schwannoma	6
172624	NF2VS1.1	639.764	54.2083	PanCK+ SOX-10+ Schwann cells	Schwannoma	6
172625	NF2VS1.1	704.67	53.59	SOX-10+ Schwann cells	Schwannoma	6
172626	NF2VS1.1	717.467	52.6111	SOX-10+ Schwann cells	Schwannoma	4
172627	NF2VS1.1	747.033	53.4426	Classically-activated TAMs	Myeloid	4
172628	NF2VS1.1	807.656	52.5	PanCK+ SOX-10+ Schwann cells	Schwannoma	6
172629	NF2VS1.1	871	53.9405	PanCK+ SOX-10+ Schwann cells	Schwannoma	6
172630	NF2VS1.1	924.106	54.4468	SOX-10+ Schwann cells	Schwannoma	6
172631	NF2VS1.1	970.667	55	SOX-10+ Schwann cells	Schwannoma	6
172632	NF2VS1.1	51.0946	54.6757	SOX-10+ Schwann cells	Schwannoma	6
172633	NF2VS1.1	87.4783	54.9565	PanCK+ SOX-10+ Schwann cells	Schwannoma	6
172634	NF2VS1.1	411.615	54.0897	Alternatively-activated TAMs	Myeloid	4
172635	NF2VS1.1	442.973	54.92	PanCK+ SOX-10+ Schwann cells	Schwannoma	6
172636	NF2VS1.1	512.692	55.3846	CD44+ Schwann cells	Schwannoma	2
172637	NF2VS1.1	574.357	56.3214	SOX-10+ Schwann cells	Schwannoma	6
172638	NF2VS1.1	616.452	54.7258	SOX-10+ Schwann cells	Schwannoma	6
172639	NF2VS1.1	725.649	55.7568	PD-L1+ Schwann cells	Schwannoma	6
172640	NF2VS1.1	740.068	56.3562	Alternatively-activated TAMs	Myeloid	4
172641	NF2VS1.1	827.723	53.9149	PanCK+ SOX-10+ Schwann cells	Schwannoma	6
172642	NF2VS1.1	81.3846	56.1538	SOX-10+ Schwann cells	Schwannoma	6
172643	NF2VS1.1	465.933	56.7	PanCK+ SOX-10+ Schwann cells	Schwannoma	6
172644	NF2VS1.1	555.613	55.2903	SOX-10+ Schwann cells	Schwannoma	6
172645	NF2VS1.1	598.342	56.0789	SOX-10+ Schwann cells	Schwannoma	6
172646	NF2VS1.1	604.607	56.875	SOX-10+ Schwann cells	Schwannoma	6
172647	NF2VS1.1	680.816	55.4694	Classically-activated TAMs	Myeloid	4
172648	NF2VS1.1	848	56.5	PanCK+ SOX-10+ Schwann cells	Schwannoma	6
172649	NF2VS1.1	894.793	55.569	SOX-10+ Schwann cells	Schwannoma	6
172650	NF2VS1.1	273.654	56.6538	Classically-activated TAMs	Myeloid	4
172651	NF2VS1.1	282.049	56.9016	Alternatively-activated TAMs	Myeloid	4
172652	NF2VS1.1	319.244	56.4634	SOX-10+ Schwann cells	Schwannoma	4
172653	NF2VS1.1	396.962	57.8286	SOX-10+ Schwann cells	Schwannoma	6
172654	NF2VS1.1	472.629	56.8548	PanCK+ SOX-10+ Schwann cells	Schwannoma	6
172655	NF2VS1.1	551.286	58.2857	SOX-10+ Schwann cells	Schwannoma	6
172656	NF2VS1.1	765.263	57.3421	SOX-10+ Schwann cells	Schwannoma	6
172657	NF2VS1.1	805.417	57.4444	SOX-10+ Schwann cells	Schwannoma	6
172658	NF2VS1.1	818.212	57.0577	SOX-10+ Schwann cells	Schwannoma	6
172659	NF2VS1.1	964.63	57.4658	SOX-10+ Schwann cells	Schwannoma	6
172660	NF2VS1.1	43.6316	58.0526	Schwann cells	Schwannoma	9
172661	NF2VS1.1	71.8033	58.2295	SOX-10+ Schwann cells	Schwannoma	9
172662	NF2VS1.1	130.114	57.7143	PanCK+ SOX-10+ Schwann cells	Schwannoma	6
172663	NF2VS1.1	179.239	57.2537	SOX-10+ Schwann cells	Schwannoma	6
172664	NF2VS1.1	200.259	59.1728	SOX-10+ Schwann cells	Schwannoma	6
172665	NF2VS1.1	212.676	58.1622	Classically-activated TAMs	Myeloid	2
172666	NF2VS1.1	262.85	58.3	PanCK+ SOX-10+ Schwann cells	Schwannoma	6
172667	NF2VS1.1	309.647	57.6471	Classically-activated TAMs	Myeloid	4
172668	NF2VS1.1	324.607	58.6071	SOX-10+ Schwann cells	Schwannoma	6
172669	NF2VS1.1	350.771	58.3333	PanCK+ SOX-10+ Schwann cells	Schwannoma	6
172670	NF2VS1.1	497.02	57.3469	PanCK+ SOX-10+ Schwann cells	Schwannoma	2
172671	NF2VS1.1	531.78	57.2683	SOX-10+ Schwann cells	Schwannoma	9
172672	NF2VS1.1	652.558	57.2078	PanCK+ SOX-10+ Schwann cells	Schwannoma	6
172673	NF2VS1.1	676.375	58.6875	Classically-activated TAMs	Myeloid	4
172674	NF2VS1.1	711.156	58.25	Classically-activated TAMs	Myeloid	4
172675	NF2VS1.1	833.831	57.4308	PanCK+ SOX-10+ Schwann cells	Schwannoma	6
172676	NF2VS1.1	882.185	58.4444	PanCK+ SOX-10+ Schwann cells	Schwannoma	6
172677	NF2VS1.1	975.257	58.0286	SOX-10+ Schwann cells	Schwannoma	6
172678	NF2VS1.1	114.659	57.2637	SOX-10+ Schwann cells	Schwannoma	6
172679	NF2VS1.1	303.909	59.4727	Alternatively-activated TAMs	Myeloid	4
172680	NF2VS1.1	371.971	58.6029	Classically-activated TAMs	Myeloid	4
172681	NF2VS1.1	421.826	59.2609	PanCK+ SOX-10+ Schwann cells	Schwannoma	6
172682	NF2VS1.1	538.639	58.623	SOX-10+ Schwann cells	Schwannoma	6
172683	NF2VS1.1	668.8	59.4	CD44+ Schwann cells	Schwannoma	4
172684	NF2VS1.1	785.077	58.7077	SOX-10+ Schwann cells	Schwannoma	6
172685	NF2VS1.1	797.907	58.963	SOX-10+ Schwann cells	Schwannoma	6
172686	NF2VS1.1	810.98	59.36	SOX-10+ Schwann cells	Schwannoma	6
172687	NF2VS1.1	951	58.7436	Alternatively-activated TAMs	Myeloid	4
172688	NF2VS1.1	11.1549	59.5915	Classically-activated TAMs	Myeloid	7
172689	NF2VS1.1	37.5	59.5	Schwann cells	Schwannoma	2
172690	NF2VS1.1	57.8438	59.6875	SOX-10+ Schwann cells	Schwannoma	4
172691	NF2VS1.1	133.65	59.3	PD-L1+ Schwann cells	Schwannoma	4
172692	NF2VS1.1	163.581	60.0233	PanCK+ SOX-10+ Schwann cells	Schwannoma	6
172693	NF2VS1.1	237.5	60	Vascular endothelial cells	Vasculature	2
172694	NF2VS1.1	298.405	60.1081	Alternatively-activated TAMs	Myeloid	4
172695	NF2VS1.1	560.369	60.5922	Alternatively-activated TAMs	Myeloid	4
172696	NF2VS1.1	587.485	59.9242	Alternatively-activated TAMs	Myeloid	4
172697	NF2VS1.1	886.925	59.2	PanCK+ SOX-10+ Schwann cells	Schwannoma	6
172698	NF2VS1.1	981.388	59.5918	SOX-10+ Schwann cells	Schwannoma	9
172699	NF2VS1.1	991.34	59.88	SOX-10+ Schwann cells	Schwannoma	6
172700	NF2VS1.1	120.87	58.3889	SOX-10+ Schwann cells	Schwannoma	6
172701	NF2VS1.1	173.37	60.7534	Classically-activated TAMs	Myeloid	4
172702	NF2VS1.1	216.407	61.0741	Classically-activated TAMs	Myeloid	2
172703	NF2VS1.1	386.267	60.8	PanCK+ SOX-10+ Schwann cells	Schwannoma	6
172704	NF2VS1.1	507.091	60.2424	Schwann cells	Schwannoma	9
172705	NF2VS1.1	596.13	61.087	SOX-10+ Schwann cells	Schwannoma	6
172706	NF2VS1.1	611.877	62.1644	PanCK+ SOX-10+ Schwann cells	Schwannoma	6
172707	NF2VS1.1	629.149	60.4925	PanCK+ SOX-10+ Schwann cells	Schwannoma	6
172708	NF2VS1.1	826.349	60.9302	PanCK+ SOX-10+ Schwann cells	Schwannoma	6
172709	NF2VS1.1	891.769	61.7436	PanCK+ SOX-10+ Schwann cells	Schwannoma	6
172710	NF2VS1.1	933.714	60.3929	SOX-10+ Schwann cells	Schwannoma	9
172711	NF2VS1.1	377.286	62.3929	SOX-10+ Schwann cells	Schwannoma	4
172712	NF2VS1.1	390.207	62.4828	PanCK+ SOX-10+ Schwann cells	Schwannoma	6
172713	NF2VS1.1	527.645	62.3158	SOX-10+ Schwann cells	Schwannoma	6
172714	NF2VS1.1	707.431	62.5294	Alternatively-activated TAMs	Myeloid	4
172715	NF2VS1.1	720.833	61.4375	SOX-10+ Schwann cells	Schwannoma	4
172716	NF2VS1.1	842.281	61.4375	PanCK+ SOX-10+ Schwann cells	Schwannoma	6
172717	NF2VS1.1	856.631	61.7262	PanCK+ SOX-10+ Schwann cells	Schwannoma	6
172718	NF2VS1.1	868.952	61.5	Alternatively-activated TAMs	Myeloid	4
172719	NF2VS1.1	914.667	61.9167	PanCK+ SOX-10+ Schwann cells	Schwannoma	6
172720	NF2VS1.1	46.6875	63.0625	Schwann cells	Schwannoma	2
172721	NF2VS1.1	62.24	63.04	SOX-10+ Schwann cells	Schwannoma	4
172722	NF2VS1.1	93.697	62.697	SOX-10+ Schwann cells	Schwannoma	6
172723	NF2VS1.1	119.97	64.8485	SOX-10+ Schwann cells	Schwannoma	6
172724	NF2VS1.1	137.792	62.625	SOX-10+ Schwann cells	Schwannoma	6
172725	NF2VS1.1	415.262	63.0769	PanCK+ SOX-10+ Schwann cells	Schwannoma	6
172726	NF2VS1.1	428.5	63.2727	PanCK+ SOX-10+ Schwann cells	Schwannoma	6
172727	NF2VS1.1	455.671	62.8082	SOX-10+ Schwann cells	Schwannoma	2
172728	NF2VS1.1	545.316	62.7895	SOX-10+ Schwann cells	Schwannoma	6
172729	NF2VS1.1	691.804	62.8478	SOX-10+ Schwann cells	Schwannoma	4
172730	NF2VS1.1	998	62.2	Classically-activated TAMs	Myeloid	4
172731	NF2VS1.1	22.7255	63.2941	Classically-activated TAMs	Myeloid	7
172732	NF2VS1.1	68.84	63.68	SOX-10+ Schwann cells	Schwannoma	4
172733	NF2VS1.1	146.718	64.5513	SOX-10+ Schwann cells	Schwannoma	6
172734	NF2VS1.1	290.452	63.7097	SOX-10+ Schwann cells	Schwannoma	6
172735	NF2VS1.1	365.5	63.5	Classically-activated TAMs	Myeloid	4
172736	NF2VS1.1	466.069	64.6724	Alternatively-activated TAMs	Myeloid	4
172737	NF2VS1.1	512.227	63.9318	PanCK+ SOX-10+ Schwann cells	Schwannoma	2
172738	NF2VS1.1	600.816	64.3061	SOX-10+ Schwann cells	Schwannoma	6
172739	NF2VS1.1	670.682	63.7727	Classically-activated TAMs	Myeloid	4
172740	NF2VS1.1	678.464	65.2381	PanCK+ SOX-10+ Schwann cells	Schwannoma	4
172741	NF2VS1.1	731.364	63.7636	Schwann cells	Schwannoma	4
172742	NF2VS1.1	782.583	64.7778	SOX-10+ Schwann cells	Schwannoma	4
172743	NF2VS1.1	817.867	63.1778	PanCK+ SOX-10+ Schwann cells	Schwannoma	6
172744	NF2VS1.1	878.204	64.2041	PanCK+ SOX-10+ Schwann cells	Schwannoma	6
172745	NF2VS1.1	903	64.04	SOX-10+ Schwann cells	Schwannoma	4
172746	NF2VS1.1	939.685	63.6301	SOX-10+ Schwann cells	Schwannoma	6
172747	NF2VS1.1	952.963	63.7222	Classically-activated TAMs	Myeloid	4
172748	NF2VS1.1	54.0213	64.0851	Classically-activated TAMs	Myeloid	4
172749	NF2VS1.1	130.705	65.25	PD-L1+ Schwann cells	Schwannoma	4
172750	NF2VS1.1	207.5	64.5	PD-L1+ Schwann cells	Schwannoma	2
172751	NF2VS1.1	267.333	64.3492	Schwann cells	Schwannoma	9
172752	NF2VS1.1	284.475	64.5424	PanCK+ SOX-10+ Schwann cells	Schwannoma	6
172753	NF2VS1.1	311.691	65.1111	SOX-10+ Schwann cells	Schwannoma	6
172754	NF2VS1.1	408.383	65.1358	Schwann cells	Schwannoma	6
172755	NF2VS1.1	473.605	64.8684	SOX-10+ Schwann cells	Schwannoma	2
172756	NF2VS1.1	502.286	64.2381	SOX-10+ Schwann cells	Schwannoma	9
172757	NF2VS1.1	724.524	65.6905	Classically-activated TAMs	Myeloid	4
172758	NF2VS1.1	794.25	65.25	SOX-10+ Schwann cells	Schwannoma	4
172759	NF2VS1.1	838.257	65.4	PanCK+ SOX-10+ Schwann cells	Schwannoma	6
172760	NF2VS1.1	846.756	64.8537	PanCK+ SOX-10+ Schwann cells	Schwannoma	6
172761	NF2VS1.1	908	65	SOX-10+ Schwann cells	Schwannoma	4
172762	NF2VS1.1	26.2571	66.4286	Classically-activated TAMs	Myeloid	4
172763	NF2VS1.1	99.3708	65.236	SOX-10+ Schwann cells	Schwannoma	6
172764	NF2VS1.1	154.544	66.0702	SOX-10+ Schwann cells	Schwannoma	6
172765	NF2VS1.1	185.13	64.5065	SOX-10+ Schwann cells	Schwannoma	6
172766	NF2VS1.1	253.029	66.5429	Schwann cells	Schwannoma	6
172767	NF2VS1.1	272.881	66.4762	Schwann cells	Schwannoma	4
172768	NF2VS1.1	299.791	66.4419	SOX-10+ Schwann cells	Schwannoma	6
172769	NF2VS1.1	507.2	66.96	SOX-10+ Schwann cells	Schwannoma	2
172770	NF2VS1.1	559.231	66.5385	SOX-10+ Schwann cells	Schwannoma	6
172771	NF2VS1.1	624.938	66.6769	SOX-10+ Schwann cells	Schwannoma	6
172772	NF2VS1.1	700.467	65.8267	PanCK+ SOX-10+ Schwann cells	Schwannoma	6
172773	NF2VS1.1	749.583	65.0833	Alternatively-activated TAMs	Myeloid	4
172774	NF2VS1.1	895.762	66.0714	PanCK+ SOX-10+ Schwann cells	Schwannoma	6
172775	NF2VS1.1	960.41	65.3934	Classically-activated TAMs	Myeloid	4
172776	NF2VS1.1	975.328	65.375	SOX-10+ Schwann cells	Schwannoma	6
172777	NF2VS1.1	994.83	66.1277	SOX-10+ Schwann cells	Schwannoma	6
172778	NF2VS1.1	85.4507	65.507	PanCK+ SOX-10+ Schwann cells	Schwannoma	6
172779	NF2VS1.1	93.4	67.72	SOX-10+ Schwann cells	Schwannoma	6
172780	NF2VS1.1	115.735	67.2647	SOX-10+ Schwann cells	Schwannoma	6
172781	NF2VS1.1	244.164	66.8364	Schwann cells	Schwannoma	2
172782	NF2VS1.1	305.036	67.7857	SOX-10+ Schwann cells	Schwannoma	6
172783	NF2VS1.1	326.418	67.3291	SOX-10+ Schwann cells	Schwannoma	6
172784	NF2VS1.1	391.054	67.027	SOX-10+ Schwann cells	Schwannoma	6
172785	NF2VS1.1	400.105	67.0395	SOX-10+ Schwann cells	Schwannoma	6
172786	NF2VS1.1	450.259	66.3519	PanCK+ SOX-10+ Schwann cells	Schwannoma	6
172787	NF2VS1.1	495.488	66.0233	Vascular endothelial cells	Vasculature	2
172788	NF2VS1.1	522.171	66.8684	SOX-10+ Schwann cells	Schwannoma	6
172789	NF2VS1.1	635.681	67.5055	SOX-10+ Schwann cells	Schwannoma	6
172790	NF2VS1.1	666.308	67.7692	CD44+ Schwann cells	Schwannoma	6
172791	NF2VS1.1	754.898	67.2653	Alternatively-activated TAMs	Myeloid	4
172792	NF2VS1.1	761.98	66.0196	PD-L1+ Schwann cells	Schwannoma	6
172793	NF2VS1.1	809.241	67.1111	PanCK+ SOX-10+ Schwann cells	Schwannoma	6
172794	NF2VS1.1	832.649	66.2162	PanCK+ SOX-10+ Schwann cells	Schwannoma	6
172795	NF2VS1.1	913.712	67.5	SOX-10+ Schwann cells	Schwannoma	6
172796	NF2VS1.1	538.735	67.9706	SOX-10+ Schwann cells	Schwannoma	6
172797	NF2VS1.1	595.551	68.2653	SOX-10+ Schwann cells	Schwannoma	6
172798	NF2VS1.1	799.818	67.2273	SOX-10+ Schwann cells	Schwannoma	6
172799	NF2VS1.1	865.759	68.9138	PanCK+ SOX-10+ Schwann cells	Schwannoma	6
172800	NF2VS1.1	986.988	68.1325	SOX-10+ Schwann cells	Schwannoma	6
172801	NF2VS1.1	53.7143	71.0238	Classically-activated TAMs	Myeloid	7
172802	NF2VS1.1	382	70.2	Alternatively-activated TAMs	Myeloid	4
172803	NF2VS1.1	421.64	69.6163	PanCK+ SOX-10+ Schwann cells	Schwannoma	6
172804	NF2VS1.1	428.85	69.55	PanCK+ SOX-10+ Schwann cells	Schwannoma	6
172805	NF2VS1.1	443.597	69.013	SOX-10+ Schwann cells	Schwannoma	6
172806	NF2VS1.1	567.839	68.5	PanCK+ SOX-10+ Schwann cells	Schwannoma	6
172807	NF2VS1.1	605.895	68.4342	PanCK+ SOX-10+ Schwann cells	Schwannoma	6
172808	NF2VS1.1	736.635	68.4353	SOX-10+ Schwann cells	Schwannoma	4
172809	NF2VS1.1	817.441	70.1324	PanCK+ SOX-10+ Schwann cells	Schwannoma	6
172810	NF2VS1.1	944.825	68.7368	SOX-10+ Schwann cells	Schwannoma	4
172811	NF2VS1.1	59.025	69.925	Classically-activated TAMs	Myeloid	4
172812	NF2VS1.1	337.742	69.6452	PanCK+ SOX-10+ Schwann cells	Schwannoma	6
172813	NF2VS1.1	464.85	70.1	PanCK+ SOX-10+ Schwann cells	Schwannoma	2
172814	NF2VS1.1	494	70.75	Vascular endothelial cells	Vasculature	2
172815	NF2VS1.1	532.325	70.825	SOX-10+ Schwann cells	Schwannoma	6
172816	NF2VS1.1	552.256	69.8721	SOX-10+ Schwann cells	Schwannoma	6
172817	NF2VS1.1	759.034	71.4828	SOX-10+ Schwann cells	Schwannoma	6
172818	NF2VS1.1	769.657	68.7429	SOX-10+ Schwann cells	Schwannoma	6
172819	NF2VS1.1	902.547	69.4906	Alternatively-activated TAMs	Myeloid	4
172820	NF2VS1.1	998.083	70.25	Alternatively-activated TAMs	Myeloid	4
172821	NF2VS1.1	65.4	70.8	PanCK+ SOX-10+ Schwann cells	Schwannoma	4
172822	NF2VS1.1	83.4286	73.1964	SOX-10+ Schwann cells	Schwannoma	6
172823	NF2VS1.1	204.407	70.186	PD-L1+ Schwann cells	Schwannoma	6
172824	NF2VS1.1	288.258	71.4839	Classically-activated TAMs	Myeloid	4
172825	NF2VS1.1	471.985	71.4776	Vascular endothelial cells	Vasculature	2
172826	NF2VS1.1	698.35	71.2	Classically-activated TAMs	Myeloid	4
172827	NF2VS1.1	871.63	70.8333	PanCK+ SOX-10+ Schwann cells	Schwannoma	6
172828	NF2VS1.1	917.829	71.7143	SOX-10+ Schwann cells	Schwannoma	6
172829	NF2VS1.1	963.985	71.3881	SOX-10+ Schwann cells	Schwannoma	6
172830	NF2VS1.1	39.6207	71.6552	Schwann cells	Schwannoma	2
172831	NF2VS1.1	91.6522	71.3913	PanCK+ SOX-10+ Schwann cells	Schwannoma	6
172832	NF2VS1.1	119.556	71.1111	PanCK+ SOX-10+ Schwann cells	Schwannoma	6
172833	NF2VS1.1	142.948	71.1897	SOX-10+ Schwann cells	Schwannoma	6
172834	NF2VS1.1	150.605	72.1316	SOX-10+ Schwann cells	Schwannoma	6
172835	NF2VS1.1	213.386	72.6316	Vascular endothelial cells	Vasculature	2
172836	NF2VS1.1	235.306	72.7647	Vascular endothelial cells	Vasculature	2
172837	NF2VS1.1	355.58	71.7681	SOX-10+ Schwann cells	Schwannoma	6
172838	NF2VS1.1	394.966	72.1207	PanCK+ SOX-10+ Schwann cells	Schwannoma	6
172839	NF2VS1.1	679.891	72.0156	SOX-10+ Schwann cells	Schwannoma	6
172840	NF2VS1.1	719.295	71.1136	SOX-10+ Schwann cells	Schwannoma	4
172841	NF2VS1.1	742.652	71.5435	Classically-activated TAMs	Myeloid	4
172842	NF2VS1.1	890.224	72.8421	Proliferative PD-L1+ Schwann cells	Schwannoma	6
172843	NF2VS1.1	163.024	72.2619	SOX-10+ Schwann cells	Schwannoma	6
172844	NF2VS1.1	170.901	72	SOX-10+ Schwann cells	Schwannoma	6
172845	NF2VS1.1	296.612	74.2239	SOX-10+ Schwann cells	Schwannoma	6
172846	NF2VS1.1	319.706	73.3382	SOX-10+ Schwann cells	Schwannoma	6
172847	NF2VS1.1	714.771	73	PanCK+ SOX-10+ Schwann cells	Schwannoma	6
172848	NF2VS1.1	765.311	73.5574	SOX-10+ Schwann cells	Schwannoma	6
172849	NF2VS1.1	808.853	73.2647	SOX-10+ Schwann cells	Schwannoma	6
172850	NF2VS1.1	835.288	73.0152	PanCK+ SOX-10+ Schwann cells	Schwannoma	6
172851	NF2VS1.1	928.88	73.2	SOX-10+ Schwann cells	Schwannoma	6
172852	NF2VS1.1	951.083	72.0833	SOX-10+ Schwann cells	Schwannoma	6
172853	NF2VS1.1	34.2553	73.6596	SOX-10+ Schwann cells	Schwannoma	2
172854	NF2VS1.1	47.1333	74.3333	Schwann cells	Schwannoma	9
172855	NF2VS1.1	304.825	74.4386	SOX-10+ Schwann cells	Schwannoma	6
172856	NF2VS1.1	344.472	73.1667	PanCK+ SOX-10+ Schwann cells	Schwannoma	6
172857	NF2VS1.1	504.129	72.8817	SOX-10+ Schwann cells	Schwannoma	2
172858	NF2VS1.1	596.683	74.7805	PD-L1+ Schwann cells	Schwannoma	6
172859	NF2VS1.1	727.029	73.5	Classically-activated TAMs	Myeloid	4
172860	NF2VS1.1	797.19	73.8571	PanCK+ SOX-10+ Schwann cells	Schwannoma	6
172861	NF2VS1.1	858.218	74.5273	PanCK+ SOX-10+ Schwann cells	Schwannoma	6
172862	NF2VS1.1	934.727	74.5	PD-L1+ Schwann cells	Schwannoma	4
172863	NF2VS1.1	984.227	74.7727	SOX-10+ Schwann cells	Schwannoma	6
172864	NF2VS1.1	90.2647	76.2647	PanCK+ SOX-10+ Schwann cells	Schwannoma	6
172865	NF2VS1.1	117.25	73.9167	SOX-10+ Schwann cells	Schwannoma	6
172866	NF2VS1.1	133.701	74.9351	SOX-10+ Schwann cells	Schwannoma	6
172867	NF2VS1.1	179.478	75.9104	SOX-10+ Schwann cells	Schwannoma	6
172868	NF2VS1.1	186.091	75.0909	PanCK+ SOX-10+ Schwann cells	Schwannoma	6
172869	NF2VS1.1	268.771	75.2292	PanCK+ SOX-10+ Schwann cells	Schwannoma	4
172870	NF2VS1.1	430.079	75.7778	SOX-10+ Schwann cells	Schwannoma	6
172871	NF2VS1.1	558.288	74.8462	SOX-10+ Schwann cells	Schwannoma	6
172872	NF2VS1.1	620.744	72.9744	SOX-10+ Schwann cells	Schwannoma	6
172873	NF2VS1.1	661.095	73.5476	SOX-10+ Schwann cells	Schwannoma	6
172874	NF2VS1.1	708.98	74.72	SOX-10+ Schwann cells	Schwannoma	6
172875	NF2VS1.1	786.778	73.6296	PanCK+ SOX-10+ Schwann cells	Schwannoma	6
172876	NF2VS1.1	899.558	74.7442	PanCK+ SOX-10+ Schwann cells	Schwannoma	6
172877	NF2VS1.1	970.8	73.6667	SOX-10+ Schwann cells	Schwannoma	9
172878	NF2VS1.1	992.023	75.2874	SOX-10+ Schwann cells	Schwannoma	6
172879	NF2VS1.1	77.0435	76.1449	SOX-10+ Schwann cells	Schwannoma	6
172880	NF2VS1.1	102.934	76.9868	PanCK+ SOX-10+ Schwann cells	Schwannoma	6
172881	NF2VS1.1	154.018	76.5818	SOX-10+ Schwann cells	Schwannoma	6
172882	NF2VS1.1	160.154	76.5	SOX-10+ Schwann cells	Schwannoma	6
172883	NF2VS1.1	261.607	76.5536	SOX-10+ Schwann cells	Schwannoma	9
172884	NF2VS1.1	519.897	76.1207	SOX-10+ Schwann cells	Schwannoma	2
172885	NF2VS1.1	616.222	76.3333	SOX-10+ Schwann cells	Schwannoma	6
172886	NF2VS1.1	656.757	77.2973	SOX-10+ Schwann cells	Schwannoma	6
172887	NF2VS1.1	685.093	76.8889	PanCK+ SOX-10+ Schwann cells	Schwannoma	6
172888	NF2VS1.1	701.904	75.7308	PanCK+ SOX-10+ Schwann cells	Schwannoma	6
172889	NF2VS1.1	735.725	75.95	Classically-activated TAMs	Myeloid	4
172890	NF2VS1.1	774.536	76	PanCK+ SOX-10+ Schwann cells	Schwannoma	6
172891	NF2VS1.1	781	76	PanCK+ SOX-10+ Schwann cells	Schwannoma	6
172892	NF2VS1.1	829.18	75.18	SOX-10+ Schwann cells	Schwannoma	1
172893	NF2VS1.1	844.171	75.7714	PanCK+ SOX-10+ Schwann cells	Schwannoma	6
172894	NF2VS1.1	911.557	75.9508	SOX-10+ Schwann cells	Schwannoma	6
172895	NF2VS1.1	975.518	75.8393	SOX-10+ Schwann cells	Schwannoma	6
172896	NF2VS1.1	96.7805	75.8049	PanCK+ SOX-10+ Schwann cells	Schwannoma	6
172897	NF2VS1.1	109.3	77.5	PanCK+ SOX-10+ Schwann cells	Schwannoma	6
172898	NF2VS1.1	254.467	76.9333	Schwann cells	Schwannoma	6
172899	NF2VS1.1	327.068	76.6438	SOX-10+ Schwann cells	Schwannoma	6
172900	NF2VS1.1	362.516	76.5469	PanCK+ SOX-10+ Schwann cells	Schwannoma	6
172901	NF2VS1.1	449.768	75.7321	PanCK+ SOX-10+ Schwann cells	Schwannoma	6
172902	NF2VS1.1	457.161	77.1613	PanCK+ SOX-10+ Schwann cells	Schwannoma	6
172903	NF2VS1.1	477.493	75.7465	Vascular endothelial cells	Vasculature	2
172904	NF2VS1.1	512.79	76.9032	SOX-10+ Schwann cells	Schwannoma	2
172905	NF2VS1.1	527.824	76.7353	SOX-10+ Schwann cells	Schwannoma	6
172906	NF2VS1.1	579.625	76.4643	PanCK+ SOX-10+ Schwann cells	Schwannoma	6
172907	NF2VS1.1	589.69	77.1034	SOX-10+ Schwann cells	Schwannoma	6
172908	NF2VS1.1	721.966	77.7931	Classically-activated TAMs	Myeloid	4
172909	NF2VS1.1	790.603	77.1746	PanCK+ SOX-10+ Schwann cells	Schwannoma	6
172910	NF2VS1.1	823.093	75.8267	SOX-10+ Schwann cells	Schwannoma	6
172911	NF2VS1.1	853.02	76.8367	PanCK+ SOX-10+ Schwann cells	Schwannoma	6
172912	NF2VS1.1	941.262	76.119	SOX-10+ Schwann cells	Schwannoma	6
172913	NF2VS1.1	946.88	76.2	SOX-10+ Schwann cells	Schwannoma	6
172914	NF2VS1.1	277.781	76.8125	PanCK+ SOX-10+ Schwann cells	Schwannoma	6
172915	NF2VS1.1	283.8	76.5667	Classically-activated TAMs	Myeloid	4
172916	NF2VS1.1	568.481	76.4815	PanCK+ SOX-10+ Schwann cells	Schwannoma	6
172917	NF2VS1.1	623.694	78.1452	SOX-10+ Schwann cells	Schwannoma	6
172918	NF2VS1.1	877.907	77.3148	SOX-10+ Schwann cells	Schwannoma	6
172919	NF2VS1.1	884.041	78.2857	SOX-10+ Schwann cells	Schwannoma	6
172920	NF2VS1.1	968.673	78.1837	SOX-10+ Schwann cells	Schwannoma	6
172921	NF2VS1.1	116.394	78.8788	SOX-10+ Schwann cells	Schwannoma	6
172922	NF2VS1.1	144.491	78.3585	SOX-10+ Schwann cells	Schwannoma	6
172923	NF2VS1.1	172.056	80	SOX-10+ Schwann cells	Schwannoma	9
172924	NF2VS1.1	186.188	79.1875	PanCK+ SOX-10+ Schwann cells	Schwannoma	2
172925	NF2VS1.1	215.278	79.0278	Vascular endothelial cells	Vasculature	2
172926	NF2VS1.1	334.442	78.4884	PanCK+ SOX-10+ Schwann cells	Schwannoma	6
172927	NF2VS1.1	402.128	79.5116	PanCK+ SOX-10+ Schwann cells	Schwannoma	6
172928	NF2VS1.1	553.111	78.4815	SOX-10+ Schwann cells	Schwannoma	6
172929	NF2VS1.1	573.638	80.1489	Alternatively-activated TAMs	Myeloid	4
172930	NF2VS1.1	613.567	79.5667	SOX-10+ Schwann cells	Schwannoma	6
172931	NF2VS1.1	742.532	78.7848	Classically-activated TAMs	Myeloid	4
172932	NF2VS1.1	866.014	78.5634	PanCK+ SOX-10+ Schwann cells	Schwannoma	1
172933	NF2VS1.1	71.1714	80.2857	SOX-10+ Schwann cells	Schwannoma	6
172934	NF2VS1.1	94.7812	80.9062	PanCK+ SOX-10+ Schwann cells	Schwannoma	6
172935	NF2VS1.1	313.615	79.6615	Classically-activated TAMs	Myeloid	4
172936	NF2VS1.1	521.765	81.4118	SOX-10+ Schwann cells	Schwannoma	4
172937	NF2VS1.1	546.524	79	SOX-10+ Schwann cells	Schwannoma	6
172938	NF2VS1.1	601.5	79.125	PD-L1+ Schwann cells	Schwannoma	6
172939	NF2VS1.1	848.7	80.1	PanCK+ SOX-10+ Schwann cells	Schwannoma	6
172940	NF2VS1.1	22.32	81.24	PD-L1+ Schwann cells	Schwannoma	2
172941	NF2VS1.1	164.215	82.2405	SOX-10+ Schwann cells	Schwannoma	6
172942	NF2VS1.1	286.905	81.3333	SOX-10+ Schwann cells	Schwannoma	4
172943	NF2VS1.1	304.55	80.8	Alternatively-activated TAMs	Myeloid	4
172944	NF2VS1.1	340.679	80.7547	SOX-10+ Schwann cells	Schwannoma	6
172945	NF2VS1.1	346.407	80.8148	PanCK+ SOX-10+ Schwann cells	Schwannoma	6
172946	NF2VS1.1	645.295	79.9384	SOX-10+ Schwann cells	Schwannoma	6
172947	NF2VS1.1	799.333	81.2143	PanCK+ SOX-10+ Schwann cells	Schwannoma	6
172948	NF2VS1.1	808.333	81.1111	SOX-10+ Schwann cells	Schwannoma	6
172949	NF2VS1.1	899.682	81.1364	PanCK+ SOX-10+ Schwann cells	Schwannoma	6
172950	NF2VS1.1	2.05128	81.3077	Schwann cells	Schwannoma	9
172951	NF2VS1.1	11.4848	81.6061	Schwann cells	Schwannoma	9
172952	NF2VS1.1	83.0476	81.7143	PanCK+ SOX-10+ Schwann cells	Schwannoma	6
172953	NF2VS1.1	148.022	82.7111	Classically-activated TAMs	Myeloid	4
172954	NF2VS1.1	276.554	82.1846	SOX-10+ Schwann cells	Schwannoma	6
172955	NF2VS1.1	352.354	81.9231	SOX-10+ Schwann cells	Schwannoma	6
172956	NF2VS1.1	441.932	82.3409	SOX-10+ Schwann cells	Schwannoma	2
172957	NF2VS1.1	453.634	82.1707	Alternatively-activated TAMs	Myeloid	4
172958	NF2VS1.1	478.636	82.8364	Vascular endothelial cells	Vasculature	2
172959	NF2VS1.1	550.5	82.2222	PanCK+ SOX-10+ Schwann cells	Schwannoma	6
172960	NF2VS1.1	732.37	81.7037	Alternatively-activated TAMs	Myeloid	4
172961	NF2VS1.1	755.46	80.977	Classically-activated TAMs	Myeloid	4
172962	NF2VS1.1	764.277	81.5957	PanCK+ SOX-10+ Schwann cells	Schwannoma	6
172963	NF2VS1.1	894.435	80.8913	SOX-10+ Schwann cells	Schwannoma	6
172964	NF2VS1.1	926.368	81.4868	Classically-activated TAMs	Myeloid	4
172965	NF2VS1.1	950.519	81.5432	SOX-10+ Schwann cells	Schwannoma	6
172966	NF2VS1.1	250.879	83.1379	PanCK+ SOX-10+ Schwann cells	Schwannoma	2
172967	NF2VS1.1	299.085	83.234	Alternatively-activated TAMs	Myeloid	4
172968	NF2VS1.1	320.5	81.8421	SOX-10+ Schwann cells	Schwannoma	6
172969	NF2VS1.1	426.875	82.75	PanCK+ SOX-10+ Schwann cells	Schwannoma	6
172970	NF2VS1.1	459.886	83.2045	SOX-10+ Schwann cells	Schwannoma	4
172971	NF2VS1.1	562.277	82.0077	PanCK+ SOX-10+ Schwann cells	Schwannoma	6
172972	NF2VS1.1	596.353	82.9853	PD-L1+ Schwann cells	Schwannoma	6
172973	NF2VS1.1	632.931	82.7586	SOX-10+ Schwann cells	Schwannoma	6
172974	NF2VS1.1	749.636	82.5	Classically-activated TAMs	Myeloid	4
172975	NF2VS1.1	770.129	83.3143	SOX-10+ Schwann cells	Schwannoma	6
172976	NF2VS1.1	873.017	83.5172	SOX-10+ Schwann cells	Schwannoma	6
172977	NF2VS1.1	917.475	82.2	PanCK+ SOX-10+ Schwann cells	Schwannoma	6
172978	NF2VS1.1	965.05	83.8333	SOX-10+ Schwann cells	Schwannoma	6
172979	NF2VS1.1	60.8421	82.7719	pERK+ Schwann cells	Schwannoma	4
172980	NF2VS1.1	259.429	83.7778	PanCK+ SOX-10+ Schwann cells	Schwannoma	2
172981	NF2VS1.1	266.763	82.5526	PanCK+ SOX-10+ Schwann cells	Schwannoma	6
172982	NF2VS1.1	358.78	83.8293	SOX-10+ Schwann cells	Schwannoma	6
172983	NF2VS1.1	384.314	84.0857	SOX-10+ Schwann cells	Schwannoma	6
172984	NF2VS1.1	531.905	83.7381	Classically-activated TAMs	Myeloid	4
172985	NF2VS1.1	610.194	84.875	SOX-10+ Schwann cells	Schwannoma	6
172986	NF2VS1.1	788.455	84.1591	PanCK+ SOX-10+ Schwann cells	Schwannoma	6
172987	NF2VS1.1	816.549	83.9634	SOX-10+ Schwann cells	Schwannoma	6
172988	NF2VS1.1	883.844	84.9778	Classically-activated TAMs	Myeloid	4
172989	NF2VS1.1	889.682	83.7273	SOX-10+ Schwann cells	Schwannoma	6
172990	NF2VS1.1	940.162	84.4571	SOX-10+ Schwann cells	Schwannoma	6
172991	NF2VS1.1	992.254	83.6197	SOX-10+ Schwann cells	Schwannoma	6
172992	NF2VS1.1	42.8214	85.0714	Alternatively-activated TAMs	Myeloid	4
172993	NF2VS1.1	118.368	85.0263	PanCK+ SOX-10+ Schwann cells	Schwannoma	6
172994	NF2VS1.1	281.659	86.4146	PanCK+ SOX-10+ Schwann cells	Schwannoma	6
172995	NF2VS1.1	323.8	85	SOX-10+ Schwann cells	Schwannoma	6
172996	NF2VS1.1	343.465	85.907	SOX-10+ Schwann cells	Schwannoma	6
172997	NF2VS1.1	370.419	84.3548	PanCK+ SOX-10+ Schwann cells	Schwannoma	4
172998	NF2VS1.1	392.518	85.375	SOX-10+ Schwann cells	Schwannoma	6
172999	NF2VS1.1	420.658	85.1646	PanCK+ SOX-10+ Schwann cells	Schwannoma	6
173000	NF2VS1.1	435.947	84.5658	PanCK+ SOX-10+ Schwann cells	Schwannoma	6
173001	NF2VS1.1	447.565	84.1159	PanCK+ SOX-10+ Schwann cells	Schwannoma	6
173002	NF2VS1.1	471.3	84.95	Schwann cells	Schwannoma	2
173003	NF2VS1.1	638.2	85.5333	SOX-10+ Schwann cells	Schwannoma	9
173004	NF2VS1.1	727.857	85.4524	PD-L1+ Schwann cells	Schwannoma	6
173005	NF2VS1.1	35.0811	86.5405	Classically-activated TAMs	Myeloid	4
173006	NF2VS1.1	74.434	85.2642	SOX-10+ Schwann cells	Schwannoma	6
173007	NF2VS1.1	106.753	87.0959	PanCK+ SOX-10+ Schwann cells	Schwannoma	6
173008	NF2VS1.1	156.303	85.3636	SOX-10+ Schwann cells	Schwannoma	6
173009	NF2VS1.1	210.857	84.8571	PanCK+ SOX-10+ Schwann cells	Schwannoma	2
173010	NF2VS1.1	542.311	85.2973	PanCK+ SOX-10+ Schwann cells	Schwannoma	6
173011	NF2VS1.1	580.1	85.34	PanCK+ SOX-10+ Schwann cells	Schwannoma	6
173012	NF2VS1.1	805.703	85.0541	SOX-10+ Schwann cells	Schwannoma	6
173013	NF2VS1.1	847.158	86.3158	PanCK+ SOX-10+ Schwann cells	Schwannoma	6
173014	NF2VS1.1	914.81	86.6905	PanCK+ SOX-10+ Schwann cells	Schwannoma	6
173015	NF2VS1.1	997.476	85.2857	SOX-10+ Schwann cells	Schwannoma	4
173016	NF2VS1.1	206.392	87.8039	PanCK+ SOX-10+ Schwann cells	Schwannoma	2
173017	NF2VS1.1	239.375	87.1562	SOX-10+ Schwann cells	Schwannoma	6
173018	NF2VS1.1	270.058	87.8986	SOX-10+ Schwann cells	Schwannoma	9
173019	NF2VS1.1	333.857	87.2619	PanCK+ SOX-10+ Schwann cells	Schwannoma	6
173020	NF2VS1.1	399.943	86.8679	SOX-10+ Schwann cells	Schwannoma	6
173021	NF2VS1.1	407.157	87.3333	SOX-10+ Schwann cells	Schwannoma	6
173022	NF2VS1.1	554.857	87.75	PanCK+ SOX-10+ Schwann cells	Schwannoma	6
173023	NF2VS1.1	604	87.9737	SOX-10+ Schwann cells	Schwannoma	6
173024	NF2VS1.1	115.385	89.5385	PanCK+ SOX-10+ Schwann cells	Schwannoma	6
173025	NF2VS1.1	199.123	87.2346	SOX-10+ Schwann cells	Schwannoma	6
173026	NF2VS1.1	294.9	87.8	PanCK+ SOX-10+ Schwann cells	Schwannoma	4
173027	NF2VS1.1	304.071	87.3929	SOX-10+ Schwann cells	Schwannoma	6
173028	NF2VS1.1	320.224	88.6122	SOX-10+ Schwann cells	Schwannoma	6
173029	NF2VS1.1	355.421	88.4211	SOX-10+ Schwann cells	Schwannoma	6
173030	NF2VS1.1	496.726	86.6	Vascular endothelial cells	Vasculature	2
173031	NF2VS1.1	548.977	88.5116	PanCK+ SOX-10+ Schwann cells	Schwannoma	6
173032	NF2VS1.1	574.703	88.4531	PanCK+ SOX-10+ Schwann cells	Schwannoma	6
173033	NF2VS1.1	627	87.5556	SOX-10+ Schwann cells	Schwannoma	6
173034	NF2VS1.1	703.061	87.5758	Schwann cells	Schwannoma	2
173035	NF2VS1.1	808.209	89.4651	PanCK+ SOX-10+ Schwann cells	Schwannoma	6
173036	NF2VS1.1	865.672	87.8033	SOX-10+ Schwann cells	Schwannoma	6
173037	NF2VS1.1	66.8706	88.4588	SOX-10+ Schwann cells	Schwannoma	6
173038	NF2VS1.1	134.646	88.7077	SOX-10+ Schwann cells	Schwannoma	6
173039	NF2VS1.1	218.367	90.0167	Classically-activated TAMs	Myeloid	4
173040	NF2VS1.1	288.688	89.3636	PanCK+ SOX-10+ Schwann cells	Schwannoma	6
173041	NF2VS1.1	372.238	89.2143	SOX-10+ Schwann cells	Schwannoma	6
173042	NF2VS1.1	475.386	89.7193	SOX-10+ Schwann cells	Schwannoma	2
173043	NF2VS1.1	527.435	88.2609	Classically-activated TAMs	Myeloid	4
173044	NF2VS1.1	688.321	88.8718	SOX-10+ Schwann cells	Schwannoma	6
173045	NF2VS1.1	760.507	89.6027	Classically-activated TAMs	Myeloid	4
173046	NF2VS1.1	782.708	89.7222	SOX-10+ Schwann cells	Schwannoma	6
173047	NF2VS1.1	841.607	88.4944	SOX-10+ Schwann cells	Schwannoma	6
173048	NF2VS1.1	877.119	88.5373	SOX-10+ Schwann cells	Schwannoma	6
173049	NF2VS1.1	18.3625	88.925	SOX-10+ Schwann cells	Schwannoma	8
173050	NF2VS1.1	298.694	90.3333	SOX-10+ Schwann cells	Schwannoma	6
173051	NF2VS1.1	312.889	90.7083	SOX-10+ Schwann cells	Schwannoma	6
173052	NF2VS1.1	381.556	90.0278	PanCK+ SOX-10+ Schwann cells	Schwannoma	6
173053	NF2VS1.1	414.053	91.1067	PanCK+ SOX-10+ Schwann cells	Schwannoma	6
173054	NF2VS1.1	430.533	89.6667	PanCK+ SOX-10+ Schwann cells	Schwannoma	6
173055	NF2VS1.1	465.816	90.2644	Schwann cells	Schwannoma	9
173056	NF2VS1.1	514.246	90.3443	Classically-activated TAMs	Myeloid	4
173057	NF2VS1.1	521.918	91.2857	Classically-activated TAMs	Myeloid	4
173058	NF2VS1.1	614.102	89.8571	SOX-10+ Schwann cells	Schwannoma	6
173059	NF2VS1.1	634.676	90.2162	SOX-10+ Schwann cells	Schwannoma	9
173060	NF2VS1.1	652.711	89.5979	SOX-10+ Schwann cells	Schwannoma	6
173061	NF2VS1.1	794.328	89.5312	CD44+ Schwann cells	Schwannoma	6
173062	NF2VS1.1	896.727	89.8485	SOX-10+ Schwann cells	Schwannoma	6
173063	NF2VS1.1	928.163	90.1625	SOX-10+ Schwann cells	Schwannoma	6
173064	NF2VS1.1	947.197	89.9672	Classically-activated TAMs	Myeloid	4
173065	NF2VS1.1	10.8983	92.0169	Schwann cells	Schwannoma	9
173066	NF2VS1.1	86.4043	91.1277	PanCK+ SOX-10+ Schwann cells	Schwannoma	4
173067	NF2VS1.1	122.656	90.6667	PanCK+ SOX-10+ Schwann cells	Schwannoma	6
173068	NF2VS1.1	145.435	90.129	SOX-10+ Schwann cells	Schwannoma	6
173069	NF2VS1.1	157.102	91.339	PanCK+ SOX-10+ Schwann cells	Schwannoma	6
173070	NF2VS1.1	164.432	89.25	PanCK+ SOX-10+ Schwann cells	Schwannoma	6
173071	NF2VS1.1	188.442	90.7143	Schwann cells	Schwannoma	9
173072	NF2VS1.1	347.318	91.5	SOX-10+ Schwann cells	Schwannoma	6
173073	NF2VS1.1	376.474	91.9211	SOX-10+ Schwann cells	Schwannoma	6
173074	NF2VS1.1	566.571	91	Alternatively-activated TAMs	Myeloid	4
173075	NF2VS1.1	721.52	89.9	PD-L1+ Schwann cells	Schwannoma	6
173076	NF2VS1.1	975.425	90.225	PanCK+ SOX-10+ Schwann cells	Schwannoma	6
173077	NF2VS1.1	996.25	90.9091	SOX-10+ Schwann cells	Schwannoma	2
173078	NF2VS1.1	304.423	92.6538	SOX-10+ Schwann cells	Schwannoma	6
173079	NF2VS1.1	388.302	92.1509	SOX-10+ Schwann cells	Schwannoma	6
173080	NF2VS1.1	680.192	91.6154	SOX-10+ Schwann cells	Schwannoma	6
173081	NF2VS1.1	737.588	93.9076	SOX-10+ Schwann cells	Schwannoma	6
173082	NF2VS1.1	774.895	92.3947	PanCK+ SOX-10+ Schwann cells	Schwannoma	6
173083	NF2VS1.1	788.536	92.0357	PanCK+ SOX-10+ Schwann cells	Schwannoma	6
173084	NF2VS1.1	850.356	93.7808	PanCK+ SOX-10+ Schwann cells	Schwannoma	6
173085	NF2VS1.1	857.797	92.7432	PanCK+ SOX-10+ Schwann cells	Schwannoma	6
173086	NF2VS1.1	887.463	92.8049	SOX-10+ Schwann cells	Schwannoma	2
173087	NF2VS1.1	901.833	91.6667	SOX-10+ Schwann cells	Schwannoma	6
173088	NF2VS1.1	906.984	92.2222	SOX-10+ Schwann cells	Schwannoma	6
173089	NF2VS1.1	964.273	93.3273	SOX-10+ Schwann cells	Schwannoma	4
173090	NF2VS1.1	55.5	92.48	SOX-10+ Schwann cells	Schwannoma	4
173091	NF2VS1.1	145.6	94.6333	SOX-10+ Schwann cells	Schwannoma	6
173092	NF2VS1.1	165.939	93.7273	PanCK+ SOX-10+ Schwann cells	Schwannoma	6
173093	NF2VS1.1	322.133	93.5667	SOX-10+ Schwann cells	Schwannoma	6
173094	NF2VS1.1	337.192	93.5	SOX-10+ Schwann cells	Schwannoma	6
173095	NF2VS1.1	461.094	93.6562	Classically-activated TAMs	Myeloid	4
173096	NF2VS1.1	487.131	91.2951	Vascular endothelial cells	Vasculature	2
173097	NF2VS1.1	536.93	93.0175	PanCK+ SOX-10+ Schwann cells	Schwannoma	6
173098	NF2VS1.1	709.596	93.1404	SOX-10+ Schwann cells	Schwannoma	6
173099	NF2VS1.1	769.379	92.2414	PD-L1+ Schwann cells	Schwannoma	6
173100	NF2VS1.1	816.622	93.9054	SOX-10+ Schwann cells	Schwannoma	6
173101	NF2VS1.1	871.12	93.36	SOX-10+ Schwann cells	Schwannoma	6
173102	NF2VS1.1	939.6	92.44	PanCK+ SOX-10+ Schwann cells	Schwannoma	6
173103	NF2VS1.1	38.7333	93.4444	PD-L1+ Schwann cells	Schwannoma	4
173104	NF2VS1.1	173.308	93.2821	SOX-10+ Schwann cells	Schwannoma	6
173105	NF2VS1.1	274.203	92.4915	SOX-10+ Schwann cells	Schwannoma	9
173106	NF2VS1.1	282	93.5476	SOX-10+ Schwann cells	Schwannoma	6
173107	NF2VS1.1	351.784	93.7059	SOX-10+ Schwann cells	Schwannoma	6
173108	NF2VS1.1	359.709	93.6835	SOX-10+ Schwann cells	Schwannoma	6
173109	NF2VS1.1	401.698	93.8095	SOX-10+ Schwann cells	Schwannoma	6
173110	NF2VS1.1	436.047	94.3882	PanCK+ SOX-10+ Schwann cells	Schwannoma	6
173111	NF2VS1.1	450.077	93.5641	PanCK+ SOX-10+ Schwann cells	Schwannoma	6
173112	NF2VS1.1	480.829	92.439	PanCK+ SOX-10+ Schwann cells	Schwannoma	2
173113	NF2VS1.1	543.457	93.4571	SOX-10+ Schwann cells	Schwannoma	6
173114	NF2VS1.1	560.265	93.3971	Alternatively-activated TAMs	Myeloid	4
173115	NF2VS1.1	626.781	93.875	SOX-10+ Schwann cells	Schwannoma	6
173116	NF2VS1.1	634.37	94.1481	PanCK+ SOX-10+ Schwann cells	Schwannoma	6
173117	NF2VS1.1	644.299	94.4416	SOX-10+ Schwann cells	Schwannoma	6
173118	NF2VS1.1	952.958	94.8125	PanCK+ SOX-10+ Schwann cells	Schwannoma	6
173119	NF2VS1.1	973.714	94.9286	PanCK+ SOX-10+ Schwann cells	Schwannoma	6
173120	NF2VS1.1	134.956	95.8088	SOX-10+ Schwann cells	Schwannoma	6
173121	NF2VS1.1	179.532	95.371	SOX-10+ Schwann cells	Schwannoma	9
173122	NF2VS1.1	391.522	96.087	SOX-10+ Schwann cells	Schwannoma	6
173123	NF2VS1.1	679.2	96	SOX-10+ Schwann cells	Schwannoma	4
173124	NF2VS1.1	699.099	93.9703	Classically-activated TAMs	Myeloid	4
173125	NF2VS1.1	946.852	96	Classically-activated TAMs	Myeloid	4
173126	NF2VS1.1	25.1846	96.3692	SOX-10+ Schwann cells	Schwannoma	4
173127	NF2VS1.1	42.68	96.68	SOX-10+ Schwann cells	Schwannoma	9
173128	NF2VS1.1	206.659	95.3659	PanCK+ SOX-10+ Schwann cells	Schwannoma	6
173129	NF2VS1.1	367.93	96.2105	PanCK+ SOX-10+ Schwann cells	Schwannoma	6
173130	NF2VS1.1	416.458	96.2917	PanCK+ SOX-10+ Schwann cells	Schwannoma	6
173131	NF2VS1.1	548.479	96.1875	Schwann cells	Schwannoma	6
173132	NF2VS1.1	899.353	96.3529	SOX-10+ Schwann cells	Schwannoma	6
173133	NF2VS1.1	5.0274	96.8356	PanCK+ SOX-10+ Schwann cells	Schwannoma	4
173134	NF2VS1.1	115.643	96.0357	SOX-10+ Schwann cells	Schwannoma	6
173135	NF2VS1.1	245.107	97.0714	SOX-10+ Schwann cells	Schwannoma	6
173136	NF2VS1.1	275.732	97.878	CD44+ Schwann cells	Schwannoma	9
173137	NF2VS1.1	292.404	96.6667	PanCK+ SOX-10+ Schwann cells	Schwannoma	6
173138	NF2VS1.1	327.595	97.6786	SOX-10+ Schwann cells	Schwannoma	6
173139	NF2VS1.1	513.028	95.9444	SOX-10+ Schwann cells	Schwannoma	4
173140	NF2VS1.1	623.125	97.5312	SOX-10+ Schwann cells	Schwannoma	6
173141	NF2VS1.1	674.469	97.0204	SOX-10+ Schwann cells	Schwannoma	6
173142	NF2VS1.1	878.495	96.5361	PanCK+ SOX-10+ Schwann cells	Schwannoma	6
173143	NF2VS1.1	890.935	97.1522	PanCK+ SOX-10+ Schwann cells	Schwannoma	6
173144	NF2VS1.1	912.351	96.2162	PanCK+ SOX-10+ Schwann cells	Schwannoma	6
173145	NF2VS1.1	930.794	97.0635	PanCK+ SOX-10+ Schwann cells	Schwannoma	6
173146	NF2VS1.1	88.3636	97.4773	PanCK+ SOX-10+ Schwann cells	Schwannoma	6
173147	NF2VS1.1	105.011	100.557	PanCK+ SOX-10+ Schwann cells	Schwannoma	6
173148	NF2VS1.1	209.97	99.0606	PanCK+ SOX-10+ Schwann cells	Schwannoma	4
173149	NF2VS1.1	262.76	98.32	SOX-10+ Schwann cells	Schwannoma	6
173150	NF2VS1.1	317.651	98.2698	SOX-10+ Schwann cells	Schwannoma	6
173151	NF2VS1.1	458.235	98.3529	Schwann cells	Schwannoma	2
173152	NF2VS1.1	476.189	97.2432	PanCK+ SOX-10+ Schwann cells	Schwannoma	2
173153	NF2VS1.1	484.35	98.65	SOX-10+ Schwann cells	Schwannoma	4
173154	NF2VS1.1	506.986	98.6944	SOX-10+ Schwann cells	Schwannoma	6
173155	NF2VS1.1	637.32	97.64	PanCK+ SOX-10+ Schwann cells	Schwannoma	6
173156	NF2VS1.1	691.556	98.3778	PD-L1+ Schwann cells	Schwannoma	4
173157	NF2VS1.1	713.239	97.4565	PD-L1+ Schwann cells	Schwannoma	6
173158	NF2VS1.1	725.462	97.9231	SOX-10+ Schwann cells	Schwannoma	6
173159	NF2VS1.1	758.852	98.037	SOX-10+ Schwann cells	Schwannoma	6
173160	NF2VS1.1	809.282	98.5641	Alternatively-activated TAMs	Myeloid	4
173161	NF2VS1.1	835.31	97.1429	PanCK+ SOX-10+ Schwann cells	Schwannoma	6
173162	NF2VS1.1	862.328	98.3966	SOX-10+ Schwann cells	Schwannoma	6
173163	NF2VS1.1	58.5088	99.9298	SOX-10+ Schwann cells	Schwannoma	6
173164	NF2VS1.1	79.5393	99.9551	PanCK+ SOX-10+ Schwann cells	Schwannoma	6
173165	NF2VS1.1	149.865	99.027	Classically-activated TAMs	Myeloid	4
173166	NF2VS1.1	160.021	99.4255	SOX-10+ Schwann cells	Schwannoma	4
173167	NF2VS1.1	174.525	100.119	SOX-10+ Schwann cells	Schwannoma	6
173168	NF2VS1.1	186.848	99.5303	Schwann cells	Schwannoma	2
173169	NF2VS1.1	298.233	99.9302	SOX-10+ Schwann cells	Schwannoma	6
173170	NF2VS1.1	373.049	99.122	PanCK+ SOX-10+ Schwann cells	Schwannoma	6
173171	NF2VS1.1	451.077	99.5128	PanCK+ SOX-10+ Schwann cells	Schwannoma	6
173172	NF2VS1.1	469.528	98.6792	PanCK+ SOX-10+ Schwann cells	Schwannoma	6
173173	NF2VS1.1	564.793	99	PanCK+ SOX-10+ Schwann cells	Schwannoma	6
173174	NF2VS1.1	569.589	99.3036	SOX-10+ Schwann cells	Schwannoma	6
173175	NF2VS1.1	655.75	98.775	PD-L1+ Schwann cells	Schwannoma	6
173176	NF2VS1.1	803.612	98.5306	PanCK+ SOX-10+ Schwann cells	Schwannoma	6
173177	NF2VS1.1	839.191	100.149	PanCK+ SOX-10+ Schwann cells	Schwannoma	6
173178	NF2VS1.1	918.873	98.4182	SOX-10+ Schwann cells	Schwannoma	6
173179	NF2VS1.1	960.164	99.918	Alternatively-activated TAMs	Myeloid	4
173180	NF2VS1.1	110.085	99.9574	Schwann cells	Schwannoma	2
173181	NF2VS1.1	237.877	100.4	PanCK+ SOX-10+ Schwann cells	Schwannoma	6
173182	NF2VS1.1	404.177	99.9688	SOX-10+ Schwann cells	Schwannoma	6
173183	NF2VS1.1	421.429	101.381	PanCK+ SOX-10+ Schwann cells	Schwannoma	6
173184	NF2VS1.1	463.98	101.902	Alternatively-activated TAMs	Myeloid	4
173185	NF2VS1.1	533.368	100.494	SOX-10+ Schwann cells	Schwannoma	6
173186	NF2VS1.1	591.381	99.7619	PanCK+ SOX-10+ Schwann cells	Schwannoma	6
173187	NF2VS1.1	597.705	100.295	SOX-10+ Schwann cells	Schwannoma	6
173188	NF2VS1.1	605.941	100.549	SOX-10+ Schwann cells	Schwannoma	6
173189	NF2VS1.1	631.323	99.9032	PanCK+ SOX-10+ Schwann cells	Schwannoma	6
173190	NF2VS1.1	746.783	100.043	SOX-10+ Schwann cells	Schwannoma	6
173191	NF2VS1.1	820.302	101.302	PanCK+ SOX-10+ Schwann cells	Schwannoma	6
173192	NF2VS1.1	868.08	100.56	SOX-10+ Schwann cells	Schwannoma	6
173193	NF2VS1.1	15.0889	100.511	SOX-10+ Schwann cells	Schwannoma	9
173194	NF2VS1.1	86.1277	103.191	PanCK+ SOX-10+ Schwann cells	Schwannoma	6
173195	NF2VS1.1	116.967	101.311	SOX-10+ Schwann cells	Schwannoma	6
173196	NF2VS1.1	197.183	101.592	Schwann cells	Schwannoma	9
173197	NF2VS1.1	283.804	100.784	PanCK+ SOX-10+ Schwann cells	Schwannoma	6
173198	NF2VS1.1	497.977	101.739	SOX-10+ Schwann cells	Schwannoma	4
173199	NF2VS1.1	615.453	100.72	SOX-10+ Schwann cells	Schwannoma	6
173200	NF2VS1.1	717.643	101.143	SOX-10+ Schwann cells	Schwannoma	6
173201	NF2VS1.1	773.85	100.7	PD-L1+ Schwann cells	Schwannoma	6
173202	NF2VS1.1	231	102.5	SOX-10+ Schwann cells	Schwannoma	9
173203	NF2VS1.1	384.871	100.946	SOX-10+ Schwann cells	Schwannoma	6
173204	NF2VS1.1	431.359	100.487	Classically-activated TAMs	Myeloid	4
173205	NF2VS1.1	515.951	102.082	SOX-10+ Schwann cells	Schwannoma	6
173206	NF2VS1.1	551.839	101.857	CD44+ Schwann cells	Schwannoma	2
173207	NF2VS1.1	641.988	102.488	PanCK+ SOX-10+ Schwann cells	Schwannoma	6
173208	NF2VS1.1	780.812	102.234	SOX-10+ Schwann cells	Schwannoma	6
173209	NF2VS1.1	829.93	101.649	Classically-activated TAMs	Myeloid	4
173210	NF2VS1.1	946.311	103.639	Classically-activated TAMs	Myeloid	4
173211	NF2VS1.1	26.6071	102.768	PD-L1+ Schwann cells	Schwannoma	9
173212	NF2VS1.1	51.8592	101.986	Schwann cells	Schwannoma	2
173213	NF2VS1.1	249.838	102.541	PanCK+ SOX-10+ Schwann cells	Schwannoma	6
173214	NF2VS1.1	474.923	102.192	PanCK+ SOX-10+ Schwann cells	Schwannoma	2
173215	NF2VS1.1	689.294	103.412	PD-L1+ Schwann cells	Schwannoma	4
173216	NF2VS1.1	729.681	103.278	PD-L1+ Schwann cells	Schwannoma	4
173217	NF2VS1.1	789.531	103.531	SOX-10+ Schwann cells	Schwannoma	6
173218	NF2VS1.1	814.68	103.48	Classically-activated TAMs	Myeloid	4
173219	NF2VS1.1	847.457	103.989	PanCK+ SOX-10+ Schwann cells	Schwannoma	6
173220	NF2VS1.1	893.375	103.234	SOX-10+ Schwann cells	Schwannoma	6
173221	NF2VS1.1	904.347	102.816	Alternatively-activated TAMs	Myeloid	6
173222	NF2VS1.1	140.531	104.082	SOX-10+ Schwann cells	Schwannoma	6
173223	NF2VS1.1	213.652	104	Proliferative TAMs	Myeloid	4
173224	NF2VS1.1	236.95	105.6	SOX-10+ Schwann cells	Schwannoma	9
173225	NF2VS1.1	256.369	104.031	SOX-10+ Schwann cells	Schwannoma	9
173226	NF2VS1.1	307.972	103.542	SOX-10+ Schwann cells	Schwannoma	6
173227	NF2VS1.1	336.721	103.698	SOX-10+ Schwann cells	Schwannoma	6
173228	NF2VS1.1	356.214	103.952	PanCK+ SOX-10+ Schwann cells	Schwannoma	6
173229	NF2VS1.1	376.41	104.735	SOX-10+ Schwann cells	Schwannoma	6
173230	NF2VS1.1	434.047	105.372	Classically-activated TAMs	Myeloid	4
173231	NF2VS1.1	487.385	103.385	PanCK+ SOX-10+ Schwann cells	Schwannoma	4
173232	NF2VS1.1	663.328	104	SOX-10+ Schwann cells	Schwannoma	6
173233	NF2VS1.1	715.625	105.575	PD-L1+ Schwann cells	Schwannoma	6
173234	NF2VS1.1	723.188	104.531	Classically-activated TAMs	Myeloid	4
173235	NF2VS1.1	736.565	103.717	Classically-activated TAMs	Myeloid	4
173236	NF2VS1.1	912.364	103.697	PanCK+ SOX-10+ Schwann cells	Schwannoma	6
173237	NF2VS1.1	169.903	104.935	Classically-activated TAMs	Myeloid	4
173238	NF2VS1.1	191.156	104.812	Schwann cells	Schwannoma	9
173239	NF2VS1.1	243.627	105.843	SOX-10+ Schwann cells	Schwannoma	6
173240	NF2VS1.1	271.09	104.416	SOX-10+ Schwann cells	Schwannoma	6
173241	NF2VS1.1	321.6	105	SOX-10+ Schwann cells	Schwannoma	6
173242	NF2VS1.1	345.63	105.37	SOX-10+ Schwann cells	Schwannoma	6
173243	NF2VS1.1	412.964	103.518	PanCK+ SOX-10+ Schwann cells	Schwannoma	6
173244	NF2VS1.1	543.36	104.413	SOX-10+ Schwann cells	Schwannoma	6
173245	NF2VS1.1	627.766	104.83	SOX-10+ Schwann cells	Schwannoma	6
173246	NF2VS1.1	681.161	105.516	SOX-10+ Schwann cells	Schwannoma	4
173247	NF2VS1.1	126.797	104.581	pERK+ Schwann cells	Schwannoma	6
173248	NF2VS1.1	525.325	105.614	Classically-activated TAMs	Myeloid	4
173249	NF2VS1.1	587.25	105.417	SOX-10+ Schwann cells	Schwannoma	6
173250	NF2VS1.1	622.348	106.522	SOX-10+ Schwann cells	Schwannoma	9
173251	NF2VS1.1	918.783	106.58	PanCK+ SOX-10+ Schwann cells	Schwannoma	6
173252	NF2VS1.1	967.521	104.167	Alternatively-activated TAMs	Myeloid	4
173253	NF2VS1.1	72.5946	105.811	PanCK+ SOX-10+ Schwann cells	Schwannoma	6
173254	NF2VS1.1	113.2	106.4	SOX-10+ Schwann cells	Schwannoma	6
173255	NF2VS1.1	150.091	106.015	Classically-activated TAMs	Myeloid	4
173256	NF2VS1.1	158.152	106.886	Classically-activated TAMs	Myeloid	4
173257	NF2VS1.1	202.583	106.583	Classically-activated TAMs	Myeloid	2
173258	NF2VS1.1	300.625	107.148	PanCK+ SOX-10+ Schwann cells	Schwannoma	6
173259	NF2VS1.1	331.366	106.146	SOX-10+ Schwann cells	Schwannoma	6
173260	NF2VS1.1	423.812	107.688	PanCK+ SOX-10+ Schwann cells	Schwannoma	6
173261	NF2VS1.1	441	107	Schwann cells	Schwannoma	6
173262	NF2VS1.1	475.697	106.364	PanCK+ SOX-10+ Schwann cells	Schwannoma	6
173263	NF2VS1.1	566.47	106.675	PanCK+ SOX-10+ Schwann cells	Schwannoma	6
173264	NF2VS1.1	582.171	106.943	SOX-10+ Schwann cells	Schwannoma	4
173265	NF2VS1.1	647.2	107.24	CD44+ Schwann cells	Schwannoma	4
173266	NF2VS1.1	700.5	107	PanCK+ SOX-10+ Schwann cells	Schwannoma	4
173267	NF2VS1.1	754.6	107.05	Classically-activated TAMs	Myeloid	4
173268	NF2VS1.1	814.9	107.6	PanCK+ SOX-10+ Schwann cells	Schwannoma	6
173269	NF2VS1.1	835.69	107.333	SOX-10+ Schwann cells	Schwannoma	6
173270	NF2VS1.1	856.218	106.891	SOX-10+ Schwann cells	Schwannoma	6
173271	NF2VS1.1	959.188	107.146	Classically-activated TAMs	Myeloid	4
173272	NF2VS1.1	4	107.569	PD-L1+ Schwann cells	Schwannoma	2
173273	NF2VS1.1	291.848	108.242	PanCK+ SOX-10+ Schwann cells	Schwannoma	6
173274	NF2VS1.1	326.452	107.881	SOX-10+ Schwann cells	Schwannoma	6
173275	NF2VS1.1	408.684	107.421	SOX-10+ Schwann cells	Schwannoma	6
173276	NF2VS1.1	457.781	108.521	PanCK+ SOX-10+ Schwann cells	Schwannoma	6
173277	NF2VS1.1	471.303	107.788	PanCK+ SOX-10+ Schwann cells	Schwannoma	6
173278	NF2VS1.1	535.625	108.292	SOX-10+ Schwann cells	Schwannoma	6
173279	NF2VS1.1	806.04	107.56	PanCK+ SOX-10+ Schwann cells	Schwannoma	6
173280	NF2VS1.1	863.358	107.679	SOX-10+ Schwann cells	Schwannoma	6
173281	NF2VS1.1	952.233	107.617	PanCK+ SOX-10+ Schwann cells	Schwannoma	6
173282	NF2VS1.1	70.5556	110.833	PanCK+ SOX-10+ Schwann cells	Schwannoma	6
173283	NF2VS1.1	132.855	109.018	Alternatively-activated TAMs	Myeloid	4
173284	NF2VS1.1	194.76	108.88	PanCK+ SOX-10+ Schwann cells	Schwannoma	6
173285	NF2VS1.1	419.417	109.583	PanCK+ SOX-10+ Schwann cells	Schwannoma	6
173286	NF2VS1.1	843.639	109.278	PanCK+ SOX-10+ Schwann cells	Schwannoma	6
173287	NF2VS1.1	972.094	109.604	SOX-10+ Schwann cells	Schwannoma	6
173288	NF2VS1.1	0.538462	109.615	PD-L1+ Schwann cells	Schwannoma	2
173289	NF2VS1.1	46.6944	109.972	PanCK+ SOX-10+ Schwann cells	Schwannoma	2
173290	NF2VS1.1	104.826	110.696	SOX-10+ Schwann cells	Schwannoma	4
173291	NF2VS1.1	110.333	109.833	Classically-activated TAMs	Myeloid	4
173292	NF2VS1.1	144.477	109.977	SOX-10+ Schwann cells	Schwannoma	6
173293	NF2VS1.1	174.274	111	Alternatively-activated TAMs	Myeloid	4
173294	NF2VS1.1	232.731	109.94	SOX-10+ Schwann cells	Schwannoma	6
173295	NF2VS1.1	286.814	110.349	Alternatively-activated TAMs	Myeloid	4
173296	NF2VS1.1	338.618	109.824	SOX-10+ Schwann cells	Schwannoma	6
173297	NF2VS1.1	365.347	109.493	SOX-10+ Schwann cells	Schwannoma	6
173298	NF2VS1.1	403.649	109.635	SOX-10+ Schwann cells	Schwannoma	6
173299	NF2VS1.1	466.381	110.016	Alternatively-activated TAMs	Myeloid	4
173300	NF2VS1.1	507.378	109.963	SOX-10+ Schwann cells	Schwannoma	6
173301	NF2VS1.1	554.78	109.44	Classically-activated TAMs	Myeloid	4
173302	NF2VS1.1	613.5	110.349	SOX-10+ Schwann cells	Schwannoma	6
173303	NF2VS1.1	633.273	109.5	PanCK+ SOX-10+ Schwann cells	Schwannoma	6
173304	NF2VS1.1	725.8	110.22	PD-L1+ Schwann cells	Schwannoma	6
173305	NF2VS1.1	792.355	110.129	Alternatively-activated TAMs	Myeloid	1
173306	NF2VS1.1	810.296	111.845	PanCK+ SOX-10+ Schwann cells	Schwannoma	6
173307	NF2VS1.1	829.84	110.42	Proliferative PD-L1+ Schwann cells	Schwannoma	6
173308	NF2VS1.1	929.906	109.868	PanCK+ SOX-10+ Schwann cells	Schwannoma	6
173309	NF2VS1.1	963.368	109.474	PanCK+ SOX-10+ Schwann cells	Schwannoma	6
173310	NF2VS1.1	117.588	110.706	PanCK+ SOX-10+ Schwann cells	Schwannoma	6
173311	NF2VS1.1	189.633	111.367	PanCK+ SOX-10+ Schwann cells	Schwannoma	6
173312	NF2VS1.1	199.929	111.048	PanCK+ SOX-10+ Schwann cells	Schwannoma	6
173313	NF2VS1.1	223.281	109.895	Schwann cells	Schwannoma	9
173314	NF2VS1.1	432.5	111.5	PanCK+ SOX-10+ Schwann cells	Schwannoma	6
173315	NF2VS1.1	500.145	111.618	SOX-10+ Schwann cells	Schwannoma	6
173316	NF2VS1.1	602.472	110.829	SOX-10+ Schwann cells	Schwannoma	6
173317	NF2VS1.1	658.625	110.946	SOX-10+ Schwann cells	Schwannoma	9
173318	NF2VS1.1	746.966	110.661	PD-L1+ Schwann cells	Schwannoma	4
173319	NF2VS1.1	777.227	109.795	SOX-10+ Schwann cells	Schwannoma	6
173320	NF2VS1.1	889.522	110.716	Vascular endothelial cells	Vasculature	2
173321	NF2VS1.1	77.6522	111.014	SOX-10+ Schwann cells	Schwannoma	2
173322	NF2VS1.1	217.846	112.308	Schwann cells	Schwannoma	9
173323	NF2VS1.1	342.862	112.483	SOX-10+ Schwann cells	Schwannoma	6
173324	NF2VS1.1	412.067	111.867	PanCK+ SOX-10+ Schwann cells	Schwannoma	6
173325	NF2VS1.1	442.745	111.49	Schwann cells	Schwannoma	6
173326	NF2VS1.1	548.667	112.5	Classically-activated TAMs	Myeloid	4
173327	NF2VS1.1	585.364	112.333	PanCK+ SOX-10+ Schwann cells	Schwannoma	6
173328	NF2VS1.1	671.623	111.491	SOX-10+ Schwann cells	Schwannoma	6
173329	NF2VS1.1	785.125	111.5	PanCK+ SOX-10+ Schwann cells	Schwannoma	6
173330	NF2VS1.1	900.146	111.183	Vascular endothelial cells	Vasculature	2
173331	NF2VS1.1	975.727	112.409	SOX-10+ Schwann cells	Schwannoma	2
173332	NF2VS1.1	980.324	110.459	Vascular endothelial cells	Vasculature	2
173333	NF2VS1.1	114.417	113.75	PD-L1+ Schwann cells	Schwannoma	4
173334	NF2VS1.1	181.449	113.275	SOX-10+ Schwann cells	Schwannoma	4
173335	NF2VS1.1	210.16	113.3	SOX-10+ Schwann cells	Schwannoma	6
173336	NF2VS1.1	350.345	113.667	Alternatively-activated TAMs	Myeloid	4
173337	NF2VS1.1	386.513	111.895	PanCK+ SOX-10+ Schwann cells	Schwannoma	6
173338	NF2VS1.1	478.053	112.368	SOX-10+ Schwann cells	Schwannoma	6
173339	NF2VS1.1	494.244	112.333	SOX-10+ Schwann cells	Schwannoma	9
173340	NF2VS1.1	516.857	111.791	SOX-10+ Schwann cells	Schwannoma	6
173341	NF2VS1.1	528.224	113.105	PanCK+ SOX-10+ Schwann cells	Schwannoma	6
173342	NF2VS1.1	564.091	112.818	Classically-activated TAMs	Myeloid	4
173343	NF2VS1.1	572	113.585	Classically-activated TAMs	Myeloid	4
173344	NF2VS1.1	593.526	113	SOX-10+ Schwann cells	Schwannoma	6
173345	NF2VS1.1	966.213	113.383	SOX-10+ Schwann cells	Schwannoma	6
173346	NF2VS1.1	991.318	112.682	Vascular endothelial cells	Vasculature	2
173347	NF2VS1.1	1.13636	115.636	SOX-10+ Schwann cells	Schwannoma	9
173348	NF2VS1.1	10.4524	113.381	Classically-activated TAMs	Myeloid	4
173349	NF2VS1.1	16.8421	114.211	PD-L1+ Schwann cells	Schwannoma	4
173350	NF2VS1.1	83.6522	112.391	SOX-10+ Schwann cells	Schwannoma	6
173351	NF2VS1.1	153.258	113.613	SOX-10+ Schwann cells	Schwannoma	4
173352	NF2VS1.1	157.917	113.917	Classically-activated TAMs	Myeloid	4
173353	NF2VS1.1	358.338	114.074	Alternatively-activated TAMs	Myeloid	1
173354	NF2VS1.1	369.895	113.053	PanCK+ SOX-10+ Schwann cells	Schwannoma	6
173355	NF2VS1.1	376.453	114.623	PanCK+ SOX-10+ Schwann cells	Schwannoma	6
173356	NF2VS1.1	484.423	113.538	PanCK+ SOX-10+ Schwann cells	Schwannoma	6
173357	NF2VS1.1	521.083	114.75	PanCK+ SOX-10+ Schwann cells	Schwannoma	6
173358	NF2VS1.1	762.271	113.25	Alternatively-activated TAMs	Myeloid	4
173359	NF2VS1.1	872.607	113.881	SOX-10+ Schwann cells	Schwannoma	6
173360	NF2VS1.1	957.625	113.406	SOX-10+ Schwann cells	Schwannoma	6
173361	NF2VS1.1	980.976	115.488	Vascular endothelial cells	Vasculature	2
173362	NF2VS1.1	61.4938	113.321	Classically-activated TAMs	Myeloid	4
173363	NF2VS1.1	67.3333	115.128	PanCK+ SOX-10+ Schwann cells	Schwannoma	6
173364	NF2VS1.1	129.12	114.573	PD-L1+ Schwann cells	Schwannoma	4
173365	NF2VS1.1	149.088	115.294	SOX-10+ Schwann cells	Schwannoma	4
173366	NF2VS1.1	243.542	115.583	SOX-10+ Schwann cells	Schwannoma	9
173367	NF2VS1.1	281.321	115.09	Alternatively-activated TAMs	Myeloid	4
173368	NF2VS1.1	416.154	114.577	PanCK+ SOX-10+ Schwann cells	Schwannoma	6
173369	NF2VS1.1	446.879	115.606	SOX-10+ Schwann cells	Schwannoma	6
173370	NF2VS1.1	579.286	114.413	Classically-activated TAMs	Myeloid	4
173371	NF2VS1.1	644.588	115.118	Classically-activated TAMs	Myeloid	4
173372	NF2VS1.1	650.868	114.897	Alternatively-activated TAMs	Myeloid	4
173373	NF2VS1.1	666.417	115.312	SOX-10+ Schwann cells	Schwannoma	6
173374	NF2VS1.1	721.293	114.463	PD-L1+ Schwann cells	Schwannoma	6
173375	NF2VS1.1	825.65	114.483	Proliferative PD-L1+ Schwann cells	Schwannoma	1
173376	NF2VS1.1	855.63	114.741	SOX-10+ Schwann cells	Schwannoma	6
173377	NF2VS1.1	864.471	114.686	SOX-10+ Schwann cells	Schwannoma	6
173378	NF2VS1.1	187.778	116.278	PanCK+ SOX-10+ Schwann cells	Schwannoma	6
173379	NF2VS1.1	680.5	115.786	Classically-activated TAMs	Myeloid	4
173380	NF2VS1.1	714.762	116.556	CD44+ Schwann cells	Schwannoma	2
173381	NF2VS1.1	775.487	115.872	PanCK+ SOX-10+ Schwann cells	Schwannoma	6
173382	NF2VS1.1	987.387	116.226	Vascular endothelial cells	Vasculature	2
173383	NF2VS1.1	36.0909	117.091	SOX-10+ Schwann cells	Schwannoma	9
173384	NF2VS1.1	220.424	116.394	SOX-10+ Schwann cells	Schwannoma	6
173385	NF2VS1.1	233.109	117.562	PanCK+ SOX-10+ Schwann cells	Schwannoma	6
173386	NF2VS1.1	239.033	116.3	PanCK+ SOX-10+ Schwann cells	Schwannoma	6
173387	NF2VS1.1	250.753	117.143	SOX-10+ Schwann cells	Schwannoma	6
173388	NF2VS1.1	258.25	116.406	PanCK+ SOX-10+ Schwann cells	Schwannoma	6
173389	NF2VS1.1	365.688	117.406	PanCK+ SOX-10+ Schwann cells	Schwannoma	6
173390	NF2VS1.1	402.815	117.37	PanCK+ SOX-10+ Schwann cells	Schwannoma	6
173391	NF2VS1.1	419.737	117.816	PanCK+ SOX-10+ Schwann cells	Schwannoma	6
173392	NF2VS1.1	429.307	116.317	PanCK+ SOX-10+ Schwann cells	Schwannoma	6
173393	NF2VS1.1	452.106	115.818	SOX-10+ Schwann cells	Schwannoma	6
173394	NF2VS1.1	745.946	117.324	PD-L1+ Schwann cells	Schwannoma	6
173395	NF2VS1.1	781.4	116.55	Classically-activated TAMs	Myeloid	4
173396	NF2VS1.1	797.366	117.099	PanCK+ SOX-10+ Schwann cells	Schwannoma	6
173397	NF2VS1.1	922.732	115.439	Classically-activated TAMs	Myeloid	4
173398	NF2VS1.1	953.704	116.852	SOX-10+ Schwann cells	Schwannoma	6
173399	NF2VS1.1	961.269	117.231	Classically-activated TAMs	Myeloid	4
173400	NF2VS1.1	5.61538	117.808	SOX-10+ Schwann cells	Schwannoma	9
173401	NF2VS1.1	28.8193	120.024	SOX-10+ Schwann cells	Schwannoma	9
173402	NF2VS1.1	83.9429	118.557	PanCK+ SOX-10+ Schwann cells	Schwannoma	6
173403	NF2VS1.1	104.333	117.729	Classically-activated TAMs	Myeloid	4
173404	NF2VS1.1	141.091	117.182	SOX-10+ Schwann cells	Schwannoma	6
173405	NF2VS1.1	166.911	118.267	SOX-10+ Schwann cells	Schwannoma	6
173406	NF2VS1.1	223.939	119.394	PanCK+ SOX-10+ Schwann cells	Schwannoma	6
173407	NF2VS1.1	315.339	117.726	SOX-10+ Schwann cells	Schwannoma	6
173408	NF2VS1.1	371.286	118.714	SOX-10+ Schwann cells	Schwannoma	6
173409	NF2VS1.1	460.558	118.416	SOX-10+ Schwann cells	Schwannoma	6
173410	NF2VS1.1	468.812	118.459	Proliferative PD-L1+ Schwann cells	Schwannoma	6
173411	NF2VS1.1	544.086	117.571	PanCK+ SOX-10+ Schwann cells	Schwannoma	6
173412	NF2VS1.1	630.815	117.508	PanCK+ SOX-10+ Schwann cells	Schwannoma	6
173413	NF2VS1.1	672.611	118.833	SOX-10+ Schwann cells	Schwannoma	9
173414	NF2VS1.1	686.444	117.756	SOX-10+ Schwann cells	Schwannoma	4
173415	NF2VS1.1	707.892	117.703	PD-L1+ Schwann cells	Schwannoma	6
173416	NF2VS1.1	968.588	118.176	SOX-10+ Schwann cells	Schwannoma	6
173417	NF2VS1.1	51.4792	118.438	Alternatively-activated TAMs	Myeloid	4
173418	NF2VS1.1	191.3	119.15	PanCK+ SOX-10+ Schwann cells	Schwannoma	6
173419	NF2VS1.1	265.627	119.02	SOX-10+ Schwann cells	Schwannoma	6
173420	NF2VS1.1	274.55	118.85	SOX-10+ Schwann cells	Schwannoma	6
173421	NF2VS1.1	475.717	120.833	Classically-activated TAMs	Myeloid	4
173422	NF2VS1.1	489.016	117.754	SOX-10+ Schwann cells	Schwannoma	4
173423	NF2VS1.1	510.19	118.138	SOX-10+ Schwann cells	Schwannoma	6
173424	NF2VS1.1	563.759	119.31	PanCK+ SOX-10+ Schwann cells	Schwannoma	4
173425	NF2VS1.1	789.611	119.389	SOX-10+ Schwann cells	Schwannoma	6
173426	NF2VS1.1	996.909	119.295	PD-L1+ Schwann cells	Schwannoma	2
173427	NF2VS1.1	119.492	120.271	Classically-activated TAMs	Myeloid	4
173428	NF2VS1.1	501.984	120.344	SOX-10+ Schwann cells	Schwannoma	6
173429	NF2VS1.1	523.435	120.161	SOX-10+ Schwann cells	Schwannoma	6
173430	NF2VS1.1	530.976	119.927	Classically-activated TAMs	Myeloid	4
173431	NF2VS1.1	623.759	120.328	SOX-10+ Schwann cells	Schwannoma	9
173432	NF2VS1.1	754.978	120.043	Classically-activated TAMs	Myeloid	4
173433	NF2VS1.1	759.975	119.925	Classically-activated TAMs	Myeloid	4
173434	NF2VS1.1	814.391	119.522	PanCK+ SOX-10+ Schwann cells	Schwannoma	6
173435	NF2VS1.1	858.283	119.891	Classically-activated TAMs	Myeloid	4
173436	NF2VS1.1	915.677	119.21	Vascular endothelial cells	Vasculature	2
173437	NF2VS1.1	928.868	119	Classically-activated TAMs	Myeloid	4
173438	NF2VS1.1	143.705	121.977	SOX-10+ Schwann cells	Schwannoma	6
173439	NF2VS1.1	183.083	120.583	SOX-10+ Schwann cells	Schwannoma	6
173440	NF2VS1.1	306.346	121.365	PanCK+ SOX-10+ Schwann cells	Schwannoma	4
173441	NF2VS1.1	482.457	121.283	PanCK+ SOX-10+ Schwann cells	Schwannoma	6
173442	NF2VS1.1	595.561	121.303	SOX-10+ Schwann cells	Schwannoma	6
173443	NF2VS1.1	602.647	120.431	SOX-10+ Schwann cells	Schwannoma	6
173444	NF2VS1.1	618.424	120.939	SOX-10+ Schwann cells	Schwannoma	9
173445	NF2VS1.1	661.8	120.1	SOX-10+ Schwann cells	Schwannoma	9
173446	NF2VS1.1	781.231	121.346	Classically-activated TAMs	Myeloid	4
173447	NF2VS1.1	297.483	120.483	SOX-10+ Schwann cells	Schwannoma	6
173448	NF2VS1.1	322.722	121.819	PanCK+ SOX-10+ Schwann cells	Schwannoma	1
173449	NF2VS1.1	382.433	121.933	Schwann cells	Schwannoma	6
173450	NF2VS1.1	539.048	121.29	PanCK+ SOX-10+ Schwann cells	Schwannoma	6
173451	NF2VS1.1	575.444	122.167	PanCK+ SOX-10+ Schwann cells	Schwannoma	6
173452	NF2VS1.1	583.212	121.394	PanCK+ SOX-10+ Schwann cells	Schwannoma	6
173453	NF2VS1.1	749.596	122.83	PD-L1+ Schwann cells	Schwannoma	6
173454	NF2VS1.1	849.4	121.32	SOX-10+ Schwann cells	Schwannoma	4
173455	NF2VS1.1	865.478	121.391	PanCK+ SOX-10+ Schwann cells	Schwannoma	6
173456	NF2VS1.1	937.875	121.625	PanCK+ SOX-10+ Schwann cells	Schwannoma	6
173457	NF2VS1.1	39.1053	123.895	SOX-10+ Schwann cells	Schwannoma	4
173458	NF2VS1.1	114.407	124.136	Classically-activated TAMs	Myeloid	4
173459	NF2VS1.1	285.632	122.701	SOX-10+ Schwann cells	Schwannoma	6
173460	NF2VS1.1	352.844	121.156	PanCK+ SOX-10+ Schwann cells	Schwannoma	6
173461	NF2VS1.1	361.925	121.962	PanCK+ SOX-10+ Schwann cells	Schwannoma	6
173462	NF2VS1.1	376.465	123.023	PanCK+ SOX-10+ Schwann cells	Schwannoma	6
173463	NF2VS1.1	426.486	122.8	PanCK+ SOX-10+ Schwann cells	Schwannoma	6
173464	NF2VS1.1	638.03	122.939	SOX-10+ Schwann cells	Schwannoma	9
173465	NF2VS1.1	933.024	123.659	Classically-activated TAMs	Myeloid	4
173466	NF2VS1.1	964.111	123.089	PanCK+ SOX-10+ Schwann cells	Schwannoma	6
173467	NF2VS1.1	972.853	123.453	SOX-10+ Schwann cells	Schwannoma	6
173468	NF2VS1.1	58.3019	123.226	SOX-10+ Schwann cells	Schwannoma	4
173469	NF2VS1.1	70.1134	124.485	Classically-activated TAMs	Myeloid	4
173470	NF2VS1.1	107.667	125.889	SOX-10+ Schwann cells	Schwannoma	6
173471	NF2VS1.1	248.278	123.111	Schwann cells	Schwannoma	9
173472	NF2VS1.1	666.424	123.729	Schwann cells	Schwannoma	9
173473	NF2VS1.1	743.61	124.024	PanCK+ SOX-10+ Schwann cells	Schwannoma	6
173474	NF2VS1.1	774.113	123.925	Classically-activated TAMs	Myeloid	4
173475	NF2VS1.1	811.1	124.567	PanCK+ SOX-10+ Schwann cells	Schwannoma	6
173476	NF2VS1.1	53.1714	125.8	Schwann cells	Schwannoma	2
173477	NF2VS1.1	146.625	126	PanCK+ SOX-10+ Schwann cells	Schwannoma	6
173478	NF2VS1.1	164.234	125	CD44+ Schwann cells	Schwannoma	6
173479	NF2VS1.1	206.687	125.217	Classically-activated TAMs	Myeloid	4
173480	NF2VS1.1	494.657	123.686	Classically-activated TAMs	Myeloid	4
173481	NF2VS1.1	507.847	125.169	SOX-10+ Schwann cells	Schwannoma	6
173482	NF2VS1.1	613.159	124.54	SOX-10+ Schwann cells	Schwannoma	6
173483	NF2VS1.1	649.081	125.446	SOX-10+ Schwann cells	Schwannoma	6
173484	NF2VS1.1	851.1	125.1	Proliferative TAMs	Myeloid	4
173485	NF2VS1.1	927.204	126.041	SOX-10+ Schwann cells	Schwannoma	6
173486	NF2VS1.1	0.689655	126.138	SOX-10+ Schwann cells	Schwannoma	4
173487	NF2VS1.1	4.62069	125.121	pERK+ Schwann cells	Schwannoma	9
173488	NF2VS1.1	11.2674	123.86	pERK+ Schwann cells	Schwannoma	9
173489	NF2VS1.1	129.821	125.612	PD-L1+ Schwann cells	Schwannoma	6
173490	NF2VS1.1	178	125.136	SOX-10+ Schwann cells	Schwannoma	6
173491	NF2VS1.1	217.074	126.316	SOX-10+ Schwann cells	Schwannoma	4
173492	NF2VS1.1	233.657	125.866	SOX-10+ Schwann cells	Schwannoma	6
173493	NF2VS1.1	252.265	127.51	SOX-10+ Schwann cells	Schwannoma	9
173494	NF2VS1.1	383.125	126.167	PanCK+ SOX-10+ Schwann cells	Schwannoma	6
173495	NF2VS1.1	392.286	124.448	PanCK+ SOX-10+ Schwann cells	Schwannoma	6
173496	NF2VS1.1	452.286	126	PanCK+ SOX-10+ Schwann cells	Schwannoma	6
173497	NF2VS1.1	553.133	124.767	Classically-activated TAMs	Myeloid	4
173498	NF2VS1.1	561.667	125.281	SOX-10+ Schwann cells	Schwannoma	6
173499	NF2VS1.1	711.349	125.841	SOX-10+ Schwann cells	Schwannoma	6
173500	NF2VS1.1	836.474	125.246	SOX-10+ Schwann cells	Schwannoma	6
173501	NF2VS1.1	861.211	125.895	PanCK+ SOX-10+ Schwann cells	Schwannoma	6
173502	NF2VS1.1	868.219	125.625	PanCK+ SOX-10+ Schwann cells	Schwannoma	6
173503	NF2VS1.1	910.746	126	Vascular endothelial cells	Vasculature	2
173504	NF2VS1.1	32.0351	126.86	PD-L1+ Schwann cells	Schwannoma	2
173505	NF2VS1.1	152.143	125.6	PanCK+ SOX-10+ Schwann cells	Schwannoma	6
173506	NF2VS1.1	158.083	127.117	PanCK+ SOX-10+ Schwann cells	Schwannoma	6
173507	NF2VS1.1	269.448	125.836	SOX-10+ Schwann cells	Schwannoma	6
173508	NF2VS1.1	309.474	128.75	PanCK+ SOX-10+ Schwann cells	Schwannoma	6
173509	NF2VS1.1	352.479	126.521	PanCK+ SOX-10+ Schwann cells	Schwannoma	6
173510	NF2VS1.1	358.154	127.577	PanCK+ SOX-10+ Schwann cells	Schwannoma	6
173511	NF2VS1.1	472.268	126.854	SOX-10+ Schwann cells	Schwannoma	4
173512	NF2VS1.1	842.8	128.08	PanCK+ SOX-10+ Schwann cells	Schwannoma	6
173513	NF2VS1.1	944.909	125.848	PanCK+ SOX-10+ Schwann cells	Schwannoma	6
173514	NF2VS1.1	101.191	128.319	PD-L1+ Schwann cells	Schwannoma	2
173515	NF2VS1.1	275.797	128.71	SOX-10+ Schwann cells	Schwannoma	6
173516	NF2VS1.1	302.681	128.234	PanCK+ SOX-10+ Schwann cells	Schwannoma	6
173517	NF2VS1.1	336.424	128.121	PanCK+ SOX-10+ Schwann cells	Schwannoma	6
173518	NF2VS1.1	365.16	126.82	SOX-10+ Schwann cells	Schwannoma	6
173519	NF2VS1.1	558.297	129.757	PanCK+ SOX-10+ Schwann cells	Schwannoma	6
173520	NF2VS1.1	606.316	128.803	SOX-10+ Schwann cells	Schwannoma	6
173521	NF2VS1.1	641.961	127.784	SOX-10+ Schwann cells	Schwannoma	9
173522	NF2VS1.1	659	127	Classically-activated TAMs	Myeloid	4
173523	NF2VS1.1	725.111	127.889	PanCK+ SOX-10+ Schwann cells	Schwannoma	6
173524	NF2VS1.1	781.204	127.714	Classically-activated TAMs	Myeloid	4
173525	NF2VS1.1	821.4	128.963	CD44+ Schwann cells	Schwannoma	6
173526	NF2VS1.1	939.392	127.706	PanCK+ SOX-10+ Schwann cells	Schwannoma	6
173527	NF2VS1.1	290.114	128.871	Classically-activated TAMs	Myeloid	4
173528	NF2VS1.1	370.71	127.226	PanCK+ SOX-10+ Schwann cells	Schwannoma	6
173529	NF2VS1.1	415.852	128.346	PanCK+ SOX-10+ Schwann cells	Schwannoma	6
173530	NF2VS1.1	480.786	128.757	SOX-10+ Schwann cells	Schwannoma	6
173531	NF2VS1.1	499.312	129.762	SOX-10+ Schwann cells	Schwannoma	6
173532	NF2VS1.1	517.802	129.432	SOX-10+ Schwann cells	Schwannoma	6
173533	NF2VS1.1	545.603	129.365	SOX-10+ Schwann cells	Schwannoma	6
173534	NF2VS1.1	551.346	128.692	SOX-10+ Schwann cells	Schwannoma	4
173535	NF2VS1.1	578.943	128.657	Schwann cells	Schwannoma	6
173536	NF2VS1.1	595.489	129.178	SOX-10+ Schwann cells	Schwannoma	6
173537	NF2VS1.1	680.579	128.895	Schwann cells	Schwannoma	9
173538	NF2VS1.1	704.457	128.478	SOX-10+ Schwann cells	Schwannoma	6
173539	NF2VS1.1	717.913	129.014	PanCK+ SOX-10+ Schwann cells	Schwannoma	6
173540	NF2VS1.1	743.146	130.976	PanCK+ SOX-10+ Schwann cells	Schwannoma	6
173541	NF2VS1.1	854.25	127.667	PD-L1+ Schwann cells	Schwannoma	4
173542	NF2VS1.1	947.541	130.459	Alternatively-activated TAMs	Myeloid	1
173543	NF2VS1.1	62.129	129	SOX-10+ Schwann cells	Schwannoma	9
173544	NF2VS1.1	75.5294	129.559	PanCK+ SOX-10+ Schwann cells	Schwannoma	6
173545	NF2VS1.1	377.429	129.796	PanCK+ SOX-10+ Schwann cells	Schwannoma	6
173546	NF2VS1.1	385.356	130.378	PanCK+ SOX-10+ Schwann cells	Schwannoma	6
173547	NF2VS1.1	751.676	129.559	Classically-activated TAMs	Myeloid	4
173548	NF2VS1.1	786.8	130.525	Alternatively-activated TAMs	Myeloid	4
173549	NF2VS1.1	957.538	130.244	Vascular endothelial cells	Vasculature	2
173550	NF2VS1.1	989.786	130.5	SOX-10+ Schwann cells	Schwannoma	6
173551	NF2VS1.1	22.7442	131	SOX-10+ Schwann cells	Schwannoma	9
173552	NF2VS1.1	44.6522	131.217	CD8+ TEMRA cells	Lymphoid	4
173553	NF2VS1.1	135.429	131.286	PanCK+ SOX-10+ Schwann cells	Schwannoma	6
173554	NF2VS1.1	149.333	131.386	PanCK+ SOX-10+ Schwann cells	Schwannoma	6
173555	NF2VS1.1	174.25	129.7	SOX-10+ Schwann cells	Schwannoma	4
173556	NF2VS1.1	222.341	131.5	Classically-activated TAMs	Myeloid	4
173557	NF2VS1.1	323.561	131.982	PanCK+ SOX-10+ Schwann cells	Schwannoma	6
173558	NF2VS1.1	341.1	131.2	PanCK+ SOX-10+ Schwann cells	Schwannoma	6
173559	NF2VS1.1	354.109	132.761	PanCK+ SOX-10+ Schwann cells	Schwannoma	6
173560	NF2VS1.1	430.595	131.262	PanCK+ SOX-10+ Schwann cells	Schwannoma	6
173561	NF2VS1.1	438.055	130.618	PanCK+ SOX-10+ Schwann cells	Schwannoma	6
173562	NF2VS1.1	637.323	132.354	SOX-10+ Schwann cells	Schwannoma	9
173563	NF2VS1.1	654.13	130.704	SOX-10+ Schwann cells	Schwannoma	9
173564	NF2VS1.1	686.108	131.135	SOX-10+ Schwann cells	Schwannoma	9
173565	NF2VS1.1	850.306	130.959	PanCK+ SOX-10+ Schwann cells	Schwannoma	6
173566	NF2VS1.1	889.107	130.679	PD-L1+ Schwann cells	Schwannoma	2
173567	NF2VS1.1	81.6154	130.833	SOX-10+ Schwann cells	Schwannoma	6
173568	NF2VS1.1	259.194	132.184	SOX-10+ Schwann cells	Schwannoma	6
173569	NF2VS1.1	371.241	132.31	PanCK+ SOX-10+ Schwann cells	Schwannoma	6
173570	NF2VS1.1	424.52	131.933	PanCK+ SOX-10+ Schwann cells	Schwannoma	6
173571	NF2VS1.1	574.067	132.533	SOX-10+ Schwann cells	Schwannoma	6
173572	NF2VS1.1	584.385	131.723	SOX-10+ Schwann cells	Schwannoma	6
173573	NF2VS1.1	662.494	132.092	CD44+ Schwann cells	Schwannoma	9
173574	NF2VS1.1	700.452	132.548	CD44+ Schwann cells	Schwannoma	6
173575	NF2VS1.1	861.8	131.84	SOX-10+ Schwann cells	Schwannoma	6
173576	NF2VS1.1	883	132.042	Classically-activated TAMs	Myeloid	4
173577	NF2VS1.1	895.241	132.397	PanCK+ SOX-10+ Schwann cells	Schwannoma	6
173578	NF2VS1.1	920.919	133.473	PanCK+ SOX-10+ Schwann cells	Schwannoma	6
173579	NF2VS1.1	56.0526	132.895	Schwann cells	Schwannoma	2
173580	NF2VS1.1	62.25	134.175	SOX-10+ Schwann cells	Schwannoma	2
173581	NF2VS1.1	211.589	133.143	Alternatively-activated TAMs	Myeloid	4
173582	NF2VS1.1	345.695	131.864	PanCK+ SOX-10+ Schwann cells	Schwannoma	6
173583	NF2VS1.1	434.212	134.879	PanCK+ SOX-10+ Schwann cells	Schwannoma	6
173584	NF2VS1.1	465.967	132.067	PanCK+ SOX-10+ Schwann cells	Schwannoma	6
173585	NF2VS1.1	471.629	132.286	SOX-10+ Schwann cells	Schwannoma	6
173586	NF2VS1.1	904.756	132.423	PanCK+ SOX-10+ Schwann cells	Schwannoma	6
173587	NF2VS1.1	951.667	132.222	Alternatively-activated TAMs	Myeloid	2
173588	NF2VS1.1	996.746	130.373	SOX-10+ Schwann cells	Schwannoma	6
173589	NF2VS1.1	204.786	134.446	PanCK+ SOX-10+ Schwann cells	Schwannoma	4
173590	NF2VS1.1	283.148	133.981	PanCK+ SOX-10+ Schwann cells	Schwannoma	6
173591	NF2VS1.1	292.735	133.408	PanCK+ SOX-10+ Schwann cells	Schwannoma	6
173592	NF2VS1.1	302.63	133.848	PanCK+ SOX-10+ Schwann cells	Schwannoma	6
173593	NF2VS1.1	364	133.386	PanCK+ SOX-10+ Schwann cells	Schwannoma	6
173594	NF2VS1.1	410.971	134.086	Alternatively-activated TAMs	Myeloid	4
173595	NF2VS1.1	503.971	134.147	SOX-10+ Schwann cells	Schwannoma	6
173596	NF2VS1.1	631.359	134.906	SOX-10+ Schwann cells	Schwannoma	9
173597	NF2VS1.1	675.814	134.535	CD44+ Schwann cells	Schwannoma	9
173598	NF2VS1.1	778.708	133.625	PanCK+ SOX-10+ Schwann cells	Schwannoma	6
173599	NF2VS1.1	836.851	133.433	SOX-10+ Schwann cells	Schwannoma	6
173600	NF2VS1.1	76.5294	136.088	SOX-10+ Schwann cells	Schwannoma	4
173601	NF2VS1.1	96	134.5	PD-L1+ Schwann cells	Schwannoma	2
173602	NF2VS1.1	157.981	135.389	SOX-10+ Schwann cells	Schwannoma	6
173603	NF2VS1.1	169.333	134.394	PanCK+ SOX-10+ Schwann cells	Schwannoma	6
173604	NF2VS1.1	315.938	134.412	PanCK+ SOX-10+ Schwann cells	Schwannoma	6
173605	NF2VS1.1	451.203	134.768	PanCK+ SOX-10+ Schwann cells	Schwannoma	6
173606	NF2VS1.1	456.923	135.154	SOX-10+ Schwann cells	Schwannoma	6
173607	NF2VS1.1	646.559	136.075	SOX-10+ Schwann cells	Schwannoma	9
173608	NF2VS1.1	687.667	135.667	SOX-10+ Schwann cells	Schwannoma	6
173609	NF2VS1.1	729.524	134.889	PanCK+ SOX-10+ Schwann cells	Schwannoma	6
173610	NF2VS1.1	796.949	135.026	SOX-10+ Schwann cells	Schwannoma	4
173611	NF2VS1.1	104.254	135.571	PD-L1+ Schwann cells	Schwannoma	6
173612	NF2VS1.1	274.696	136.536	SOX-10+ Schwann cells	Schwannoma	6
173613	NF2VS1.1	378.4	135.133	PanCK+ SOX-10+ Schwann cells	Schwannoma	1
173614	NF2VS1.1	390.961	135.843	PanCK+ SOX-10+ Schwann cells	Schwannoma	6
173615	NF2VS1.1	415.962	135.692	Alternatively-activated TAMs	Myeloid	4
173616	NF2VS1.1	443.444	136.111	PanCK+ SOX-10+ Schwann cells	Schwannoma	6
173617	NF2VS1.1	474.373	136.695	SOX-10+ Schwann cells	Schwannoma	6
173618	NF2VS1.1	722.306	135.355	PanCK+ SOX-10+ Schwann cells	Schwannoma	6
173619	NF2VS1.1	747.259	136.603	PD-L1+ Schwann cells	Schwannoma	6
173620	NF2VS1.1	869.383	137.037	SOX-10+ Schwann cells	Schwannoma	6
173621	NF2VS1.1	912.5	136.214	Classically-activated TAMs	Myeloid	4
173622	NF2VS1.1	939.847	135.224	SOX-10+ Schwann cells	Schwannoma	6
173623	NF2VS1.1	4.37209	137.093	Schwann cells	Schwannoma	2
173624	NF2VS1.1	11.8267	137.227	Schwann cells	Schwannoma	2
173625	NF2VS1.1	349.711	137.763	SOX-10+ Schwann cells	Schwannoma	6
173626	NF2VS1.1	462.887	137.371	Alternatively-activated TAMs	Myeloid	4
173627	NF2VS1.1	491.147	134.25	SOX-10+ Schwann cells	Schwannoma	6
173628	NF2VS1.1	532	137.167	PanCK+ SOX-10+ Schwann cells	Schwannoma	4
173629	NF2VS1.1	546.65	136.775	Classically-activated TAMs	Myeloid	4
173630	NF2VS1.1	711.974	135.846	SOX-10+ Schwann cells	Schwannoma	6
173631	NF2VS1.1	776.75	137.35	Classically-activated TAMs	Myeloid	2
173632	NF2VS1.1	787.339	137.018	PanCK+ SOX-10+ Schwann cells	Schwannoma	2
173633	NF2VS1.1	809.037	136.63	PD-L1+ Schwann cells	Schwannoma	6
173634	NF2VS1.1	890.067	137.827	PanCK+ SOX-10+ Schwann cells	Schwannoma	6
173635	NF2VS1.1	35.9158	138.126	Schwann cells	Schwannoma	4
173636	NF2VS1.1	117.559	137.966	PD-L1+ Schwann cells	Schwannoma	6
173637	NF2VS1.1	150.448	137.724	SOX-10+ Schwann cells	Schwannoma	6
173638	NF2VS1.1	191.693	136.44	Classically-activated TAMs	Myeloid	4
173639	NF2VS1.1	268.064	138.532	SOX-10+ Schwann cells	Schwannoma	6
173640	NF2VS1.1	293.986	138.208	PanCK+ SOX-10+ Schwann cells	Schwannoma	6
173641	NF2VS1.1	372.852	137.722	PanCK+ SOX-10+ Schwann cells	Schwannoma	6
173642	NF2VS1.1	397.606	136.845	PanCK+ SOX-10+ Schwann cells	Schwannoma	6
173643	NF2VS1.1	813.143	137.976	PD-L1+ Schwann cells	Schwannoma	6
173644	NF2VS1.1	846.283	137.15	PanCK+ SOX-10+ Schwann cells	Schwannoma	6
173645	NF2VS1.1	951.014	138.143	Alternatively-activated TAMs	Myeloid	4
173646	NF2VS1.1	163.447	138.936	Classically-activated TAMs	Myeloid	4
173647	NF2VS1.1	171.8	139.18	SOX-10+ Schwann cells	Schwannoma	6
173648	NF2VS1.1	179.297	139.108	SOX-10+ Schwann cells	Schwannoma	6
173649	NF2VS1.1	229.562	138.75	SOX-10+ Schwann cells	Schwannoma	6
173650	NF2VS1.1	251	139	SOX-10+ Schwann cells	Schwannoma	6
173651	NF2VS1.1	280.349	139.326	PanCK+ SOX-10+ Schwann cells	Schwannoma	6
173652	NF2VS1.1	360.75	139.069	PanCK+ SOX-10+ Schwann cells	Schwannoma	1
173653	NF2VS1.1	519.474	137.447	SOX-10+ Schwann cells	Schwannoma	6
173654	NF2VS1.1	624.047	138.233	SOX-10+ Schwann cells	Schwannoma	9
173655	NF2VS1.1	974.731	137.642	PanCK+ SOX-10+ Schwann cells	Schwannoma	6
173656	NF2VS1.1	51.9481	139.13	SOX-10+ Schwann cells	Schwannoma	4
173657	NF2VS1.1	103.429	141.429	PanCK+ SOX-10+ Schwann cells	Schwannoma	6
173658	NF2VS1.1	235.5	139.688	SOX-10+ Schwann cells	Schwannoma	6
173659	NF2VS1.1	304.821	140.054	PanCK+ SOX-10+ Schwann cells	Schwannoma	6
173660	NF2VS1.1	341.5	139.061	SOX-10+ Schwann cells	Schwannoma	6
173661	NF2VS1.1	380.283	140.377	SOX-10+ Schwann cells	Schwannoma	6
173662	NF2VS1.1	419.985	140.167	Classically-activated TAMs	Myeloid	4
173663	NF2VS1.1	514.061	140.265	SOX-10+ Schwann cells	Schwannoma	6
173664	NF2VS1.1	771.33	140.753	Classically-activated TAMs	Myeloid	4
173665	NF2VS1.1	792.703	140.703	Classically-activated TAMs	Myeloid	2
173666	NF2VS1.1	852.397	140.476	PanCK+ SOX-10+ Schwann cells	Schwannoma	6
173667	NF2VS1.1	899.157	140.059	PanCK+ SOX-10+ Schwann cells	Schwannoma	6
173668	NF2VS1.1	964.431	139.639	PanCK+ SOX-10+ Schwann cells	Schwannoma	6
173669	NF2VS1.1	70.5443	140.266	PD-L1+ Schwann cells	Schwannoma	2
173670	NF2VS1.1	272.125	141.875	SOX-10+ Schwann cells	Schwannoma	6
173671	NF2VS1.1	946.111	140.667	PanCK+ SOX-10+ Schwann cells	Schwannoma	1
173672	NF2VS1.1	136.373	142.196	SOX-10+ Schwann cells	Schwannoma	6
173673	NF2VS1.1	196.269	142.192	Alternatively-activated TAMs	Myeloid	4
173674	NF2VS1.1	311.233	141.567	PanCK+ SOX-10+ Schwann cells	Schwannoma	6
173675	NF2VS1.1	446.538	142.596	SOX-10+ Schwann cells	Schwannoma	6
173676	NF2VS1.1	522	142.86	PanCK+ SOX-10+ Schwann cells	Schwannoma	6
173677	NF2VS1.1	558.795	141.744	Alternatively-activated TAMs	Myeloid	4
173678	NF2VS1.1	574.544	141.278	SOX-10+ Schwann cells	Schwannoma	6
173679	NF2VS1.1	585.034	142.809	SOX-10+ Schwann cells	Schwannoma	6
173680	NF2VS1.1	667.393	142.049	SOX-10+ Schwann cells	Schwannoma	4
173681	NF2VS1.1	705.154	140.821	PD-L1+ Schwann cells	Schwannoma	6
173682	NF2VS1.1	835.789	141.658	SOX-10+ Schwann cells	Schwannoma	6
173683	NF2VS1.1	164.158	143.737	Classically-activated TAMs	Myeloid	4
173684	NF2VS1.1	259.316	142.461	SOX-10+ Schwann cells	Schwannoma	9
173685	NF2VS1.1	322.558	142.93	SOX-10+ Schwann cells	Schwannoma	6
173686	NF2VS1.1	352.455	142.591	Classically-activated TAMs	Myeloid	4
173687	NF2VS1.1	568.333	143.889	PanCK+ SOX-10+ Schwann cells	Schwannoma	6
173688	NF2VS1.1	617.598	143.739	SOX-10+ Schwann cells	Schwannoma	6
173689	NF2VS1.1	633.105	141.987	SOX-10+ Schwann cells	Schwannoma	9
173690	NF2VS1.1	797.042	143.292	Classically-activated TAMs	Myeloid	2
173691	NF2VS1.1	127.338	144.387	PD-L1+ Schwann cells	Schwannoma	6
173692	NF2VS1.1	236.058	144.5	SOX-10+ Schwann cells	Schwannoma	9
173693	NF2VS1.1	289.625	143.781	SOX-10+ Schwann cells	Schwannoma	6
173694	NF2VS1.1	400.81	144.452	PanCK+ SOX-10+ Schwann cells	Schwannoma	6
173695	NF2VS1.1	456.016	144.582	SOX-10+ Schwann cells	Schwannoma	6
173696	NF2VS1.1	464.628	143.953	Classically-activated TAMs	Myeloid	4
173697	NF2VS1.1	532.271	142.938	PanCK+ SOX-10+ Schwann cells	Schwannoma	6
173698	NF2VS1.1	740.506	143.519	Classically-activated TAMs	Myeloid	4
173699	NF2VS1.1	168.25	145.525	SOX-10+ Schwann cells	Schwannoma	4
173700	NF2VS1.1	296.386	145.035	PanCK+ SOX-10+ Schwann cells	Schwannoma	6
173701	NF2VS1.1	332.64	145.5	SOX-10+ Schwann cells	Schwannoma	6
173702	NF2VS1.1	370.684	145.158	PanCK+ SOX-10+ Schwann cells	Schwannoma	1
173703	NF2VS1.1	375.303	144.576	PanCK+ SOX-10+ Schwann cells	Schwannoma	1
173704	NF2VS1.1	527.25	145.409	SOX-10+ Schwann cells	Schwannoma	6
173705	NF2VS1.1	601.844	144.469	SOX-10+ Schwann cells	Schwannoma	6
173706	NF2VS1.1	641.435	143.355	SOX-10+ Schwann cells	Schwannoma	9
173707	NF2VS1.1	674.275	144.863	SOX-10+ Schwann cells	Schwannoma	6
173708	NF2VS1.1	719.519	144.981	Alternatively-activated TAMs	Myeloid	4
173709	NF2VS1.1	867.6	144.44	Alternatively-activated TAMs	Myeloid	1
173710	NF2VS1.1	892.795	145.026	PanCK+ SOX-10+ Schwann cells	Schwannoma	6
173711	NF2VS1.1	932.5	144.667	SOX-10+ Schwann cells	Schwannoma	6
173712	NF2VS1.1	975.921	144.895	PanCK+ SOX-10+ Schwann cells	Schwannoma	6
173713	NF2VS1.1	66.5294	146.353	PD-L1+ Schwann cells	Schwannoma	2
173714	NF2VS1.1	109.071	147.449	PD-L1+ Schwann cells	Schwannoma	2
173715	NF2VS1.1	147.425	144.9	Schwann cells	Schwannoma	2
173716	NF2VS1.1	223.805	146.182	PanCK+ SOX-10+ Schwann cells	Schwannoma	6
173717	NF2VS1.1	243.855	146.532	SOX-10+ Schwann cells	Schwannoma	9
173718	NF2VS1.1	357.705	145.902	SOX-10+ Schwann cells	Schwannoma	4
173719	NF2VS1.1	627.357	145.714	SOX-10+ Schwann cells	Schwannoma	6
173720	NF2VS1.1	646.977	147.045	SOX-10+ Schwann cells	Schwannoma	9
173721	NF2VS1.1	654.455	144.659	SOX-10+ Schwann cells	Schwannoma	9
173722	NF2VS1.1	725.611	144.319	PanCK+ SOX-10+ Schwann cells	Schwannoma	6
173723	NF2VS1.1	746.431	145.879	PanCK+ SOX-10+ Schwann cells	Schwannoma	6
173724	NF2VS1.1	834.769	146.038	SOX-10+ Schwann cells	Schwannoma	6
173725	NF2VS1.1	885.826	145.522	PanCK+ SOX-10+ Schwann cells	Schwannoma	6
173726	NF2VS1.1	904.075	145.453	Alternatively-activated TAMs	Myeloid	4
173727	NF2VS1.1	8.64706	147.835	Schwann cells	Schwannoma	9
173728	NF2VS1.1	38.8676	148.176	Schwann cells	Schwannoma	2
173729	NF2VS1.1	48.2203	146.814	Classically-activated TAMs	Myeloid	4
173730	NF2VS1.1	153.553	146.211	PD-L1+ Schwann cells	Schwannoma	4
173731	NF2VS1.1	174.787	147.48	SOX-10+ Schwann cells	Schwannoma	4
173732	NF2VS1.1	324.139	147.389	SOX-10+ Schwann cells	Schwannoma	6
173733	NF2VS1.1	346.346	146.385	SOX-10+ Schwann cells	Schwannoma	6
173734	NF2VS1.1	411.164	146.295	PanCK+ SOX-10+ Schwann cells	Schwannoma	6
173735	NF2VS1.1	426.515	145.853	Alternatively-activated TAMs	Myeloid	4
173736	NF2VS1.1	503.852	146	SOX-10+ Schwann cells	Schwannoma	6
173737	NF2VS1.1	516.571	147.143	Schwann cells	Schwannoma	6
173738	NF2VS1.1	537.737	146.816	PD-L1+ Schwann cells	Schwannoma	6
173739	NF2VS1.1	544.915	147.69	Schwann cells	Schwannoma	6
173740	NF2VS1.1	595.783	146.565	SOX-10+ Schwann cells	Schwannoma	6
173741	NF2VS1.1	608.522	147.836	SOX-10+ Schwann cells	Schwannoma	6
173742	NF2VS1.1	666.44	147.68	SOX-10+ Schwann cells	Schwannoma	6
173743	NF2VS1.1	811.682	147.197	SOX-10+ Schwann cells	Schwannoma	4
173744	NF2VS1.1	967	147.5	PanCK+ SOX-10+ Schwann cells	Schwannoma	6
173745	NF2VS1.1	210.531	148.082	SOX-10+ Schwann cells	Schwannoma	6
173746	NF2VS1.1	551.6	147.6	Schwann cells	Schwannoma	6
173747	NF2VS1.1	659.209	148.851	SOX-10+ Schwann cells	Schwannoma	9
173748	NF2VS1.1	729.922	148.922	PanCK+ SOX-10+ Schwann cells	Schwannoma	6
173749	NF2VS1.1	773.929	148.214	Alternatively-activated TAMs	Myeloid	2
173750	NF2VS1.1	273.94	149.217	PanCK+ SOX-10+ Schwann cells	Schwannoma	6
173751	NF2VS1.1	364.944	148.037	SOX-10+ Schwann cells	Schwannoma	6
173752	NF2VS1.1	388	149.5	SOX-10+ Schwann cells	Schwannoma	6
173753	NF2VS1.1	394	148.447	Classically-activated TAMs	Myeloid	4
173754	NF2VS1.1	442.632	148.412	SOX-10+ Schwann cells	Schwannoma	6
173755	NF2VS1.1	633.211	149.395	SOX-10+ Schwann cells	Schwannoma	9
173756	NF2VS1.1	754.06	148.96	PanCK+ SOX-10+ Schwann cells	Schwannoma	6
173757	NF2VS1.1	147.289	150.711	PD-L1+ Schwann cells	Schwannoma	2
173758	NF2VS1.1	381.279	150.618	PanCK+ SOX-10+ Schwann cells	Schwannoma	1
173759	NF2VS1.1	497.369	150.062	SOX-10+ Schwann cells	Schwannoma	6
173760	NF2VS1.1	618.364	149.818	SOX-10+ Schwann cells	Schwannoma	6
173761	NF2VS1.1	703.162	149.838	PD-L1+ Schwann cells	Schwannoma	6
173762	NF2VS1.1	715.047	150.488	SOX-10+ Schwann cells	Schwannoma	6
173763	NF2VS1.1	980.073	149.317	Alternatively-activated TAMs	Myeloid	6
173764	NF2VS1.1	989.263	149.667	PanCK+ SOX-10+ Schwann cells	Schwannoma	6
173765	NF2VS1.1	69.5263	152.158	Vascular endothelial cells	Vasculature	2
173766	NF2VS1.1	154.82	151.76	SOX-10+ Schwann cells	Schwannoma	6
173767	NF2VS1.1	268.606	151.424	SOX-10+ Schwann cells	Schwannoma	6
173768	NF2VS1.1	291.964	152.793	SOX-10+ Schwann cells	Schwannoma	6
173769	NF2VS1.1	401.19	150.976	PanCK+ SOX-10+ Schwann cells	Schwannoma	6
173770	NF2VS1.1	582.591	150.545	SOX-10+ Schwann cells	Schwannoma	6
173771	NF2VS1.1	623.925	150.925	Classically-activated TAMs	Myeloid	4
173772	NF2VS1.1	670.829	151.073	Classically-activated TAMs	Myeloid	4
173773	NF2VS1.1	681.417	148.667	SOX-10+ Schwann cells	Schwannoma	6
173774	NF2VS1.1	800.341	150.636	Classically-activated TAMs	Myeloid	2
173775	NF2VS1.1	858.774	150.208	PanCK+ SOX-10+ Schwann cells	Schwannoma	6
173776	NF2VS1.1	943.467	150.583	Alternatively-activated TAMs	Myeloid	1
173777	NF2VS1.1	957.196	150.522	PanCK+ SOX-10+ Schwann cells	Schwannoma	6
173778	NF2VS1.1	972.595	150.757	PanCK+ SOX-10+ Schwann cells	Schwannoma	2
173779	NF2VS1.1	995.125	150.583	SOX-10+ Schwann cells	Schwannoma	6
173780	NF2VS1.1	48.9655	152.552	Classically-activated TAMs	Myeloid	4
173781	NF2VS1.1	55.4921	150.841	PD-L1+ Schwann cells	Schwannoma	2
173782	NF2VS1.1	63.0877	151.982	Vascular endothelial cells	Vasculature	2
173783	NF2VS1.1	192.099	151.56	Classically-activated TAMs	Myeloid	4
173784	NF2VS1.1	255.102	152.816	SOX-10+ Schwann cells	Schwannoma	9
173785	NF2VS1.1	262.304	151.478	SOX-10+ Schwann cells	Schwannoma	6
173786	NF2VS1.1	468.231	151.646	SOX-10+ Schwann cells	Schwannoma	6
173787	NF2VS1.1	489.759	152.241	SOX-10+ Schwann cells	Schwannoma	6
173788	NF2VS1.1	534.5	151.5	PanCK+ SOX-10+ Schwann cells	Schwannoma	6
173789	NF2VS1.1	560.404	151.511	PanCK+ SOX-10+ Schwann cells	Schwannoma	6
173790	NF2VS1.1	567	151.723	PanCK+ SOX-10+ Schwann cells	Schwannoma	6
173791	NF2VS1.1	591.323	151.798	SOX-10+ Schwann cells	Schwannoma	6
173792	NF2VS1.1	822.092	152.385	PD-L1+ Schwann cells	Schwannoma	4
173793	NF2VS1.1	962.412	152.118	PanCK+ SOX-10+ Schwann cells	Schwannoma	6
173794	NF2VS1.1	141.706	153.5	Classically-activated TAMs	Myeloid	4
173795	NF2VS1.1	237.046	153.215	SOX-10+ Schwann cells	Schwannoma	9
173796	NF2VS1.1	338.115	152.689	PanCK+ SOX-10+ Schwann cells	Schwannoma	6
173797	NF2VS1.1	408.514	151.625	SOX-10+ Schwann cells	Schwannoma	6
173798	NF2VS1.1	433.972	154.085	SOX-10+ Schwann cells	Schwannoma	6
173799	NF2VS1.1	455.493	153.726	Schwann cells	Schwannoma	9
173800	NF2VS1.1	461.389	153.278	Classically-activated TAMs	Myeloid	4
173801	NF2VS1.1	502.889	152.984	SOX-10+ Schwann cells	Schwannoma	6
173802	NF2VS1.1	553.952	153.129	SOX-10+ Schwann cells	Schwannoma	6
173803	NF2VS1.1	744.778	153.75	PanCK+ SOX-10+ Schwann cells	Schwannoma	6
173804	NF2VS1.1	778.763	152.847	Erythrocytes	Vasculature	2
173805	NF2VS1.1	863.4	153.4	Alternatively-activated TAMs	Myeloid	1
173806	NF2VS1.1	879.831	152.78	PanCK+ SOX-10+ Schwann cells	Schwannoma	1
173807	NF2VS1.1	911.5	153	PD-L1+ Schwann cells	Schwannoma	2
173808	NF2VS1.1	74.24	154.48	Vascular endothelial cells	Vasculature	2
173809	NF2VS1.1	90.9756	153.293	Erythrocytes	Vasculature	2
173810	NF2VS1.1	221	152.895	SOX-10+ Schwann cells	Schwannoma	6
173811	NF2VS1.1	352.432	153.919	Alternatively-activated TAMs	Myeloid	1
173812	NF2VS1.1	395.736	155.113	PanCK+ SOX-10+ Schwann cells	Schwannoma	6
173813	NF2VS1.1	443.167	155.667	SOX-10+ Schwann cells	Schwannoma	6
173814	NF2VS1.1	448.578	153.311	SOX-10+ Schwann cells	Schwannoma	6
173815	NF2VS1.1	576.188	154.438	SOX-10+ Schwann cells	Schwannoma	6
173816	NF2VS1.1	613.208	154.292	SOX-10+ Schwann cells	Schwannoma	6
173817	NF2VS1.1	649.352	153.056	SOX-10+ Schwann cells	Schwannoma	9
173818	NF2VS1.1	707.929	153.286	PD-L1+ Schwann cells	Schwannoma	6
173819	NF2VS1.1	921.412	153.324	PanCK+ SOX-10+ Schwann cells	Schwannoma	6
173820	NF2VS1.1	95.68	155.08	Erythrocytes	Vasculature	2
173821	NF2VS1.1	136.37	154.704	SOX-10+ Schwann cells	Schwannoma	4
173822	NF2VS1.1	481.209	153.552	SOX-10+ Schwann cells	Schwannoma	6
173823	NF2VS1.1	540.023	155.455	PanCK+ SOX-10+ Schwann cells	Schwannoma	6
173824	NF2VS1.1	761.023	154.864	Classically-activated TAMs	Myeloid	4
173825	NF2VS1.1	984.766	156.234	PanCK+ SOX-10+ Schwann cells	Schwannoma	6
173826	NF2VS1.1	230.844	156.378	SOX-10+ Schwann cells	Schwannoma	6
173827	NF2VS1.1	283.395	155.289	PanCK+ SOX-10+ Schwann cells	Schwannoma	6
173828	NF2VS1.1	388.903	156.032	PanCK+ SOX-10+ Schwann cells	Schwannoma	6
173829	NF2VS1.1	465.538	156.769	SOX-10+ Schwann cells	Schwannoma	6
173830	NF2VS1.1	516.029	156.232	PanCK+ SOX-10+ Schwann cells	Schwannoma	6
173831	NF2VS1.1	534.103	156.513	PanCK+ SOX-10+ Schwann cells	Schwannoma	6
173832	NF2VS1.1	603.77	154.967	PanCK+ SOX-10+ Schwann cells	Schwannoma	6
173833	NF2VS1.1	654.39	156.525	SOX-10+ Schwann cells	Schwannoma	6
173834	NF2VS1.1	677.481	156.266	SOX-10+ Schwann cells	Schwannoma	6
173835	NF2VS1.1	723.769	155.892	PanCK+ SOX-10+ Schwann cells	Schwannoma	6
173836	NF2VS1.1	732.115	156.148	PanCK+ SOX-10+ Schwann cells	Schwannoma	6
173837	NF2VS1.1	750.412	155.853	SOX-10+ Schwann cells	Schwannoma	6
173838	NF2VS1.1	802.409	155.955	Classically-activated TAMs	Myeloid	2
173839	NF2VS1.1	830.355	155.952	PanCK+ SOX-10+ Schwann cells	Schwannoma	6
173840	NF2VS1.1	855.2	156.2	Alternatively-activated TAMs	Myeloid	1
173841	NF2VS1.1	897.725	155.353	PanCK+ SOX-10+ Schwann cells	Schwannoma	6
173842	NF2VS1.1	929.529	154.882	PanCK+ SOX-10+ Schwann cells	Schwannoma	6
173843	NF2VS1.1	947.85	156.617	Classically-activated TAMs	Myeloid	4
173844	NF2VS1.1	121.824	157.176	PD-L1+ Schwann cells	Schwannoma	4
173845	NF2VS1.1	212.839	156.903	SOX-10+ Schwann cells	Schwannoma	6
173846	NF2VS1.1	276.067	157.317	PanCK+ SOX-10+ Schwann cells	Schwannoma	6
173847	NF2VS1.1	320.884	156.145	PanCK+ SOX-10+ Schwann cells	Schwannoma	6
173848	NF2VS1.1	340.4	157.2	PanCK+ SOX-10+ Schwann cells	Schwannoma	6
173849	NF2VS1.1	369.343	156.493	PanCK+ SOX-10+ Schwann cells	Schwannoma	6
173850	NF2VS1.1	486.32	157.36	SOX-10+ Schwann cells	Schwannoma	6
173851	NF2VS1.1	523.731	157.654	PanCK+ SOX-10+ Schwann cells	Schwannoma	6
173852	NF2VS1.1	584.481	156.741	SOX-10+ Schwann cells	Schwannoma	6
173853	NF2VS1.1	692.25	156.909	Alternatively-activated TAMs	Myeloid	4
173854	NF2VS1.1	956.463	156.561	PanCK+ SOX-10+ Schwann cells	Schwannoma	6
173855	NF2VS1.1	993.568	157.554	SOX-10+ Schwann cells	Schwannoma	6
173856	NF2VS1.1	64.75	158.096	Vascular endothelial cells	Vasculature	2
173857	NF2VS1.1	113.694	158.306	Alternatively-activated TAMs	Myeloid	4
173858	NF2VS1.1	159.969	158.078	Alternatively-activated TAMs	Myeloid	4
173859	NF2VS1.1	172.925	158.188	Schwann cells	Schwannoma	4
173860	NF2VS1.1	187.703	157.743	Alternatively-activated TAMs	Myeloid	4
173861	NF2VS1.1	305.486	157.764	PanCK+ SOX-10+ Schwann cells	Schwannoma	6
173862	NF2VS1.1	348.565	157.63	PanCK+ SOX-10+ Schwann cells	Schwannoma	6
173863	NF2VS1.1	425.675	157.896	SOX-10+ Schwann cells	Schwannoma	6
173864	NF2VS1.1	472.933	157.483	SOX-10+ Schwann cells	Schwannoma	9
173865	NF2VS1.1	507.576	157.364	PanCK+ SOX-10+ Schwann cells	Schwannoma	6
173866	NF2VS1.1	564.659	158.195	PanCK+ SOX-10+ Schwann cells	Schwannoma	6
173867	NF2VS1.1	684.045	158.045	PanCK+ SOX-10+ Schwann cells	Schwannoma	6
173868	NF2VS1.1	707.563	160.046	PanCK+ SOX-10+ Schwann cells	Schwannoma	6
173869	NF2VS1.1	716	157.5	PanCK+ SOX-10+ Schwann cells	Schwannoma	6
173870	NF2VS1.1	797.859	158.172	Vascular endothelial cells	Vasculature	2
173871	NF2VS1.1	49.7719	158.211	Classically-activated TAMs	Myeloid	7
173872	NF2VS1.1	260.293	158.776	SOX-10+ Schwann cells	Schwannoma	6
173873	NF2VS1.1	268.186	158.884	SOX-10+ Schwann cells	Schwannoma	6
173874	NF2VS1.1	363.052	159.638	SOX-10+ Schwann cells	Schwannoma	6
173875	NF2VS1.1	377.067	158.587	PanCK+ SOX-10+ Schwann cells	Schwannoma	6
173876	NF2VS1.1	384.075	158.875	PanCK+ SOX-10+ Schwann cells	Schwannoma	1
173877	NF2VS1.1	595.933	160.393	PanCK+ SOX-10+ Schwann cells	Schwannoma	6
173878	NF2VS1.1	619.014	158.58	SOX-10+ Schwann cells	Schwannoma	6
173879	NF2VS1.1	666.903	158.806	SOX-10+ Schwann cells	Schwannoma	6
173880	NF2VS1.1	757.107	158.75	Alternatively-activated TAMs	Myeloid	4
173881	NF2VS1.1	847.633	158.9	PanCK+ SOX-10+ Schwann cells	Schwannoma	6
173882	NF2VS1.1	878.545	159.045	Alternatively-activated TAMs	Myeloid	1
173883	NF2VS1.1	900.893	160.107	PanCK+ SOX-10+ Schwann cells	Schwannoma	6
173884	NF2VS1.1	919.979	159.688	PanCK+ SOX-10+ Schwann cells	Schwannoma	6
173885	NF2VS1.1	931.586	159.621	PanCK+ SOX-10+ Schwann cells	Schwannoma	6
173886	NF2VS1.1	960.139	159.694	PanCK+ SOX-10+ Schwann cells	Schwannoma	6
173887	NF2VS1.1	15.9865	159	SOX-10+ Schwann cells	Schwannoma	9
173888	NF2VS1.1	222.932	159.877	SOX-10+ Schwann cells	Schwannoma	6
173889	NF2VS1.1	239	159.586	SOX-10+ Schwann cells	Schwannoma	6
173890	NF2VS1.1	251.784	159.941	SOX-10+ Schwann cells	Schwannoma	6
173891	NF2VS1.1	343.479	160	PanCK+ SOX-10+ Schwann cells	Schwannoma	6
173892	NF2VS1.1	355.903	160.79	PanCK+ SOX-10+ Schwann cells	Schwannoma	6
173893	NF2VS1.1	402.222	158.978	SOX-10+ Schwann cells	Schwannoma	6
173894	NF2VS1.1	419	159.056	SOX-10+ Schwann cells	Schwannoma	6
173895	NF2VS1.1	479.429	160.743	SOX-10+ Schwann cells	Schwannoma	6
173896	NF2VS1.1	631.593	160.373	PD-L1+ Schwann cells	Schwannoma	6
173897	NF2VS1.1	808.288	160.644	Classically-activated TAMs	Myeloid	4
173898	NF2VS1.1	195.151	161.321	SOX-10+ Schwann cells	Schwannoma	6
173899	NF2VS1.1	233.233	162.372	SOX-10+ Schwann cells	Schwannoma	6
173900	NF2VS1.1	295.042	161.208	PanCK+ SOX-10+ Schwann cells	Schwannoma	6
173901	NF2VS1.1	609.444	161.089	PanCK+ SOX-10+ Schwann cells	Schwannoma	4
173902	NF2VS1.1	777.211	161.105	Classically-activated TAMs	Myeloid	4
173903	NF2VS1.1	819.64	161.12	SOX-10+ Schwann cells	Schwannoma	6
173904	NF2VS1.1	868.8	161.45	PanCK+ SOX-10+ Schwann cells	Schwannoma	6
173905	NF2VS1.1	925.96	159.92	PanCK+ SOX-10+ Schwann cells	Schwannoma	6
173906	NF2VS1.1	973.408	159.845	PanCK+ SOX-10+ Schwann cells	Schwannoma	6
173907	NF2VS1.1	39.1071	161.357	PD-L1+ Schwann cells	Schwannoma	4
173908	NF2VS1.1	136.886	163.157	PD-L1+ Schwann cells	Schwannoma	4
173909	NF2VS1.1	202.255	161.745	SOX-10+ Schwann cells	Schwannoma	6
173910	NF2VS1.1	244.861	161.889	SOX-10+ Schwann cells	Schwannoma	6
173911	NF2VS1.1	282.383	161.95	PanCK+ SOX-10+ Schwann cells	Schwannoma	6
173912	NF2VS1.1	311.358	162.104	Classically-activated TAMs	Myeloid	1
173913	NF2VS1.1	484.833	162.524	SOX-10+ Schwann cells	Schwannoma	6
173914	NF2VS1.1	503.706	161.824	PanCK+ SOX-10+ Schwann cells	Schwannoma	6
173915	NF2VS1.1	661	160.775	SOX-10+ Schwann cells	Schwannoma	6
173916	NF2VS1.1	785.292	162.292	Erythrocytes	Vasculature	2
173917	NF2VS1.1	56.1319	162.484	Erythrocytes	Vasculature	2
173918	NF2VS1.1	394.816	162.655	PanCK+ SOX-10+ Schwann cells	Schwannoma	6
173919	NF2VS1.1	416.081	163.324	SOX-10+ Schwann cells	Schwannoma	6
173920	NF2VS1.1	460.126	161.989	SOX-10+ Schwann cells	Schwannoma	9
173921	NF2VS1.1	514.458	162.681	Alternatively-activated TAMs	Myeloid	4
173922	NF2VS1.1	531.306	162.694	PanCK+ SOX-10+ Schwann cells	Schwannoma	6
173923	NF2VS1.1	537.196	163.518	PanCK+ SOX-10+ Schwann cells	Schwannoma	6
173924	NF2VS1.1	622.561	163.368	SOX-10+ Schwann cells	Schwannoma	4
173925	NF2VS1.1	636.96	162.52	SOX-10+ Schwann cells	Schwannoma	6
173926	NF2VS1.1	646.423	163.371	SOX-10+ Schwann cells	Schwannoma	6
[truncated: 480,013+ more rows]

## Sheet: Antoni_B_CNs
	ROI	X_loc	Y_loc	population	hierarchy	spatial_cluster
163284	NF2VS1.3	74	0.555556	Schwann cells	Schwannoma	8
163285	NF2VS1.3	87.0556	1.52778	SOX-10+ Schwann cells	Schwannoma	8
163286	NF2VS1.3	95.05	1	Schwann cells	Schwannoma	8
163287	NF2VS1.3	114.316	1.05263	Schwann cells	Schwannoma	8
163288	NF2VS1.3	176.31	1.41379	Classically-activated TAMs	Myeloid	8
163289	NF2VS1.3	253.636	0.909091	Classically-activated TAMs	Myeloid	9
163290	NF2VS1.3	259.37	1.25926	Schwann cells	Schwannoma	8
163291	NF2VS1.3	300.727	0.454545	Classically-activated TAMs	Myeloid	9
163292	NF2VS1.3	342.053	2.03509	Schwann cells	Schwannoma	8
163293	NF2VS1.3	405.143	1.19048	SOX-10+ Schwann cells	Schwannoma	4
163294	NF2VS1.3	421.12	1	PD-L1+ Schwann cells	Schwannoma	3
163295	NF2VS1.3	445.381	2.14286	SOX-10+ Schwann cells	Schwannoma	4
163296	NF2VS1.3	523.098	1.97561	Transitioning monocytes	Myeloid	8
163297	NF2VS1.3	537.931	1.2069	Schwann cells	Schwannoma	7
163298	NF2VS1.3	590.905	1.04762	Schwann cells	Schwannoma	8
163299	NF2VS1.3	701.692	1.19231	Other	Other	1
163300	NF2VS1.3	725.067	1.56667	Other	Other	1
163301	NF2VS1.3	732.579	1.73684	Schwann cells	Schwannoma	8
163302	NF2VS1.3	774.8	0.8	Schwann cells	Schwannoma	8
163303	NF2VS1.3	822.571	0.285714	Erythrocytes	Vasculature	2
163304	NF2VS1.3	854.979	2.04255	Classically-activated TAMs	Myeloid	9
163305	NF2VS1.3	868.8	1.12	SOX-10+ Schwann cells	Schwannoma	8
163306	NF2VS1.3	884.81	0.952381	Vascular endothelial cells	Vasculature	9
163307	NF2VS1.3	895.2	1.1	Erythrocytes	Vasculature	9
163308	NF2VS1.3	953.722	1.83333	Erythrocytes	Vasculature	9
163309	NF2VS1.3	327.78	2.1	SOX-10+ Schwann cells	Schwannoma	8
163310	NF2VS1.3	397.267	1.06667	PD-L1+ Schwann cells	Schwannoma	7
163311	NF2VS1.3	438.364	1.78788	Schwann cells	Schwannoma	4
163312	NF2VS1.3	545	1	SOX-10+ Schwann cells	Schwannoma	8
163313	NF2VS1.3	62.5789	2.50877	Schwann cells	Schwannoma	8
163314	NF2VS1.3	186.586	2.27586	Classically-activated TAMs	Myeloid	9
163315	NF2VS1.3	213.625	2.45	Other	Other	1
163316	NF2VS1.3	371.714	1.97619	SOX-10+ Schwann cells	Schwannoma	7
163317	NF2VS1.3	474.978	2.02174	Schwann cells	Schwannoma	4
163318	NF2VS1.3	608.667	1.94444	Classically-activated TAMs	Myeloid	8
163319	NF2VS1.3	1.83333	1.83333	Schwann cells	Schwannoma	9
163320	NF2VS1.3	136.016	3.88889	Classically-activated TAMs	Myeloid	9
163321	NF2VS1.3	142.105	3.39474	Classically-activated TAMs	Myeloid	8
163322	NF2VS1.3	155.337	3.20225	Schwann cells	Schwannoma	8
163323	NF2VS1.3	194.728	3.30864	Classically-activated TAMs	Myeloid	3
163324	NF2VS1.3	207.06	3.14	Other	Other	8
163325	NF2VS1.3	393.92	3.52	PanCK+ SOX-10+ Schwann cells	Schwannoma	4
163326	NF2VS1.3	400.875	3.5	Classically-activated TAMs	Myeloid	4
163327	NF2VS1.3	462.012	3.525	Schwann cells	Schwannoma	4
163328	NF2VS1.3	575.056	4.2	PD-L1+ Schwann cells	Schwannoma	8
163329	NF2VS1.3	584.209	3.23256	Classically-activated TAMs	Myeloid	9
163330	NF2VS1.3	696	3.05263	Other	Other	1
163331	NF2VS1.3	12.5833	4.22917	CD68+ TAMs	Myeloid	8
163332	NF2VS1.3	419.541	4.18919	Classically-activated TAMs	Myeloid	7
163333	NF2VS1.3	679.382	3.76471	Other	Other	1
163334	NF2VS1.3	741.23	3.32184	Vascular endothelial cells	Vasculature	9
163335	NF2VS1.3	772.885	3.84615	Other	Other	1
163336	NF2VS1.3	824.822	3.46667	Erythrocytes	Vasculature	8
163337	NF2VS1.3	92.3143	5.48571	Classically-activated TAMs	Myeloid	9
163338	NF2VS1.3	201.75	4.8125	Other	Other	1
163339	NF2VS1.3	300.036	4.78182	Other	Other	8
163340	NF2VS1.3	319.757	4.87143	Schwann cells	Schwannoma	8
163341	NF2VS1.3	381.644	5.17778	Schwann cells	Schwannoma	4
163342	NF2VS1.3	603.738	5.35714	Classically-activated TAMs	Myeloid	9
163343	NF2VS1.3	833.842	6.90833	Vascular endothelial cells	Vasculature	9
163344	NF2VS1.3	877.564	4.4359	Vascular endothelial cells	Vasculature	2
163345	NF2VS1.3	890.18	4.52	Vascular endothelial cells	Vasculature	9
163346	NF2VS1.3	123	5.5	Other	Other	8
163347	NF2VS1.3	173.296	6	Schwann cells	Schwannoma	8
163348	NF2VS1.3	309.971	6.1	Other	Other	8
163349	NF2VS1.3	389.275	5.25	Proliferative cells	Other	4
163350	NF2VS1.3	515.045	5.29851	Classically-activated TAMs	Myeloid	3
163351	NF2VS1.3	588.789	6.05263	Schwann cells	Schwannoma	8
163352	NF2VS1.3	708.148	4.14815	Schwann cells	Schwannoma	8
163353	NF2VS1.3	754.556	6.07407	Other	Other	1
163354	NF2VS1.3	866.14	5.74419	Schwann cells	Schwannoma	2
163355	NF2VS1.3	4.94737	6.12632	CD68+ TAMs	Myeloid	9
163356	NF2VS1.3	77.9146	6.57317	SOX-10+ Schwann cells	Schwannoma	8
163357	NF2VS1.3	542.521	7.08219	Schwann cells	Schwannoma	8
163358	NF2VS1.3	748.061	7.12245	Vascular endothelial cells	Vasculature	9
163359	NF2VS1.3	871.737	6.65789	SOX-10+ Schwann cells	Schwannoma	7
163360	NF2VS1.3	37	7.14286	CD68+ TAMs	Myeloid	8
163361	NF2VS1.3	225.205	6.82192	Classically-activated TAMs	Myeloid	9
163362	NF2VS1.3	397.121	8	Classically-activated TAMs	Myeloid	4
163363	NF2VS1.3	579.654	8.34615	Classically-activated TAMs	Myeloid	8
163364	NF2VS1.3	703.659	8.29268	Other	Other	1
163365	NF2VS1.3	713.173	7.26667	Erythrocytes	Vasculature	8
163366	NF2VS1.3	730.595	7.35135	Schwann cells	Schwannoma	6
163367	NF2VS1.3	801.447	7.04255	Schwann cells	Schwannoma	1
163368	NF2VS1.3	808.083	9.10714	Schwann cells	Schwannoma	8
163369	NF2VS1.3	32.6667	9.76923	Alternatively-activated TAMs	Myeloid	9
163370	NF2VS1.3	41.678	8.52542	Classically-activated TAMs	Myeloid	9
163371	NF2VS1.3	203.976	9.43902	Other	Other	8
163372	NF2VS1.3	385.1	9.2	Proliferative cells	Other	8
163373	NF2VS1.3	477.986	8.40845	SOX-10+ Schwann cells	Schwannoma	4
163374	NF2VS1.3	610.634	8.71831	Schwann cells	Schwannoma	8
163375	NF2VS1.3	739	8.38095	Erythrocytes	Vasculature	9
163376	NF2VS1.3	997.625	9.90625	Erythrocytes	Vasculature	9
163377	NF2VS1.3	330.094	8.9375	Other	Other	8
163378	NF2VS1.3	370.281	11.2022	SOX-10+ Schwann cells	Schwannoma	4
163379	NF2VS1.3	422.338	11.4026	Classically-activated TAMs	Myeloid	3
163380	NF2VS1.3	449.25	9.82353	Schwann cells	Schwannoma	4
163381	NF2VS1.3	552.708	8.58333	SOX-10+ Schwann cells	Schwannoma	8
163382	NF2VS1.3	675.653	9.61224	Other	Other	8
163383	NF2VS1.3	726.562	10.6875	Other	Other	1
163384	NF2VS1.3	763.875	8.80682	Other	Other	1
163385	NF2VS1.3	769.984	10.4355	Other	Other	8
163386	NF2VS1.3	789.478	9	Schwann cells	Schwannoma	8
163387	NF2VS1.3	820.647	10.2235	Schwann cells	Schwannoma	8
163388	NF2VS1.3	992.478	8.36957	Erythrocytes	Vasculature	9
163389	NF2VS1.3	21.1918	10.7123	Schwann cells	Schwannoma	8
163390	NF2VS1.3	145.292	10.7231	Schwann cells	Schwannoma	8
163391	NF2VS1.3	209.184	10.5526	Other	Other	8
163392	NF2VS1.3	238.442	11.5116	Classically-activated TAMs	Myeloid	9
163393	NF2VS1.3	399.429	11.6286	Classically-activated TAMs	Myeloid	3
163394	NF2VS1.3	519	9.58065	Classically-activated TAMs	Myeloid	3
163395	NF2VS1.3	601.146	10.439	Classically-activated TAMs	Myeloid	3
163396	NF2VS1.3	380.913	12.1739	Schwann cells	Schwannoma	4
163397	NF2VS1.3	389.333	12.6078	Proliferative cells	Other	2
163398	NF2VS1.3	432.119	11.7164	SOX-10+ Schwann cells	Schwannoma	4
163399	NF2VS1.3	562.111	12.4444	Classically-activated TAMs	Myeloid	3
163400	NF2VS1.3	621.5	12.3333	Other	Other	8
163401	NF2VS1.3	736.81	12.4524	Erythrocytes	Vasculature	9
163402	NF2VS1.3	798.457	12.7143	Schwann cells	Schwannoma	8
163403	NF2VS1.3	872.593	12.7037	Erythrocytes	Vasculature	9
163404	NF2VS1.3	877.537	11.6829	Vascular endothelial cells	Vasculature	2
163405	NF2VS1.3	907.5	13.4194	Erythrocytes	Vasculature	9
163406	NF2VS1.3	117.393	12.9107	Schwann cells	Schwannoma	8
163407	NF2VS1.3	315.083	13.5167	Classically-activated TAMs	Myeloid	9
163408	NF2VS1.3	327.828	12.1034	SOX-10+ Schwann cells	Schwannoma	8
163409	NF2VS1.3	471.143	13.4524	Schwann cells	Schwannoma	8
163410	NF2VS1.3	517	13.1429	Classically-activated TAMs	Myeloid	8
163411	NF2VS1.3	567.589	12.2603	Classically-activated TAMs	Myeloid	3
163412	NF2VS1.3	786.591	13.3864	Other	Other	1
163413	NF2VS1.3	815.643	12.3571	Schwann cells	Schwannoma	8
163414	NF2VS1.3	948.217	12.6522	Erythrocytes	Vasculature	9
163415	NF2VS1.3	88.5345	13.2931	Classically-activated TAMs	Myeloid	8
163416	NF2VS1.3	151.745	13.7447	Other	Other	8
163417	NF2VS1.3	323.902	14.5882	SOX-10+ Schwann cells	Schwannoma	8
163418	NF2VS1.3	361.373	13.5424	Schwann cells	Schwannoma	8
163419	NF2VS1.3	526.769	13.6923	Schwann cells	Schwannoma	8
163420	NF2VS1.3	549.288	14.8644	SOX-10+ Schwann cells	Schwannoma	8
163421	NF2VS1.3	719.583	13.2083	Erythrocytes	Vasculature	9
163422	NF2VS1.3	867.25	14.2115	Erythrocytes	Vasculature	8
163423	NF2VS1.3	987.418	13.7455	Erythrocytes	Vasculature	9
163424	NF2VS1.3	27.6712	15.1918	Other	Other	9
163425	NF2VS1.3	353.275	14.7536	Schwann cells	Schwannoma	8
163426	NF2VS1.3	438.279	14.4186	PD-L1+ Schwann cells	Schwannoma	7
163427	NF2VS1.3	511.597	15.0417	Classically-activated TAMs	Myeloid	8
163428	NF2VS1.3	521.974	14.8947	Other	Other	8
163429	NF2VS1.3	598.347	15.4082	Classically-activated TAMs	Myeloid	9
163430	NF2VS1.3	650.193	13.8072	Classically-activated TAMs	Myeloid	3
163431	NF2VS1.3	673.793	15.2069	Other	Other	8
163432	NF2VS1.3	836.909	14.5758	Classically-activated TAMs	Myeloid	2
163433	NF2VS1.3	856.294	14.5	Schwann cells	Schwannoma	1
163434	NF2VS1.3	50.3594	15.2812	Schwann cells	Schwannoma	8
163435	NF2VS1.3	62.6905	15.9405	SOX-10+ Schwann cells	Schwannoma	8
163436	NF2VS1.3	186.607	15.9286	Schwann cells	Schwannoma	8
163437	NF2VS1.3	483.793	16.0345	Schwann cells	Schwannoma	8
163438	NF2VS1.3	490.067	15.4	Schwann cells	Schwannoma	4
163439	NF2VS1.3	698.714	16.2857	Other	Other	8
163440	NF2VS1.3	749.657	14.9104	Erythrocytes	Vasculature	9
163441	NF2VS1.3	757.809	16.0441	Erythrocytes	Vasculature	8
163442	NF2VS1.3	805.279	16.9508	Schwann cells	Schwannoma	8
163443	NF2VS1.3	829	16.7778	Erythrocytes	Vasculature	2
163444	NF2VS1.3	880.061	15.9184	Erythrocytes	Vasculature	9
163445	NF2VS1.3	35.7609	16.8043	Classically-activated TAMs	Myeloid	9
163446	NF2VS1.3	74.0316	17.3263	Schwann cells	Schwannoma	8
163447	NF2VS1.3	402.766	18.1818	Schwann cells	Schwannoma	7
163448	NF2VS1.3	463.354	17.5417	Schwann cells	Schwannoma	4
163449	NF2VS1.3	612.019	17.6923	Schwann cells	Schwannoma	8
163450	NF2VS1.3	208.967	18.6444	Other	Other	1
163451	NF2VS1.3	223.7	18.2667	Other	Other	8
163452	NF2VS1.3	376.021	18.9263	SOX-10+ Schwann cells	Schwannoma	4
163453	NF2VS1.3	427.262	18.425	SOX-10+ Schwann cells	Schwannoma	4
163454	NF2VS1.3	440.189	19.1351	Schwann cells	Schwannoma	4
163455	NF2VS1.3	620.333	19.619	Schwann cells	Schwannoma	8
163456	NF2VS1.3	678.545	17.7879	Other	Other	8
163457	NF2VS1.3	736.971	18.0571	Erythrocytes	Vasculature	6
163458	NF2VS1.3	842.811	17.9811	Erythrocytes	Vasculature	9
163459	NF2VS1.3	901.196	17.3913	Erythrocytes	Vasculature	8
163460	NF2VS1.3	977.844	18.375	Erythrocytes	Vasculature	9
163461	NF2VS1.3	91.1636	19.2	SOX-10+ Schwann cells	Schwannoma	8
163462	NF2VS1.3	142.608	19.2405	Schwann cells	Schwannoma	8
163463	NF2VS1.3	199.96	18.5	Other	Other	1
163464	NF2VS1.3	668.396	19.0943	Classically-activated TAMs	Myeloid	8
163465	NF2VS1.3	781.95	19.25	Other	Other	1
163466	NF2VS1.3	998	18.5	Erythrocytes	Vasculature	9
163467	NF2VS1.3	44.9219	20.6094	Alternatively-activated TAMs	Myeloid	8
163468	NF2VS1.3	62.0488	21.7073	SOX-10+ Schwann cells	Schwannoma	8
163469	NF2VS1.3	83.0238	19.9048	Classically-activated TAMs	Myeloid	3
163470	NF2VS1.3	132.975	19.975	Schwann cells	Schwannoma	8
163471	NF2VS1.3	181.492	19.1967	Schwann cells	Schwannoma	8
163472	NF2VS1.3	562.824	21.3919	Classically-activated TAMs	Myeloid	3
163473	NF2VS1.3	605.308	18.7564	Schwann cells	Schwannoma	8
163474	NF2VS1.3	730.5	19.5	Other	Other	1
163475	NF2VS1.3	794.473	19.5495	Schwann cells	Schwannoma	8
163476	NF2VS1.3	983.917	20.0833	Erythrocytes	Vasculature	9
163477	NF2VS1.3	155.891	20.5217	Classically-activated TAMs	Myeloid	8
163478	NF2VS1.3	244.5	20.5	Other	Other	1
163479	NF2VS1.3	360	21.5224	AGTR1+ CD8+ TEMRA cells	Lymphoid	3
163480	NF2VS1.3	516.177	21.1646	SOX-10+ Schwann cells	Schwannoma	8
163481	NF2VS1.3	651.588	21.5588	Classically-activated TAMs	Myeloid	9
163482	NF2VS1.3	706.842	20.8421	Other	Other	1
163483	NF2VS1.3	839.727	22.0455	Vascular endothelial cells	Vasculature	2
163484	NF2VS1.3	864.545	21.026	Vascular endothelial cells	Vasculature	9
163485	NF2VS1.3	875.919	20.8548	Erythrocytes	Vasculature	9
163486	NF2VS1.3	385.756	22.1395	SOX-10+ Schwann cells	Schwannoma	4
163487	NF2VS1.3	396.259	21.3412	SOX-10+ Schwann cells	Schwannoma	7
163488	NF2VS1.3	410.533	21.9667	CD8+ TEMRA cells	Lymphoid	0
163489	NF2VS1.3	491.305	21.4915	Schwann cells	Schwannoma	8
163490	NF2VS1.3	657.186	22.0233	Erythrocytes	Vasculature	8
163491	NF2VS1.3	712.224	20.9796	Vascular endothelial cells	Vasculature	9
163492	NF2VS1.3	750.968	21.7742	Erythrocytes	Vasculature	9
163493	NF2VS1.3	964.972	21.9167	Erythrocytes	Vasculature	9
163494	NF2VS1.3	30.2	23.1667	Schwann cells	Schwannoma	8
163495	NF2VS1.3	261.62	22.6901	Classically-activated TAMs	Myeloid	8
163496	NF2VS1.3	312.022	22.4111	Other	Other	8
163497	NF2VS1.3	455.833	23.125	Classically-activated TAMs	Myeloid	8
163498	NF2VS1.3	545.37	23	Schwann cells	Schwannoma	8
163499	NF2VS1.3	673.971	21.8824	Other	Other	8
163500	NF2VS1.3	757.429	23.6122	Hypoxic perivascular neutrophils	Myeloid	8
163501	NF2VS1.3	834.806	22.3871	Erythrocytes	Vasculature	2
163502	NF2VS1.3	13.3714	23.8857	Other	Other	8
163503	NF2VS1.3	95.0847	24.5593	Schwann cells	Schwannoma	8
163504	NF2VS1.3	107.072	23.4638	Classically-activated TAMs	Myeloid	9
163505	NF2VS1.3	151.056	24.3333	Classically-activated TAMs	Myeloid	9
163506	NF2VS1.3	194.045	23.5606	Classically-activated TAMs	Myeloid	9
163507	NF2VS1.3	295	24.125	Other	Other	8
163508	NF2VS1.3	486.08	23.48	Schwann cells	Schwannoma	8
163509	NF2VS1.3	813.432	24.7297	Schwann cells	Schwannoma	8
163510	NF2VS1.3	5.91139	24.557	pERK+ Schwann cells	Schwannoma	1
163511	NF2VS1.3	128.617	24.617	Classically-activated TAMs	Myeloid	9
163512	NF2VS1.3	229.263	24.0101	Classically-activated TAMs	Myeloid	9
163513	NF2VS1.3	345.086	24.7714	Classically-activated TAMs	Myeloid	8
163514	NF2VS1.3	678.875	24.6667	Other	Other	8
163515	NF2VS1.3	111.321	27	Classically-activated TAMs	Myeloid	9
163516	NF2VS1.3	181.293	25.2927	SOX-10+ Schwann cells	Schwannoma	8
163517	NF2VS1.3	320.043	26.5507	Schwann cells	Schwannoma	8
163518	NF2VS1.3	429.487	26.6387	SOX-10+ Schwann cells	Schwannoma	4
163519	NF2VS1.3	438.414	26.0714	Proliferative PD-L1+ Schwann cells	Schwannoma	4
163520	NF2VS1.3	510.62	26.06	SOX-10+ Schwann cells	Schwannoma	8
163521	NF2VS1.3	887.538	26.1692	Erythrocytes	Vasculature	1
163522	NF2VS1.3	914.099	26.5634	Erythrocytes	Vasculature	6
163523	NF2VS1.3	979.883	25.7667	Erythrocytes	Vasculature	9
163524	NF2VS1.3	64.2	26.9556	Classically-activated TAMs	Myeloid	3
163525	NF2VS1.3	159.212	26.3636	Schwann cells	Schwannoma	8
163526	NF2VS1.3	283.897	26.6897	Classically-activated TAMs	Myeloid	9
163527	NF2VS1.3	446.833	27.5513	Schwann cells	Schwannoma	8
163528	NF2VS1.3	484.595	27.4048	Schwann cells	Schwannoma	4
163529	NF2VS1.3	673.103	27.4872	Schwann cells	Schwannoma	8
163530	NF2VS1.3	712.308	26.6308	Erythrocytes	Vasculature	6
163531	NF2VS1.3	967.875	26.8125	Erythrocytes	Vasculature	9
163532	NF2VS1.3	21.8364	27.6364	Schwann cells	Schwannoma	8
163533	NF2VS1.3	341.588	28.3824	Schwann cells	Schwannoma	8
163534	NF2VS1.3	557.957	28.087	Classically-activated TAMs	Myeloid	3
163535	NF2VS1.3	596.877	28.4615	Schwann cells	Schwannoma	8
163536	NF2VS1.3	707.571	28.9286	Schwann cells	Schwannoma	8
163537	NF2VS1.3	748.35	27.9875	Erythrocytes	Vasculature	6
163538	NF2VS1.3	73.5	29	Schwann cells	Schwannoma	8
163539	NF2VS1.3	133.98	28.7843	Schwann cells	Schwannoma	8
163540	NF2VS1.3	370.077	28.4872	SOX-10+ Schwann cells	Schwannoma	4
163541	NF2VS1.3	459.096	29.0274	Other	Other	8
163542	NF2VS1.3	610.511	28.1556	Other	Other	8
163543	NF2VS1.3	723.465	29.0698	Vascular endothelial cells	Vasculature	6
163544	NF2VS1.3	9.80488	29.9024	Schwann cells	Schwannoma	8
163545	NF2VS1.3	144.098	29.9412	CD68+ TAMs	Myeloid	8
163546	NF2VS1.3	186.978	29.3696	SOX-10+ Schwann cells	Schwannoma	8
163547	NF2VS1.3	394.362	28.2766	SOX-10+ Schwann cells	Schwannoma	7
163548	NF2VS1.3	492.548	29.1613	Schwann cells	Schwannoma	8
163549	NF2VS1.3	661.289	30.0964	Schwann cells	Schwannoma	8
163550	NF2VS1.3	861.333	30.0556	Erythrocytes	Vasculature	9
163551	NF2VS1.3	949.595	29.7027	Erythrocytes	Vasculature	9
163552	NF2VS1.3	163.977	31.1628	Schwann cells	Schwannoma	8
163553	NF2VS1.3	256.207	31.2241	Schwann cells	Schwannoma	2
163554	NF2VS1.3	280.017	31.431	Classically-activated TAMs	Myeloid	9
163555	NF2VS1.3	293.214	31.0357	Other	Other	1
163556	NF2VS1.3	531.98	31.5918	Classically-activated TAMs	Myeloid	8
163557	NF2VS1.3	694.551	31.029	Other	Other	1
163558	NF2VS1.3	65.4651	32.4884	Schwann cells	Schwannoma	8
163559	NF2VS1.3	121.239	31.2841	Schwann cells	Schwannoma	8
163560	NF2VS1.3	381.853	31.3467	SOX-10+ Schwann cells	Schwannoma	4
163561	NF2VS1.3	511.944	31.4861	Schwann cells	Schwannoma	8
163562	NF2VS1.3	542.926	32.1471	SOX-10+ Schwann cells	Schwannoma	8
163563	NF2VS1.3	811.741	31.7037	Erythrocytes	Vasculature	8
163564	NF2VS1.3	824.573	32.1011	Erythrocytes	Vasculature	8
163565	NF2VS1.3	853.986	31.3188	Vascular endothelial cells	Vasculature	9
163566	NF2VS1.3	920.701	31.5522	Erythrocytes	Vasculature	9
163567	NF2VS1.3	983.714	31.7143	Erythrocytes	Vasculature	9
163568	NF2VS1.3	15.0656	33	Schwann cells	Schwannoma	8
163569	NF2VS1.3	49.3951	33.4568	SOX-10+ Schwann cells	Schwannoma	8
163570	NF2VS1.3	111.222	32.875	Schwann cells	Schwannoma	8
163571	NF2VS1.3	349.194	32.2177	Schwann cells	Schwannoma	8
163572	NF2VS1.3	559.758	32.9394	Schwann cells	Schwannoma	8
163573	NF2VS1.3	130.259	34.8148	SOX-10+ Schwann cells	Schwannoma	8
163574	NF2VS1.3	177.229	32.8313	Classically-activated TAMs	Myeloid	9
163575	NF2VS1.3	274.051	33.7119	Classically-activated TAMs	Myeloid	9
163576	NF2VS1.3	325.567	33.6866	SOX-10+ Schwann cells	Schwannoma	8
163577	NF2VS1.3	336.298	33.7976	Schwann cells	Schwannoma	8
163578	NF2VS1.3	368.545	35.0455	SOX-10+ Schwann cells	Schwannoma	7
163579	NF2VS1.3	593.455	34.5152	Schwann cells	Schwannoma	8
163580	NF2VS1.3	607.53	34.2576	Schwann cells	Schwannoma	8
163581	NF2VS1.3	629.091	33.9091	Other	Other	1
163582	NF2VS1.3	677.833	34.1111	Schwann cells	Schwannoma	8
163583	NF2VS1.3	742.238	34.3571	Schwann cells	Schwannoma	1
163584	NF2VS1.3	119.318	36.2273	Schwann cells	Schwannoma	8
163585	NF2VS1.3	153.427	34.7708	Other	Other	8
163586	NF2VS1.3	194.271	34.375	Other	Other	9
163587	NF2VS1.3	392.625	35.2031	Classically-activated TAMs	Myeloid	3
163588	NF2VS1.3	399.333	34.5897	SOX-10+ Schwann cells	Schwannoma	7
163589	NF2VS1.3	447.128	34.641	Schwann cells	Schwannoma	4
163590	NF2VS1.3	499.5	35.1591	SOX-10+ Schwann cells	Schwannoma	8
163591	NF2VS1.3	770.225	35.15	Other	Other	1
163592	NF2VS1.3	871.225	34.65	Schwann cells	Schwannoma	8
163593	NF2VS1.3	141.884	36.686	Schwann cells	Schwannoma	8
163594	NF2VS1.3	297.215	37.2615	Other	Other	8
163595	NF2VS1.3	453.808	33.5385	Schwann cells	Schwannoma	4
163596	NF2VS1.3	538.327	36.1818	Schwann cells	Schwannoma	8
163597	NF2VS1.3	698.971	36.1176	Schwann cells	Schwannoma	8
163598	NF2VS1.3	704.487	35.6667	Schwann cells	Schwannoma	8
163599	NF2VS1.3	711.222	35.381	Classically-activated TAMs	Myeloid	9
163600	NF2VS1.3	884.424	36.0339	Erythrocytes	Vasculature	8
163601	NF2VS1.3	993.525	36.4262	Erythrocytes	Vasculature	9
163602	NF2VS1.3	29.9286	37.2321	Schwann cells	Schwannoma	8
163603	NF2VS1.3	87.2941	35.3824	SOX-10+ Schwann cells	Schwannoma	8
163604	NF2VS1.3	168.25	37.1324	Other	Other	8
163605	NF2VS1.3	260.688	37.1169	SOX-10+ Schwann cells	Schwannoma	8
163606	NF2VS1.3	268.571	37.2449	Classically-activated TAMs	Myeloid	9
163607	NF2VS1.3	450.333	38.1905	Schwann cells	Schwannoma	4
163608	NF2VS1.3	464.345	36.9762	SOX-10+ Schwann cells	Schwannoma	8
163609	NF2VS1.3	487.784	35.0811	Schwann cells	Schwannoma	8
163610	NF2VS1.3	789.542	38.1308	Schwann cells	Schwannoma	8
163611	NF2VS1.3	818.019	37.2264	Erythrocytes	Vasculature	8
163612	NF2VS1.3	859.667	36.5556	Erythrocytes	Vasculature	8
163613	NF2VS1.3	1.7	37.875	Other	Other	8
163614	NF2VS1.3	239.806	37.6452	SOX-10+ Schwann cells	Schwannoma	8
163615	NF2VS1.3	576.606	39.5	Schwann cells	Schwannoma	8
163616	NF2VS1.3	664.116	37.3721	Schwann cells	Schwannoma	8
163617	NF2VS1.3	797.7	38.76	SOX-10+ Schwann cells	Schwannoma	8
163618	NF2VS1.3	854.417	37.9583	Erythrocytes	Vasculature	8
163619	NF2VS1.3	897.1	38	Other	Other	1
163620	NF2VS1.3	998.571	38.2857	Erythrocytes	Vasculature	9
163621	NF2VS1.3	75.7458	39.2034	Classically-activated TAMs	Myeloid	9
163622	NF2VS1.3	83.1667	39.2083	Schwann cells	Schwannoma	8
163623	NF2VS1.3	321.426	38.7447	Schwann cells	Schwannoma	8
163624	NF2VS1.3	362.214	37.8447	SOX-10+ Schwann cells	Schwannoma	8
163625	NF2VS1.3	373.429	38.873	SOX-10+ Schwann cells	Schwannoma	7
163626	NF2VS1.3	655.219	39.137	Schwann cells	Schwannoma	8
163627	NF2VS1.3	690.205	39.1136	Other	Other	8
163628	NF2VS1.3	812.686	40.0196	Classically-activated TAMs	Myeloid	3
163629	NF2VS1.3	891.261	38.4783	Erythrocytes	Vasculature	1
163630	NF2VS1.3	109.5	39.5	Classically-activated TAMs	Myeloid	9
163631	NF2VS1.3	342.607	39.9016	Schwann cells	Schwannoma	8
163632	NF2VS1.3	534.857	39.619	Schwann cells	Schwannoma	8
163633	NF2VS1.3	777.725	38.7	Other	Other	1
163634	NF2VS1.3	867.162	39.4865	Other	Other	1
163635	NF2VS1.3	117.353	40.5686	Schwann cells	Schwannoma	8
163636	NF2VS1.3	670.67	39.3393	Schwann cells	Schwannoma	8
163637	NF2VS1.3	805.349	40.5238	Schwann cells	Schwannoma	8
163638	NF2VS1.3	849.956	41.3333	Erythrocytes	Vasculature	8
163639	NF2VS1.3	856.36	43.16	Erythrocytes	Vasculature	8
163640	NF2VS1.3	994.5	41.75	Erythrocytes	Vasculature	9
163641	NF2VS1.3	39.8621	41.5	Schwann cells	Schwannoma	8
163642	NF2VS1.3	91.8	43.34	SOX-10+ Schwann cells	Schwannoma	8
163643	NF2VS1.3	456.652	41.6818	SOX-10+ Schwann cells	Schwannoma	8
163644	NF2VS1.3	485.051	42.7436	CD8+ TEMRA cells	Lymphoid	3
163645	NF2VS1.3	706.195	41.5854	Other	Other	8
163646	NF2VS1.3	753.684	41.7895	Schwann cells	Schwannoma	6
163647	NF2VS1.3	875.943	41.8302	Schwann cells	Schwannoma	8
163648	NF2VS1.3	29.7288	43.9831	Other	Other	8
163649	NF2VS1.3	47.8421	43.1579	Schwann cells	Schwannoma	8
163650	NF2VS1.3	332.075	42.5875	SOX-10+ Schwann cells	Schwannoma	8
163651	NF2VS1.3	386.512	42.4881	Classically-activated TAMs	Myeloid	3
163652	NF2VS1.3	494.226	43.3763	SOX-10+ Schwann cells	Schwannoma	8
163653	NF2VS1.3	780.914	42.5517	Other	Other	1
163654	NF2VS1.3	881.793	43.2069	Erythrocytes	Vasculature	8
163655	NF2VS1.3	888.622	43.8108	Erythrocytes	Vasculature	8
163656	NF2VS1.3	177.056	44.4028	Classically-activated TAMs	Myeloid	8
163657	NF2VS1.3	477.314	43.4407	CD8+ TEMRA cells	Lymphoid	3
163658	NF2VS1.3	535.359	43.9744	Other	Other	8
163659	NF2VS1.3	625.538	43.8718	Other	Other	8
163660	NF2VS1.3	760.7	44.3	Schwann cells	Schwannoma	9
163661	NF2VS1.3	1.33333	45.381	SOX-10+ Schwann cells	Schwannoma	1
163662	NF2VS1.3	80.6364	44.9848	SOX-10+ Schwann cells	Schwannoma	8
163663	NF2VS1.3	364.788	45.8375	SOX-10+ Schwann cells	Schwannoma	7
163664	NF2VS1.3	376.908	44.9692	Schwann cells	Schwannoma	7
163665	NF2VS1.3	438.118	45.3676	PanCK+ SOX-10+ Schwann cells	Schwannoma	7
163666	NF2VS1.3	862.377	44.5082	Erythrocytes	Vasculature	8
163667	NF2VS1.3	8.76667	45.7	Other	Other	8
163668	NF2VS1.3	111.321	46.7284	SOX-10+ Schwann cells	Schwannoma	8
163669	NF2VS1.3	120.892	45.2162	Other	Other	8
163670	NF2VS1.3	196.876	46.4831	CD8+ TEMRA cells	Lymphoid	3
163671	NF2VS1.3	243.621	45.6207	Schwann cells	Schwannoma	8
163672	NF2VS1.3	319.053	45.614	Classically-activated TAMs	Myeloid	8
163673	NF2VS1.3	326.246	46.7541	Classically-activated TAMs	Myeloid	9
163674	NF2VS1.3	356.175	46.0952	SOX-10+ Schwann cells	Schwannoma	8
163675	NF2VS1.3	733.523	46.0615	Schwann cells	Schwannoma	8
163676	NF2VS1.3	919.737	46.5263	Erythrocytes	Vasculature	9
163677	NF2VS1.3	935.105	47.1905	Erythrocytes	Vasculature	9
163678	NF2VS1.3	62.5676	46.5676	Schwann cells	Schwannoma	8
163679	NF2VS1.3	70.0897	46.3846	SOX-10+ Schwann cells	Schwannoma	4
163680	NF2VS1.3	86.4286	47.4857	SOX-10+ Schwann cells	Schwannoma	8
163681	NF2VS1.3	140.034	46.5345	Schwann cells	Schwannoma	8
163682	NF2VS1.3	183.857	48.1111	Schwann cells	Schwannoma	8
163683	NF2VS1.3	348.783	47.0833	Schwann cells	Schwannoma	8
163684	NF2VS1.3	653.407	46.6667	Schwann cells	Schwannoma	8
163685	NF2VS1.3	690.583	46.9405	Schwann cells	Schwannoma	8
163686	NF2VS1.3	800.694	47.3265	Erythrocytes	Vasculature	8
163687	NF2VS1.3	13.5185	47.8148	Other	Other	8
163688	NF2VS1.3	236.53	47.5152	pERK+ Schwann cells	Schwannoma	8
163689	NF2VS1.3	278.353	48	Schwann cells	Schwannoma	8
163690	NF2VS1.3	665.5	47.2857	Schwann cells	Schwannoma	8
163691	NF2VS1.3	696.727	47.7273	Classically-activated TAMs	Myeloid	8
163692	NF2VS1.3	748.865	46.7027	Schwann cells	Schwannoma	8
163693	NF2VS1.3	755.487	49.0513	Schwann cells	Schwannoma	8
163694	NF2VS1.3	807.875	48.125	CD8+ TEMRA cells	Lymphoid	3
163695	NF2VS1.3	869.04	48.12	Schwann cells	Schwannoma	8
163696	NF2VS1.3	122.286	49.8571	Other	Other	8
163697	NF2VS1.3	429.833	47.8646	Schwann cells	Schwannoma	4
163698	NF2VS1.3	454.34	48.8936	Schwann cells	Schwannoma	8
163699	NF2VS1.3	524.057	48.2571	Classically-activated TAMs	Myeloid	3
163700	NF2VS1.3	719.129	49.2581	PD-L1+ Schwann cells	Schwannoma	8
163701	NF2VS1.3	764.778	49.6111	PanCK+ SOX-10+ Schwann cells	Schwannoma	8
163702	NF2VS1.3	769.951	47.5392	Schwann cells	Schwannoma	8
163703	NF2VS1.3	877.409	48.25	Erythrocytes	Vasculature	8
163704	NF2VS1.3	38.6471	50	Other	Other	8
163705	NF2VS1.3	90.1935	50.9032	Schwann cells	Schwannoma	8
163706	NF2VS1.3	407.017	50	CD8+ TEMRA cells	Lymphoid	0
163707	NF2VS1.3	418.368	49.9211	SOX-10+ Schwann cells	Schwannoma	7
163708	NF2VS1.3	461.533	48.6667	Schwann cells	Schwannoma	4
163709	NF2VS1.3	658.2	50.55	Schwann cells	Schwannoma	8
163710	NF2VS1.3	778.819	49.7831	Schwann cells	Schwannoma	8
163711	NF2VS1.3	897.414	48.9571	Erythrocytes	Vasculature	1
163712	NF2VS1.3	99.1633	50.9796	Other	Other	8
163713	NF2VS1.3	115.692	51.7692	Classically-activated TAMs	Myeloid	8
163714	NF2VS1.3	370.735	51.2449	SOX-10+ Schwann cells	Schwannoma	4
163715	NF2VS1.3	442.944	51.6333	Schwann cells	Schwannoma	4
163716	NF2VS1.3	457.5	52.1818	SOX-10+ Schwann cells	Schwannoma	4
163717	NF2VS1.3	549.867	51.3333	Classically-activated TAMs	Myeloid	9
163718	NF2VS1.3	576.222	50.7222	Schwann cells	Schwannoma	8
163719	NF2VS1.3	625.522	50.7313	Schwann cells	Schwannoma	8
163720	NF2VS1.3	667.707	51.2195	Schwann cells	Schwannoma	8
163721	NF2VS1.3	738.654	51.5185	Schwann cells	Schwannoma	8
163722	NF2VS1.3	859.571	51.1143	Schwann cells	Schwannoma	8
163723	NF2VS1.3	4.37975	51.6835	CD68+ TAMs	Myeloid	9
163724	NF2VS1.3	208.2	51.7	AGTR1+ CD8+ TEMRA cells	Lymphoid	3
163725	NF2VS1.3	239.792	52.75	pERK+ Schwann cells	Schwannoma	8
163726	NF2VS1.3	377.583	51.9722	Classically-activated TAMs	Myeloid	3
163727	NF2VS1.3	385.8	52.2	Classically-activated TAMs	Myeloid	3
163728	NF2VS1.3	469.712	51.6438	Classically-activated TAMs	Myeloid	8
163729	NF2VS1.3	542.259	51.9259	Classically-activated TAMs	Myeloid	8
163730	NF2VS1.3	609.215	53.0615	Schwann cells	Schwannoma	8
163731	NF2VS1.3	674.889	52.4444	Schwann cells	Schwannoma	8
163732	NF2VS1.3	864.312	51.375	Schwann cells	Schwannoma	8
163733	NF2VS1.3	887.186	52.7714	Schwann cells	Schwannoma	8
163734	NF2VS1.3	892.76	52.12	Schwann cells	Schwannoma	8
163735	NF2VS1.3	394.592	52.6122	SOX-10+ Schwann cells	Schwannoma	7
163736	NF2VS1.3	723.465	52.9014	PD-L1+ Schwann cells	Schwannoma	8
163737	NF2VS1.3	747.714	54.9048	Erythrocytes	Vasculature	8
163738	NF2VS1.3	70.6154	54.1154	Schwann cells	Schwannoma	8
163739	NF2VS1.3	81.1858	55.4071	Schwann cells	Schwannoma	8
163740	NF2VS1.3	202.465	54.169	CD8+ TEMRA cells	Lymphoid	3
163741	NF2VS1.3	323.467	55.4167	Schwann cells	Schwannoma	8
163742	NF2VS1.3	400.328	54.1379	SOX-10+ Schwann cells	Schwannoma	7
163743	NF2VS1.3	599.818	53.2818	Schwann cells	Schwannoma	8
163744	NF2VS1.3	852.448	54	Erythrocytes	Vasculature	8
163745	NF2VS1.3	866.682	54.2273	Schwann cells	Schwannoma	8
163746	NF2VS1.3	412.717	54.0435	SOX-10+ Schwann cells	Schwannoma	7
163747	NF2VS1.3	461.661	55.8393	Classically-activated TAMs	Myeloid	8
163748	NF2VS1.3	510.615	55.6154	Classically-activated TAMs	Myeloid	8
163749	NF2VS1.3	773	55.3333	PanCK+ SOX-10+ Schwann cells	Schwannoma	8
163750	NF2VS1.3	968.516	55.3548	Erythrocytes	Vasculature	9
163751	NF2VS1.3	134.674	56.7191	Other	Other	8
163752	NF2VS1.3	266.644	55.2889	SOX-10+ Schwann cells	Schwannoma	8
163753	NF2VS1.3	281.729	55.8644	Schwann cells	Schwannoma	1
163754	NF2VS1.3	358.95	55.7333	Schwann cells	Schwannoma	8
163755	NF2VS1.3	661.754	55.5072	Schwann cells	Schwannoma	8
163756	NF2VS1.3	828.297	56.2162	Schwann cells	Schwannoma	8
163757	NF2VS1.3	956.405	56.0541	Erythrocytes	Vasculature	9
163758	NF2VS1.3	992.344	55.8689	Erythrocytes	Vasculature	9
163759	NF2VS1.3	57.1579	57.1579	Schwann cells	Schwannoma	8
163760	NF2VS1.3	183.517	57.1034	Schwann cells	Schwannoma	1
163761	NF2VS1.3	311.818	58.197	Other	Other	1
163762	NF2VS1.3	373.026	56.9487	Schwann cells	Schwannoma	4
163763	NF2VS1.3	616.957	56.6087	Other	Other	8
163764	NF2VS1.3	759.727	56.4364	Schwann cells	Schwannoma	8
163765	NF2VS1.3	948.545	56.5	Erythrocytes	Vasculature	9
163766	NF2VS1.3	1.24	58.64	Schwann cells	Schwannoma	8
163767	NF2VS1.3	14	58	Classically-activated TAMs	Myeloid	9
163768	NF2VS1.3	407.3	58.5	Classically-activated TAMs	Myeloid	7
163769	NF2VS1.3	438.6	58.225	Schwann cells	Schwannoma	4
163770	NF2VS1.3	449.857	57.6429	Schwann cells	Schwannoma	4
163771	NF2VS1.3	518.744	57.8718	Schwann cells	Schwannoma	8
163772	NF2VS1.3	533.353	58	CD8+ TEMRA cells	Lymphoid	3
163773	NF2VS1.3	627.679	58.6981	Schwann cells	Schwannoma	8
163774	NF2VS1.3	684.639	58.7222	Other	Other	8
163775	NF2VS1.3	863.022	58.4889	Schwann cells	Schwannoma	8
163776	NF2VS1.3	871.189	56.5849	SOX-10+ Schwann cells	Schwannoma	8
163777	NF2VS1.3	938.632	57.8421	Erythrocytes	Vasculature	9
163778	NF2VS1.3	289.75	58.3182	SOX-10+ Schwann cells	Schwannoma	8
163779	NF2VS1.3	364.517	57.85	Schwann cells	Schwannoma	7
163780	NF2VS1.3	430.71	59.129	SOX-10+ Schwann cells	Schwannoma	4
163781	NF2VS1.3	794.273	57.8571	Schwann cells	Schwannoma	8
163782	NF2VS1.3	843.824	58.8235	Other	Other	2
163783	NF2VS1.3	43.3125	59.3542	Schwann cells	Schwannoma	8
163784	NF2VS1.3	612.404	60.1154	Erythrocytes	Vasculature	8
163785	NF2VS1.3	673.466	58.9773	Schwann cells	Schwannoma	8
163786	NF2VS1.3	754.265	59.8529	PanCK+ SOX-10+ Schwann cells	Schwannoma	8
163787	NF2VS1.3	852.194	60.8065	Schwann cells	Schwannoma	8
163788	NF2VS1.3	872.88	60.68	Erythrocytes	Vasculature	8
163789	NF2VS1.3	910.238	59.6825	Erythrocytes	Vasculature	6
163790	NF2VS1.3	70.3898	61.2203	Schwann cells	Schwannoma	8
163791	NF2VS1.3	114.145	60.8727	Schwann cells	Schwannoma	8
163792	NF2VS1.3	392.512	60.5595	SOX-10+ Schwann cells	Schwannoma	7
163793	NF2VS1.3	584.682	61.0235	SOX-10+ Schwann cells	Schwannoma	8
163794	NF2VS1.3	766.4	61.2667	CD8+ TEMRA cells	Lymphoid	3
163795	NF2VS1.3	304.75	61.55	Other	Other	1
163796	NF2VS1.3	399.5	62	CD8+ TEMRA cells	Lymphoid	0
163797	NF2VS1.3	471.844	61.0222	Schwann cells	Schwannoma	8
163798	NF2VS1.3	508.357	61.1607	Classically-activated TAMs	Myeloid	8
163799	NF2VS1.3	566.218	60.7636	Schwann cells	Schwannoma	8
163800	NF2VS1.3	597.028	61.9722	Other	Other	8
163801	NF2VS1.3	747.139	62.7222	Vascular endothelial cells	Vasculature	8
163802	NF2VS1.3	952.394	61.8592	Erythrocytes	Vasculature	9
163803	NF2VS1.3	371.244	63.0488	Schwann cells	Schwannoma	2
163804	NF2VS1.3	452.091	63.2273	Classically-activated TAMs	Myeloid	8
163805	NF2VS1.3	537.891	61.4	Classically-activated TAMs	Myeloid	8
163806	NF2VS1.3	546.015	62.7576	Schwann cells	Schwannoma	8
163807	NF2VS1.3	801.068	61.8409	PanCK+ SOX-10+ Schwann cells	Schwannoma	8
163808	NF2VS1.3	930.212	61.3636	Erythrocytes	Vasculature	9
163809	NF2VS1.3	414.84	63.22	SOX-10+ Schwann cells	Schwannoma	7
163810	NF2VS1.3	458.812	63.8125	Classically-activated TAMs	Myeloid	3
163811	NF2VS1.3	466.984	64.6393	Schwann cells	Schwannoma	8
163812	NF2VS1.3	561.022	65.4444	Schwann cells	Schwannoma	8
163813	NF2VS1.3	591.865	64.1081	Other	Other	8
163814	NF2VS1.3	735.151	63.3699	SOX-10+ Schwann cells	Schwannoma	8
163815	NF2VS1.3	788.282	64.0118	Erythrocytes	Vasculature	8
163816	NF2VS1.3	795	65.6538	Erythrocytes	Vasculature	8
163817	NF2VS1.3	821.961	63.7059	Schwann cells	Schwannoma	8
163818	NF2VS1.3	869.296	64.4444	Erythrocytes	Vasculature	8
163819	NF2VS1.3	925.974	64.3947	Erythrocytes	Vasculature	9
163820	NF2VS1.3	986.861	63.6481	Erythrocytes	Vasculature	9
163821	NF2VS1.3	88.83	63.61	Schwann cells	Schwannoma	8
163822	NF2VS1.3	114	65.92	Schwann cells	Schwannoma	8
163823	NF2VS1.3	314.945	65.0909	Schwann cells	Schwannoma	8
163824	NF2VS1.3	668.588	64.9118	Schwann cells	Schwannoma	8
163825	NF2VS1.3	41.3467	65.7467	SOX-10+ Schwann cells	Schwannoma	8
163826	NF2VS1.3	59.72	65.3867	Classically-activated TAMs	Myeloid	8
163827	NF2VS1.3	97.9302	65.7791	Classically-activated TAMs	Myeloid	9
163828	NF2VS1.3	158.543	65.6304	SOX-10+ Schwann cells	Schwannoma	8
163829	NF2VS1.3	165.288	65.274	SOX-10+ Schwann cells	Schwannoma	8
163830	NF2VS1.3	214.088	65.2281	Other	Other	1
163831	NF2VS1.3	409.105	65.9211	SOX-10+ Schwann cells	Schwannoma	7
163832	NF2VS1.3	428.671	66.5529	Schwann cells	Schwannoma	4
163833	NF2VS1.3	595.963	67.4074	Other	Other	8
163834	NF2VS1.3	657.578	65.9556	Schwann cells	Schwannoma	8
163835	NF2VS1.3	758.63	66.3889	SOX-10+ Schwann cells	Schwannoma	7
163836	NF2VS1.3	933.315	67.1644	Erythrocytes	Vasculature	9
163837	NF2VS1.3	203.735	66.9118	Classically-activated TAMs	Myeloid	9
163838	NF2VS1.3	289.463	67.0299	Other	Other	1
163839	NF2VS1.3	321.667	67.4833	Schwann cells	Schwannoma	1
163840	NF2VS1.3	339.431	65.3358	Classically-activated TAMs	Myeloid	3
163841	NF2VS1.3	627.432	67.3895	Erythrocytes	Vasculature	8
163842	NF2VS1.3	673.435	68.5806	Schwann cells	Schwannoma	8
163843	NF2VS1.3	764.826	67	Erythrocytes	Vasculature	2
163844	NF2VS1.3	799.5	67.4444	Erythrocytes	Vasculature	7
163845	NF2VS1.3	906.614	66.6136	Erythrocytes	Vasculature	9
163846	NF2VS1.3	143.06	67.0172	Other	Other	8
163847	NF2VS1.3	506.246	68.0615	Classically-activated TAMs	Myeloid	3
163848	NF2VS1.3	532.725	68.6593	Classically-activated TAMs	Myeloid	8
163849	NF2VS1.3	620.111	66.1111	Schwann cells	Schwannoma	8
163850	NF2VS1.3	663.676	67.5135	PanCK+ SOX-10+ Schwann cells	Schwannoma	8
163851	NF2VS1.3	803.913	68.2174	Schwann cells	Schwannoma	8
163852	NF2VS1.3	875.283	67.25	Schwann cells	Schwannoma	8
163853	NF2VS1.3	211.125	69.7083	Other	Other	1
163854	NF2VS1.3	242.25	69.25	Other	Other	8
163855	NF2VS1.3	309.366	68.5854	CD4- CD8- T-cells	Lymphoid	3
163856	NF2VS1.3	384.172	68.3793	PanCK+ SOX-10+ Schwann cells	Schwannoma	7
163857	NF2VS1.3	411.471	69.8235	PD-L1+ Schwann cells	Schwannoma	7
163858	NF2VS1.3	542.227	69.6136	Schwann cells	Schwannoma	8
163859	NF2VS1.3	568.333	67.3333	SOX-10+ Schwann cells	Schwannoma	4
163860	NF2VS1.3	824.092	69.7231	Schwann cells	Schwannoma	8
163861	NF2VS1.3	899.733	68.3667	Schwann cells	Schwannoma	8
163862	NF2VS1.3	960.242	68.6364	Erythrocytes	Vasculature	9
163863	NF2VS1.3	79.2763	69.6974	SOX-10+ Schwann cells	Schwannoma	4
163864	NF2VS1.3	266.83	69.5745	Other	Other	8
163865	NF2VS1.3	326.295	70.6591	Other	Other	1
163866	NF2VS1.3	371.216	69.4865	Classically-activated TAMs	Myeloid	4
163867	NF2VS1.3	915.19	70.0595	Erythrocytes	Vasculature	9
163868	NF2VS1.3	260.741	70.1852	Other	Other	1
163869	NF2VS1.3	709.375	70.8438	Other	Other	8
163870	NF2VS1.3	786.044	71.4667	Erythrocytes	Vasculature	8
163871	NF2VS1.3	882.867	69.8667	Schwann cells	Schwannoma	8
163872	NF2VS1.3	897.237	72.5526	Schwann cells	Schwannoma	1
163873	NF2VS1.3	923.214	70.6607	Erythrocytes	Vasculature	9
163874	NF2VS1.3	1.64286	72.1071	Classically-activated TAMs	Myeloid	8
163875	NF2VS1.3	163.121	72.2727	Classically-activated TAMs	Myeloid	8
163876	NF2VS1.3	397.582	72.0204	SOX-10+ Schwann cells	Schwannoma	7
163877	NF2VS1.3	420.467	72.8533	Schwann cells	Schwannoma	4
163878	NF2VS1.3	582.206	72.0952	Other	Other	8
163879	NF2VS1.3	618.379	72.7576	Other	Other	8
163880	NF2VS1.3	701.392	72.0946	Erythrocytes	Vasculature	8
163881	NF2VS1.3	798.61	71.9268	Erythrocytes	Vasculature	8
163882	NF2VS1.3	816.857	72.1786	Schwann cells	Schwannoma	8
163883	NF2VS1.3	891.182	72	Erythrocytes	Vasculature	8
163884	NF2VS1.3	204.806	73.5556	Classically-activated TAMs	Myeloid	9
163885	NF2VS1.3	378.946	73.0946	PanCK+ SOX-10+ Schwann cells	Schwannoma	7
163886	NF2VS1.3	405.526	72.8772	SOX-10+ Schwann cells	Schwannoma	4
163887	NF2VS1.3	427.357	73.0357	Schwann cells	Schwannoma	4
163888	NF2VS1.3	457.159	72.1429	Schwann cells	Schwannoma	8
163889	NF2VS1.3	564.438	72.1562	SOX-10+ Schwann cells	Schwannoma	8
163890	NF2VS1.3	571.032	74.0806	SOX-10+ Schwann cells	Schwannoma	8
163891	NF2VS1.3	651.648	72.6932	Other	Other	8
163892	NF2VS1.3	744.417	72.6389	Erythrocytes	Vasculature	8
163893	NF2VS1.3	760.838	72.8108	Schwann cells	Schwannoma	2
163894	NF2VS1.3	957.919	73.1892	Erythrocytes	Vasculature	9
163895	NF2VS1.3	95.197	73.7879	Classically-activated TAMs	Myeloid	9
163896	NF2VS1.3	305.816	73.8684	CD4- CD8- T-cells	Lymphoid	9
163897	NF2VS1.3	368.1	74.2	SOX-10+ Schwann cells	Schwannoma	4
163898	NF2VS1.3	467.651	73.9186	Schwann cells	Schwannoma	8
163899	NF2VS1.3	502.377	73.5574	Schwann cells	Schwannoma	8
163900	NF2VS1.3	548.459	73.4595	Classically-activated TAMs	Myeloid	3
163901	NF2VS1.3	755.238	74.1905	Schwann cells	Schwannoma	8
163902	NF2VS1.3	773.266	73.75	PanCK+ SOX-10+ Schwann cells	Schwannoma	7
163903	NF2VS1.3	871.446	74.2857	Erythrocytes	Vasculature	8
163904	NF2VS1.3	242.732	75.378	Other	Other	1
163905	NF2VS1.3	473.344	75.9836	Classically-activated TAMs	Myeloid	2
163906	NF2VS1.3	555.465	75.5116	SOX-10+ Schwann cells	Schwannoma	8
163907	NF2VS1.3	667.099	74.7324	Schwann cells	Schwannoma	8
163908	NF2VS1.3	879.371	75.0143	Schwann cells	Schwannoma	8
163909	NF2VS1.3	50.1385	75.9231	Other	Other	8
163910	NF2VS1.3	56.4	74.6	Schwann cells	Schwannoma	8
163911	NF2VS1.3	83.56	75.6533	Classically-activated TAMs	Myeloid	3
163912	NF2VS1.3	174.971	75.9429	Alternatively-activated TAMs	Myeloid	8
163913	NF2VS1.3	182.234	76.4844	Schwann cells	Schwannoma	8
163914	NF2VS1.3	230.317	76.1463	Other	Other	8
163915	NF2VS1.3	260.849	76.0943	Classically-activated TAMs	Myeloid	3
163916	NF2VS1.3	267.486	76.5946	Other	Other	1
163917	NF2VS1.3	273.822	76.6444	Other	Other	1
163918	NF2VS1.3	120.192	76.25	Classically-activated TAMs	Myeloid	9
163919	NF2VS1.3	362.231	76.7436	Schwann cells	Schwannoma	8
163920	NF2VS1.3	600.262	77.3231	Schwann cells	Schwannoma	8
163921	NF2VS1.3	625.919	75.4595	Erythrocytes	Vasculature	8
163922	NF2VS1.3	742.151	79.3562	Schwann cells	Schwannoma	8
163923	NF2VS1.3	783.433	76.3	Schwann cells	Schwannoma	8
163924	NF2VS1.3	824.5	76.7917	Schwann cells	Schwannoma	2
163925	NF2VS1.3	963.047	77.4	Erythrocytes	Vasculature	9
163926	NF2VS1.3	6.5	76.1154	Classically-activated TAMs	Myeloid	9
163927	NF2VS1.3	11.36	75.56	CD68+ TAMs	Myeloid	8
163928	NF2VS1.3	41.4211	76.2807	Other	Other	8
163929	NF2VS1.3	452.107	78.4107	Classically-activated TAMs	Myeloid	3
163930	NF2VS1.3	516.197	78.0263	Schwann cells	Schwannoma	8
163931	NF2VS1.3	536.942	77.7681	Schwann cells	Schwannoma	8
163932	NF2VS1.3	565.185	78.8923	Schwann cells	Schwannoma	8
163933	NF2VS1.3	674.341	77.3415	SOX-10+ Schwann cells	Schwannoma	8
163934	NF2VS1.3	837.154	77.5385	Schwann cells	Schwannoma	8
163935	NF2VS1.3	932.216	77.7938	Erythrocytes	Vasculature	9
163936	NF2VS1.3	15.1186	79.1864	Classically-activated TAMs	Myeloid	8
163937	NF2VS1.3	56.2128	79.2553	Other	Other	8
163938	NF2VS1.3	156.08	77.48	CD8+ TEMRA cells	Lymphoid	3
163939	NF2VS1.3	346.516	80.3226	SOX-10+ Schwann cells	Schwannoma	7
163940	NF2VS1.3	390.294	79.5	Classically-activated TAMs	Myeloid	0
163941	NF2VS1.3	623.109	80.3261	Erythrocytes	Vasculature	8
163942	NF2VS1.3	663.088	79.7941	Schwann cells	Schwannoma	8
163943	NF2VS1.3	710.204	78.2407	PD-L1+ Schwann cells	Schwannoma	8
163944	NF2VS1.3	762.186	79.2791	PanCK+ SOX-10+ Schwann cells	Schwannoma	7
163945	NF2VS1.3	769.939	79.1224	SOX-10+ Schwann cells	Schwannoma	7
163946	NF2VS1.3	859.829	79.4634	CD8+ TEMRA cells	Lymphoid	3
163947	NF2VS1.3	581.486	80.0714	SOX-10+ Schwann cells	Schwannoma	8
163948	NF2VS1.3	703.14	80.3953	Schwann cells	Schwannoma	8
163949	NF2VS1.3	724.316	79.5263	Schwann cells	Schwannoma	8
163950	NF2VS1.3	845.5	79.5	Schwann cells	Schwannoma	8
163951	NF2VS1.3	4.73256	81.6512	Classically-activated TAMs	Myeloid	8
163952	NF2VS1.3	28.9167	81.2222	Schwann cells	Schwannoma	8
163953	NF2VS1.3	36.1011	80.2921	SOX-10+ Schwann cells	Schwannoma	8
163954	NF2VS1.3	128.489	81.6304	SOX-10+ Schwann cells	Schwannoma	8
163955	NF2VS1.3	160.019	81.7308	CD8+ TEMRA cells	Lymphoid	3
163956	NF2VS1.3	359.197	83.1408	Classically-activated TAMs	Myeloid	3
163957	NF2VS1.3	458.944	79.4444	Classically-activated TAMs	Myeloid	8
163958	NF2VS1.3	495.714	81.5918	Schwann cells	Schwannoma	8
163959	NF2VS1.3	500.958	79.375	Schwann cells	Schwannoma	8
163960	NF2VS1.3	541.328	81.4828	Other	Other	1
163961	NF2VS1.3	689.122	80.2449	Other	Other	8
163962	NF2VS1.3	120.534	82.4655	Schwann cells	Schwannoma	8
163963	NF2VS1.3	174.66	81.54	CD44+ Schwann cells	Schwannoma	8
163964	NF2VS1.3	209.429	81.8413	Other	Other	8
163965	NF2VS1.3	233.333	81.4667	Other	Other	1
163966	NF2VS1.3	239.489	82.0889	Classically-activated TAMs	Myeloid	9
163967	NF2VS1.3	258.074	81.7407	Classically-activated TAMs	Myeloid	8
163968	NF2VS1.3	367.311	82.3111	Classically-activated TAMs	Myeloid	8
163969	NF2VS1.3	377.021	80.9149	SOX-10+ Schwann cells	Schwannoma	4
163970	NF2VS1.3	463.357	84.0571	Schwann cells	Schwannoma	8
163971	NF2VS1.3	548.38	81.44	Classically-activated TAMs	Myeloid	9
163972	NF2VS1.3	781.726	82.1452	Schwann cells	Schwannoma	8
163973	NF2VS1.3	945.59	81.2564	Erythrocytes	Vasculature	9
163974	NF2VS1.3	971.417	80.8452	Erythrocytes	Vasculature	9
163975	NF2VS1.3	270.906	82.8113	Other	Other	1
163976	NF2VS1.3	309.745	82.217	SOX-10+ Schwann cells	Schwannoma	8
163977	NF2VS1.3	433.25	82.325	SOX-10+ Schwann cells	Schwannoma	8
163978	NF2VS1.3	757.098	82.878	Classically-activated TAMs	Myeloid	8
163979	NF2VS1.3	136.019	84.2037	Schwann cells	Schwannoma	8
163980	NF2VS1.3	351.447	84.2105	Classically-activated TAMs	Myeloid	2
163981	NF2VS1.3	373.273	84.9318	SOX-10+ Schwann cells	Schwannoma	4
163982	NF2VS1.3	399.75	84.2656	Schwann cells	Schwannoma	4
163983	NF2VS1.3	715.681	83.7872	Classically-activated TAMs	Myeloid	8
163984	NF2VS1.3	835.417	84.5556	SOX-10+ Schwann cells	Schwannoma	8
163985	NF2VS1.3	963.523	85.0682	Erythrocytes	Vasculature	9
163986	NF2VS1.3	151.297	84.6406	Schwann cells	Schwannoma	8
163987	NF2VS1.3	177.675	86.125	Other	Other	8
163988	NF2VS1.3	217.66	84.6596	Classically-activated TAMs	Myeloid	3
163989	NF2VS1.3	552.19	85.0345	Schwann cells	Schwannoma	8
163990	NF2VS1.3	578.872	85.8511	Schwann cells	Schwannoma	8
163991	NF2VS1.3	597.804	84.9286	Schwann cells	Schwannoma	8
163992	NF2VS1.3	672.333	84.2105	Erythrocytes	Vasculature	8
163993	NF2VS1.3	709.373	85.7059	Schwann cells	Schwannoma	8
163994	NF2VS1.3	721.35	84.625	Schwann cells	Schwannoma	8
163995	NF2VS1.3	797.085	84.4225	Erythrocytes	Vasculature	8
163996	NF2VS1.3	245.129	86.2581	Schwann cells	Schwannoma	8
163997	NF2VS1.3	335.986	84.8696	SOX-10+ Schwann cells	Schwannoma	8
163998	NF2VS1.3	379	86	Schwann cells	Schwannoma	7
163999	NF2VS1.3	489.357	84.6786	Classically-activated TAMs	Myeloid	3
164000	NF2VS1.3	528.783	85.5217	Classically-activated TAMs	Myeloid	8
164001	NF2VS1.3	885.071	86.1	Erythrocytes	Vasculature	8
164002	NF2VS1.3	143.286	85.7922	SOX-10+ Schwann cells	Schwannoma	8
164003	NF2VS1.3	455.471	86.7294	Schwann cells	Schwannoma	8
164004	NF2VS1.3	544	87.8947	Classically-activated TAMs	Myeloid	9
164005	NF2VS1.3	565	86.9792	Other	Other	1
164006	NF2VS1.3	619.719	85.8438	Other	Other	8
164007	NF2VS1.3	755.805	87.9268	Classically-activated TAMs	Myeloid	3
164008	NF2VS1.3	768.972	86.6944	SOX-10+ Schwann cells	Schwannoma	7
164009	NF2VS1.3	781	87.8	Schwann cells	Schwannoma	8
164010	NF2VS1.3	858.611	87.1944	Erythrocytes	Vasculature	8
164011	NF2VS1.3	898.152	84.8696	Erythrocytes	Vasculature	9
164012	NF2VS1.3	941.538	87.4615	Erythrocytes	Vasculature	9
164013	NF2VS1.3	331.463	89.3148	Other	Other	1
164014	NF2VS1.3	490.296	88.4815	Classically-activated TAMs	Myeloid	9
164015	NF2VS1.3	40.7778	88.5556	Schwann cells	Schwannoma	8
164016	NF2VS1.3	412.323	89.0645	SOX-10+ Schwann cells	Schwannoma	8
164017	NF2VS1.3	429.728	89.3883	Schwann cells	Schwannoma	4
164018	NF2VS1.3	515.484	89.3594	Schwann cells	Schwannoma	8
164019	NF2VS1.3	665.526	89.8421	Erythrocytes	Vasculature	8
164020	NF2VS1.3	46.5862	90.1034	Schwann cells	Schwannoma	8
164021	NF2VS1.3	293.755	89.8302	Schwann cells	Schwannoma	1
164022	NF2VS1.3	572.026	89.7922	Schwann cells	Schwannoma	8
164023	NF2VS1.3	790.062	88.9844	Erythrocytes	Vasculature	8
164024	NF2VS1.3	880.784	91.3529	Schwann cells	Schwannoma	8
164025	NF2VS1.3	75.2703	91.0946	Schwann cells	Schwannoma	8
164026	NF2VS1.3	136.943	91.1887	Schwann cells	Schwannoma	8
164027	NF2VS1.3	149.037	91.4815	SOX-10+ Schwann cells	Schwannoma	9
164028	NF2VS1.3	397.733	91.0667	Classically-activated TAMs	Myeloid	8
164029	NF2VS1.3	482.224	90.7632	Schwann cells	Schwannoma	2
164030	NF2VS1.3	523.232	91.378	Schwann cells	Schwannoma	8
164031	NF2VS1.3	619.493	93.0845	Other	Other	8
164032	NF2VS1.3	671.367	91.5102	Erythrocytes	Vasculature	8
164033	NF2VS1.3	775.431	91.0694	SOX-10+ Schwann cells	Schwannoma	4
164034	NF2VS1.3	872.949	90.9744	Schwann cells	Schwannoma	1
164035	NF2VS1.3	993.75	88.6591	Erythrocytes	Vasculature	9
164036	NF2VS1.3	337.478	92.7391	Classically-activated TAMs	Myeloid	3
164037	NF2VS1.3	495.39	92.1707	Schwann cells	Schwannoma	9
164038	NF2VS1.3	507.732	90.9756	CD4- CD8- T-cells	Lymphoid	3
164039	NF2VS1.3	583.786	91.5	Schwann cells	Schwannoma	8
164040	NF2VS1.3	657.504	90.437	Schwann cells	Schwannoma	8
164041	NF2VS1.3	681.394	91.7324	Other	Other	8
164042	NF2VS1.3	806.017	92.4237	Schwann cells	Schwannoma	8
164043	NF2VS1.3	853.935	92.0484	Erythrocytes	Vasculature	8
164044	NF2VS1.3	895.754	91.6462	Erythrocytes	Vasculature	9
164045	NF2VS1.3	107.657	91.8981	Schwann cells	Schwannoma	8
164046	NF2VS1.3	156.375	92.5833	Schwann cells	Schwannoma	8
164047	NF2VS1.3	258.141	92.8594	Schwann cells	Schwannoma	8
164048	NF2VS1.3	391.963	91.3457	SOX-10+ Schwann cells	Schwannoma	7
164049	NF2VS1.3	503.636	92.3636	Classically-activated TAMs	Myeloid	8
164050	NF2VS1.3	739.644	93.9178	Schwann cells	Schwannoma	8
164051	NF2VS1.3	784.778	92.6667	PanCK+ SOX-10+ Schwann cells	Schwannoma	7
164052	NF2VS1.3	819.138	93.2069	Schwann cells	Schwannoma	8
164053	NF2VS1.3	864.66	95.3711	Erythrocytes	Vasculature	9
164054	NF2VS1.3	15.5254	93.9322	Other	Other	8
164055	NF2VS1.3	95.475	93.5375	Schwann cells	Schwannoma	8
164056	NF2VS1.3	356.919	94.5946	Classically-activated TAMs	Myeloid	3
164057	NF2VS1.3	447.327	94.1538	Other	Other	8
164058	NF2VS1.3	487.743	95.2571	Classically-activated TAMs	Myeloid	3
164059	NF2VS1.3	530.597	94.0694	Schwann cells	Schwannoma	8
164060	NF2VS1.3	725.052	94.8442	Erythrocytes	Vasculature	8
164061	NF2VS1.3	780.68	93.32	SOX-10+ Schwann cells	Schwannoma	7
164062	NF2VS1.3	949.4	94.0222	Erythrocytes	Vasculature	9
164063	NF2VS1.3	119.369	95.7692	Schwann cells	Schwannoma	8
164064	NF2VS1.3	219.776	95.5789	Schwann cells	Schwannoma	8
164065	NF2VS1.3	286.933	95.8167	Classically-activated TAMs	Myeloid	8
164066	NF2VS1.3	292.733	96.4	CD8+ TEMRA cells	Lymphoid	3
164067	NF2VS1.3	341.576	95.0303	Classically-activated TAMs	Myeloid	2
164068	NF2VS1.3	350.111	93.7778	Classically-activated TAMs	Myeloid	3
164069	NF2VS1.3	374.122	94.1122	Schwann cells	Schwannoma	7
164070	NF2VS1.3	501.424	95.6061	Schwann cells	Schwannoma	8
164071	NF2VS1.3	645.659	95.3295	Schwann cells	Schwannoma	8
164072	NF2VS1.3	986.412	95.2206	Erythrocytes	Vasculature	9
164073	NF2VS1.3	167.117	96.4	Other	Other	8
164074	NF2VS1.3	173.644	96.2	Schwann cells	Schwannoma	8
164075	NF2VS1.3	416.06	95.9048	SOX-10+ Schwann cells	Schwannoma	7
164076	NF2VS1.3	749.558	95.3023	SOX-10+ Schwann cells	Schwannoma	7
164077	NF2VS1.3	756.636	94.697	Classically-activated TAMs	Myeloid	3
164078	NF2VS1.3	840.5	96.2727	PD-L1+ Schwann cells	Schwannoma	8
164079	NF2VS1.3	78.9	97	SOX-10+ Schwann cells	Schwannoma	8
164080	NF2VS1.3	304.894	97.1489	Other	Other	1
164081	NF2VS1.3	366.875	97.125	SOX-10+ Schwann cells	Schwannoma	7
164082	NF2VS1.3	403.867	96.9714	Schwann cells	Schwannoma	8
164083	NF2VS1.3	452.708	97.4	Schwann cells	Schwannoma	8
164084	NF2VS1.3	555.108	97.8923	Other	Other	8
164085	NF2VS1.3	678.655	97.5862	Erythrocytes	Vasculature	8
164086	NF2VS1.3	828.021	95.8936	Schwann cells	Schwannoma	8
164087	NF2VS1.3	31.4267	98.4667	Schwann cells	Schwannoma	8
164088	NF2VS1.3	48.3654	97.6731	Schwann cells	Schwannoma	8
164089	NF2VS1.3	91.2121	100.5	Schwann cells	Schwannoma	8
164090	NF2VS1.3	152.605	97.7105	Schwann cells	Schwannoma	8
164091	NF2VS1.3	326.571	97.5357	Other	Other	2
164092	NF2VS1.3	396.064	98.4043	Schwann cells	Schwannoma	4
164093	NF2VS1.3	469.929	99.2143	Classically-activated TAMs	Myeloid	3
164094	NF2VS1.3	507.741	99.1724	Schwann cells	Schwannoma	8
164095	NF2VS1.3	579.558	98.0519	Schwann cells	Schwannoma	8
164096	NF2VS1.3	754.74	100.02	SOX-10+ Schwann cells	Schwannoma	8
164097	NF2VS1.3	777.738	100.033	Schwann cells	Schwannoma	8
164098	NF2VS1.3	790.63	99.5	Schwann cells	Schwannoma	8
164099	NF2VS1.3	993.095	99.1429	Erythrocytes	Vasculature	3
164100	NF2VS1.3	55.9577	100.014	Other	Other	8
164101	NF2VS1.3	247.338	100.432	SOX-10+ Schwann cells	Schwannoma	8
164102	NF2VS1.3	331.392	99.9189	Classically-activated TAMs	Myeloid	2
164103	NF2VS1.3	359.481	99.9074	Alternatively-activated TAMs	Myeloid	7
164104	NF2VS1.3	465.75	99.0938	Classically-activated TAMs	Myeloid	3
164105	NF2VS1.3	473.5	99.3824	Classically-activated TAMs	Myeloid	3
164106	NF2VS1.3	523.134	100.433	SOX-10+ Schwann cells	Schwannoma	8
164107	NF2VS1.3	541.526	98.7895	Classically-activated TAMs	Myeloid	8
164108	NF2VS1.3	785.032	100.889	Schwann cells	Schwannoma	8
164109	NF2VS1.3	813.776	99.4737	Schwann cells	Schwannoma	8
164110	NF2VS1.3	123.761	100.848	pERK+ Schwann cells	Schwannoma	8
164111	NF2VS1.3	269.75	100.956	Classically-activated TAMs	Myeloid	9
164112	NF2VS1.3	337.517	100.379	Classically-activated TAMs	Myeloid	3
164113	NF2VS1.3	514.769	99.6538	Classically-activated TAMs	Myeloid	9
164114	NF2VS1.3	709.5	101.021	Erythrocytes	Vasculature	8
164115	NF2VS1.3	742.122	100.755	SOX-10+ Schwann cells	Schwannoma	8
164116	NF2VS1.3	822.575	102.023	Schwann cells	Schwannoma	8
164117	NF2VS1.3	964	101.565	Erythrocytes	Vasculature	9
164118	NF2VS1.3	68.8243	101.676	Classically-activated TAMs	Myeloid	3
164119	NF2VS1.3	237.968	102.075	Classically-activated TAMs	Myeloid	9
164120	NF2VS1.3	283.696	102.29	Classically-activated TAMs	Myeloid	9
164121	NF2VS1.3	539.893	103.607	Classically-activated TAMs	Myeloid	9
164122	NF2VS1.3	797.431	101.353	Schwann cells	Schwannoma	8
164123	NF2VS1.3	855.077	103.077	Erythrocytes	Vasculature	9
164124	NF2VS1.3	938.64	102.24	Erythrocytes	Vasculature	9
164125	NF2VS1.3	154.877	103.175	SOX-10+ Schwann cells	Schwannoma	8
164126	NF2VS1.3	175.878	102.98	Schwann cells	Schwannoma	8
164127	NF2VS1.3	369.316	103.018	Schwann cells	Schwannoma	2
164128	NF2VS1.3	512.27	104.081	Other	Other	8
164129	NF2VS1.3	535	102.107	Classically-activated TAMs	Myeloid	8
164130	NF2VS1.3	659.333	102.667	Schwann cells	Schwannoma	8
164131	NF2VS1.3	748.447	102.489	SOX-10+ Schwann cells	Schwannoma	8
164132	NF2VS1.3	887.575	102.779	Erythrocytes	Vasculature	9
164133	NF2VS1.3	895.145	102.578	Erythrocytes	Vasculature	9
164134	NF2VS1.3	114.519	104.148	Schwann cells	Schwannoma	8
164135	NF2VS1.3	361.44	104.32	SOX-10+ Schwann cells	Schwannoma	7
164136	NF2VS1.3	472.679	104.75	Classically-activated TAMs	Myeloid	3
164137	NF2VS1.3	499.362	103.203	Classically-activated TAMs	Myeloid	8
164138	NF2VS1.3	571.512	103.442	AGTR1+ CD8+ TEMRA cells	Lymphoid	3
164139	NF2VS1.3	576.7	104.7	CD8+ TEMRA cells	Lymphoid	8
164140	NF2VS1.3	601.114	103.943	Schwann cells	Schwannoma	8
164141	NF2VS1.3	725.101	103.609	Classically-activated TAMs	Myeloid	9
164142	NF2VS1.3	880.06	103.52	SOX-10+ Schwann cells	Schwannoma	8
164143	NF2VS1.3	36.72	105.32	Schwann cells	Schwannoma	8
164144	NF2VS1.3	132.221	104.623	pERK+ Schwann cells	Schwannoma	8
164145	NF2VS1.3	161.98	104.843	Schwann cells	Schwannoma	8
164146	NF2VS1.3	226.8	104.917	SOX-10+ Schwann cells	Schwannoma	8
164147	NF2VS1.3	266.625	105.375	Classically-activated TAMs	Myeloid	2
164148	NF2VS1.3	295.511	104.911	Other	Other	2
164149	NF2VS1.3	322.611	104.944	Classically-activated TAMs	Myeloid	9
164150	NF2VS1.3	492.585	105.049	Classically-activated TAMs	Myeloid	3
164151	NF2VS1.3	528.206	105.19	SOX-10+ Schwann cells	Schwannoma	8
164152	NF2VS1.3	735.912	105.618	Erythrocytes	Vasculature	8
164153	NF2VS1.3	47.7778	105.914	SOX-10+ Schwann cells	Schwannoma	8
164154	NF2VS1.3	192.029	104.794	Schwann cells	Schwannoma	8
164155	NF2VS1.3	244.519	106.296	Classically-activated TAMs	Myeloid	9
164156	NF2VS1.3	566.622	106.933	Erythrocytes	Vasculature	8
164157	NF2VS1.3	663.194	105	SOX-10+ Schwann cells	Schwannoma	8
164158	NF2VS1.3	674.375	105.417	Schwann cells	Schwannoma	8
164159	NF2VS1.3	327.098	108.146	Classically-activated TAMs	Myeloid	3
164160	NF2VS1.3	412.868	106.245	Schwann cells	Schwannoma	8
164161	NF2VS1.3	425.885	106.288	SOX-10+ Schwann cells	Schwannoma	8
164162	NF2VS1.3	466.732	106.732	Classically-activated TAMs	Myeloid	3
164163	NF2VS1.3	485.481	106.426	Schwann cells	Schwannoma	2
164164	NF2VS1.3	645.5	106.5	Schwann cells	Schwannoma	8
164165	NF2VS1.3	692.3	107.575	Schwann cells	Schwannoma	8
164166	NF2VS1.3	708.108	106.946	Erythrocytes	Vasculature	9
164167	NF2VS1.3	791.079	107.184	Schwann cells	Schwannoma	8
164168	NF2VS1.3	874.839	105.742	Erythrocytes	Vasculature	9
164169	NF2VS1.3	63.8571	107.978	Classically-activated TAMs	Myeloid	8
164170	NF2VS1.3	332.267	107.667	Classically-activated TAMs	Myeloid	0
164171	NF2VS1.3	640.317	106.03	Classically-activated TAMs	Myeloid	9
164172	NF2VS1.3	716.086	106.946	Classically-activated TAMs	Myeloid	9
164173	NF2VS1.3	781.258	108.5	Erythrocytes	Vasculature	8
164174	NF2VS1.3	813.972	106.528	Erythrocytes	Vasculature	8
164175	NF2VS1.3	906.698	109.042	Erythrocytes	Vasculature	9
164176	NF2VS1.3	949.66	107.981	Erythrocytes	Vasculature	9
164177	NF2VS1.3	195.729	109.583	Other	Other	8
164178	NF2VS1.3	221.824	109.176	Other	Other	8
164179	NF2VS1.3	354.357	108.729	PD-L1+ Schwann cells	Schwannoma	7
164180	NF2VS1.3	422.236	110.709	Schwann cells	Schwannoma	8
164181	NF2VS1.3	494.882	109.824	Classically-activated TAMs	Myeloid	3
164182	NF2VS1.3	560	109	Other	Other	1
164183	NF2VS1.3	26.3871	110.258	Schwann cells	Schwannoma	8
164184	NF2VS1.3	79.6429	109.893	SOX-10+ Schwann cells	Schwannoma	8
164185	NF2VS1.3	172.697	110.618	Other	Other	8
164186	NF2VS1.3	237.179	110.282	Classically-activated TAMs	Myeloid	9
164187	NF2VS1.3	261.691	110.109	Classically-activated TAMs	Myeloid	9
164188	NF2VS1.3	338.552	109.362	SOX-10+ Schwann cells	Schwannoma	2
164189	NF2VS1.3	571.712	111.746	CD8+ TEMRA cells	Lymphoid	3
164190	NF2VS1.3	659.909	109.864	Schwann cells	Schwannoma	8
164191	NF2VS1.3	668.375	109.562	Erythrocytes	Vasculature	8
164192	NF2VS1.3	764.846	110.603	Schwann cells	Schwannoma	4
164193	NF2VS1.3	775.191	110.662	Schwann cells	Schwannoma	8
164194	NF2VS1.3	802.088	110.029	Schwann cells	Schwannoma	8
164195	NF2VS1.3	810.702	111.088	Erythrocytes	Vasculature	1
164196	NF2VS1.3	874.184	110.837	Erythrocytes	Vasculature	9
164197	NF2VS1.3	943.35	109.55	Erythrocytes	Vasculature	9
164198	NF2VS1.3	983.825	109.95	Erythrocytes	Vasculature	9
164199	NF2VS1.3	507.377	109.918	Other	Other	8
164200	NF2VS1.3	703.229	111.312	Erythrocytes	Vasculature	8
164201	NF2VS1.3	204.947	111.411	Other	Other	8
164202	NF2VS1.3	244.12	112.12	Classically-activated TAMs	Myeloid	9
164203	NF2VS1.3	476.355	110.182	pERK+ Schwann cells	Schwannoma	2
164204	NF2VS1.3	489.255	112.588	Classically-activated TAMs	Myeloid	3
164205	NF2VS1.3	536.057	111.686	Other	Other	1
164206	NF2VS1.3	599.318	111.75	Schwann cells	Schwannoma	8
164207	NF2VS1.3	685.333	111.667	Erythrocytes	Vasculature	8
164208	NF2VS1.3	795.148	112.63	Erythrocytes	Vasculature	8
164209	NF2VS1.3	883.333	112.511	Erythrocytes	Vasculature	6
164210	NF2VS1.3	44.7115	113.788	Classically-activated TAMs	Myeloid	3
164211	NF2VS1.3	73.4286	113.253	SOX-10+ Schwann cells	Schwannoma	8
164212	NF2VS1.3	94.2857	112.51	SOX-10+ Schwann cells	Schwannoma	8
164213	NF2VS1.3	116.489	112.378	Other	Other	8
164214	NF2VS1.3	159.486	113.653	Schwann cells	Schwannoma	8
164215	NF2VS1.3	198.786	113.643	Other	Other	8
164216	NF2VS1.3	374.187	113.24	Schwann cells	Schwannoma	8
164217	NF2VS1.3	497.323	113.258	Classically-activated TAMs	Myeloid	2
164218	NF2VS1.3	865.362	112.65	Erythrocytes	Vasculature	9
164219	NF2VS1.3	214.364	114.455	Classically-activated TAMs	Myeloid	8
164220	NF2VS1.3	346.544	114.368	Classically-activated TAMs	Myeloid	3
164221	NF2VS1.3	633.393	114	Classically-activated TAMs	Myeloid	9
164222	NF2VS1.3	120.178	115.889	Other	Other	8
164223	NF2VS1.3	192	114.211	Other	Other	8
164224	NF2VS1.3	277.753	115.558	Classically-activated TAMs	Myeloid	2
164225	NF2VS1.3	333.817	115.746	PD-L1+ Schwann cells	Schwannoma	2
164226	NF2VS1.3	663.171	115.6	Erythrocytes	Vasculature	8
164227	NF2VS1.3	856.747	116.863	Erythrocytes	Vasculature	9
164228	NF2VS1.3	922.754	114.262	Erythrocytes	Vasculature	9
164229	NF2VS1.3	977.6	114.775	AGTR1+ CD8+ TEMRA cells	Lymphoid	3
164230	NF2VS1.3	253	116	Schwann cells	Schwannoma	2
164231	NF2VS1.3	265.631	116.477	CD8+ TEMRA cells	Lymphoid	3
164232	NF2VS1.3	288.643	115.943	Proliferative TAMs	Myeloid	3
164233	NF2VS1.3	312.481	116.019	Classically-activated TAMs	Myeloid	3
164234	NF2VS1.3	396.477	116.486	Classically-activated TAMs	Myeloid	3
164235	NF2VS1.3	403.494	117.597	SOX-10+ Schwann cells	Schwannoma	4
164236	NF2VS1.3	693.375	116.125	Erythrocytes	Vasculature	8
164237	NF2VS1.3	765.415	116.659	Schwann cells	Schwannoma	4
164238	NF2VS1.3	50.66	117.69	SOX-10+ Schwann cells	Schwannoma	8
164239	NF2VS1.3	145.895	118.053	PanCK+ SOX-10+ Schwann cells	Schwannoma	8
164240	NF2VS1.3	160.261	118.957	Schwann cells	Schwannoma	8
164241	NF2VS1.3	184.5	116.878	Schwann cells	Schwannoma	8
164242	NF2VS1.3	207.538	117.564	Classically-activated TAMs	Myeloid	9
164243	NF2VS1.3	219.744	116.051	Schwann cells	Schwannoma	8
164244	NF2VS1.3	323.138	116.655	AGTR1+ CD8+ TEMRA cells	Lymphoid	3
164245	NF2VS1.3	360.864	117	CD8+ TEMRA cells	Lymphoid	0
164246	NF2VS1.3	374.5	118.389	Schwann cells	Schwannoma	8
164247	NF2VS1.3	496.231	117.077	Classically-activated TAMs	Myeloid	9
164248	NF2VS1.3	504.404	117.362	Other	Other	1
164249	NF2VS1.3	654.328	116.657	Schwann cells	Schwannoma	8
164250	NF2VS1.3	699.627	117.804	Erythrocytes	Vasculature	8
164251	NF2VS1.3	785.479	116.37	Erythrocytes	Vasculature	8
164252	NF2VS1.3	808.963	117.37	Erythrocytes	Vasculature	8
164253	NF2VS1.3	849.781	118.959	Erythrocytes	Vasculature	9
164254	NF2VS1.3	239.286	117.957	Classically-activated TAMs	Myeloid	9
164255	NF2VS1.3	271.608	118.588	Classically-activated TAMs	Myeloid	2
164256	NF2VS1.3	566.5	118.5	Classically-activated TAMs	Myeloid	8
164257	NF2VS1.3	586.361	118.967	Erythrocytes	Vasculature	8
164258	NF2VS1.3	596.741	116.667	Schwann cells	Schwannoma	8
164259	NF2VS1.3	645.286	118.471	Schwann cells	Schwannoma	8
164260	NF2VS1.3	670.19	118.215	Schwann cells	Schwannoma	8
164261	NF2VS1.3	710.164	118.466	Other	Other	8
164262	NF2VS1.3	880.387	118.645	Erythrocytes	Vasculature	9
164263	NF2VS1.3	903.017	117.542	Erythrocytes	Vasculature	9
164264	NF2VS1.3	327.407	120.481	Classically-activated TAMs	Myeloid	3
164265	NF2VS1.3	408.179	119.641	SOX-10+ Schwann cells	Schwannoma	8
164266	NF2VS1.3	426.203	120.188	Schwann cells	Schwannoma	8
164267	NF2VS1.3	439	118.977	Schwann cells	Schwannoma	8
164268	NF2VS1.3	480.012	118.852	CD8+ TEMRA cells	Lymphoid	3
164269	NF2VS1.3	770	119	Schwann cells	Schwannoma	8
164270	NF2VS1.3	919.133	119.733	Erythrocytes	Vasculature	9
164271	NF2VS1.3	970.071	119.765	Erythrocytes	Vasculature	9
164272	NF2VS1.3	2.58491	119.755	Schwann cells	Schwannoma	8
164273	NF2VS1.3	192.525	120.25	Other	Other	8
164274	NF2VS1.3	369.339	120.373	Schwann cells	Schwannoma	8
164275	NF2VS1.3	527.929	119.238	Classically-activated TAMs	Myeloid	8
164276	NF2VS1.3	594.567	119.867	Schwann cells	Schwannoma	8
164277	NF2VS1.3	680.619	119.175	Erythrocytes	Vasculature	8
164278	NF2VS1.3	833.423	118.711	Erythrocytes	Vasculature	8
164279	NF2VS1.3	843.097	119.71	Erythrocytes	Vasculature	8
164280	NF2VS1.3	863.81	120.143	Erythrocytes	Vasculature	9
164281	NF2VS1.3	896.93	120.907	Erythrocytes	Vasculature	9
164282	NF2VS1.3	13.76	121.32	Schwann cells	Schwannoma	8
164283	NF2VS1.3	62.1507	120.836	SOX-10+ Schwann cells	Schwannoma	8
164284	NF2VS1.3	138.468	121.777	Schwann cells	Schwannoma	8
164285	NF2VS1.3	172.184	120.513	Other	Other	8
164286	NF2VS1.3	261.744	121.915	CD8+ TEMRA cells	Lymphoid	3
164287	NF2VS1.3	296.279	121.603	Classically-activated TAMs	Myeloid	2
164288	NF2VS1.3	309.407	120.963	SOX-10+ Schwann cells	Schwannoma	7
164289	NF2VS1.3	491.04	121.743	Classically-activated TAMs	Myeloid	9
164290	NF2VS1.3	757.577	121.096	Classically-activated TAMs	Myeloid	3
164291	NF2VS1.3	821.815	119.63	Erythrocytes	Vasculature	8
164292	NF2VS1.3	962	121.306	Erythrocytes	Vasculature	9
164293	NF2VS1.3	83.1176	122.176	Classically-activated TAMs	Myeloid	3
164294	NF2VS1.3	88.9667	121.9	Classically-activated TAMs	Myeloid	9
164295	NF2VS1.3	218.74	121.918	Classically-activated TAMs	Myeloid	8
164296	NF2VS1.3	282.899	122.319	Classically-activated TAMs	Myeloid	3
164297	NF2VS1.3	317.338	121.569	CD8+ TEMRA cells	Lymphoid	3
164298	NF2VS1.3	523.569	123.345	Other	Other	8
164299	NF2VS1.3	637.667	121.905	Classically-activated TAMs	Myeloid	9
164300	NF2VS1.3	704.408	122.571	Schwann cells	Schwannoma	8
164301	NF2VS1.3	741.034	121.525	Schwann cells	Schwannoma	8
164302	NF2VS1.3	99.3462	123.231	Schwann cells	Schwannoma	8
164303	NF2VS1.3	335.415	123.024	Classically-activated TAMs	Myeloid	0
164304	NF2VS1.3	342.542	123.692	SOX-10+ Schwann cells	Schwannoma	7
164305	NF2VS1.3	675.6	122.667	Schwann cells	Schwannoma	8
164306	NF2VS1.3	819.395	124.907	Erythrocytes	Vasculature	9
164307	NF2VS1.3	840	123.75	Schwann cells	Schwannoma	8
164308	NF2VS1.3	905.547	125.387	Erythrocytes	Vasculature	9
164309	NF2VS1.3	56.0694	124.75	CD8+ TEMRA cells	Lymphoid	8
164310	NF2VS1.3	201.1	123.675	Schwann cells	Schwannoma	8
164311	NF2VS1.3	205	123.429	Classically-activated TAMs	Myeloid	9
164312	NF2VS1.3	579.619	124.429	Schwann cells	Schwannoma	8
164313	NF2VS1.3	813.8	124.2	Erythrocytes	Vasculature	9
164314	NF2VS1.3	153.463	125.634	AGTR1+ CD8+ TEMRA cells	Lymphoid	3
164315	NF2VS1.3	207.75	125.625	Transitioning monocytes	Myeloid	9
164316	NF2VS1.3	470.717	123.391	Classically-activated TAMs	Myeloid	3
164317	NF2VS1.3	513.852	125.082	Schwann cells	Schwannoma	8
164318	NF2VS1.3	590.955	125.239	Erythrocytes	Vasculature	8
164319	NF2VS1.3	608.12	124.978	Other	Other	8
164320	NF2VS1.3	74.7174	125.094	Schwann cells	Schwannoma	8
164321	NF2VS1.3	94.875	125.896	Other	Other	8
164322	NF2VS1.3	146.75	126.406	PanCK+ SOX-10+ Schwann cells	Schwannoma	8
164323	NF2VS1.3	252.98	124.306	Classically-activated TAMs	Myeloid	9
164324	NF2VS1.3	352.39	125.561	Classically-activated TAMs	Myeloid	2
164325	NF2VS1.3	465.462	126.365	Classically-activated TAMs	Myeloid	3
164326	NF2VS1.3	615.231	125.564	Other	Other	8
164327	NF2VS1.3	661.48	126.48	Erythrocytes	Vasculature	8
164328	NF2VS1.3	873.943	126.207	Erythrocytes	Vasculature	9
164329	NF2VS1.3	170.292	127	Schwann cells	Schwannoma	8
164330	NF2VS1.3	296.636	127	Classically-activated TAMs	Myeloid	2
164331	NF2VS1.3	676.2	127.267	Schwann cells	Schwannoma	8
164332	NF2VS1.3	739.667	127.7	Schwann cells	Schwannoma	8
164333	NF2VS1.3	790.456	126.975	Erythrocytes	Vasculature	8
164334	NF2VS1.3	43	127.714	SOX-10+ Schwann cells	Schwannoma	8
164335	NF2VS1.3	88.8108	127.892	Classically-activated TAMs	Myeloid	8
164336	NF2VS1.3	257.795	129.301	Classically-activated TAMs	Myeloid	3
164337	NF2VS1.3	519.417	128.167	Other	Other	8
164338	NF2VS1.3	104.875	129.278	Other	Other	8
164339	NF2VS1.3	195.426	128.234	Classically-activated TAMs	Myeloid	3
164340	NF2VS1.3	272.182	127.545	CD8+ TEMRA cells	Lymphoid	3
164341	NF2VS1.3	281.125	128.911	Schwann cells	Schwannoma	2
164342	NF2VS1.3	301.241	129.426	Schwann cells	Schwannoma	2
164343	NF2VS1.3	399.539	128.145	SOX-10+ Schwann cells	Schwannoma	2
164344	NF2VS1.3	967.338	128.38	Erythrocytes	Vasculature	9
164345	NF2VS1.3	176.508	130.574	Schwann cells	Schwannoma	8
164346	NF2VS1.3	240.083	130.167	Classically-activated TAMs	Myeloid	9
164347	NF2VS1.3	385.306	129.265	CD8+ TEMRA cells	Lymphoid	3
164348	NF2VS1.3	527.316	129.526	Other	Other	1
164349	NF2VS1.3	692.636	131.218	Schwann cells	Schwannoma	8
164350	NF2VS1.3	944.944	129.611	Erythrocytes	Vasculature	9
164351	NF2VS1.3	313.5	130.5	Classically-activated TAMs	Myeloid	2
164352	NF2VS1.3	449.786	130.857	Classically-activated TAMs	Myeloid	2
164353	NF2VS1.3	568.081	129.586	Schwann cells	Schwannoma	8
164354	NF2VS1.3	627.452	131.238	Schwann cells	Schwannoma	8
164355	NF2VS1.3	721.653	130.408	Schwann cells	Schwannoma	8
164356	NF2VS1.3	726.619	130.667	PanCK+ SOX-10+ Schwann cells	Schwannoma	8
164357	NF2VS1.3	870.439	131.512	Erythrocytes	Vasculature	9
164358	NF2VS1.3	111.296	131.556	Other	Other	8
164359	NF2VS1.3	204.792	131.974	Classically-activated TAMs	Myeloid	9
164360	NF2VS1.3	224.526	132.386	pERK+ Schwann cells	Schwannoma	8
164361	NF2VS1.3	230.604	131.812	pERK+ Schwann cells	Schwannoma	8
164362	NF2VS1.3	353.94	131.94	Other	Other	2
164363	NF2VS1.3	380.05	132.717	Classically-activated TAMs	Myeloid	3
164364	NF2VS1.3	612.93	131.901	SOX-10+ Schwann cells	Schwannoma	8
164365	NF2VS1.3	859.376	133.518	Erythrocytes	Vasculature	9
164366	NF2VS1.3	953.327	132.628	Erythrocytes	Vasculature	9
164367	NF2VS1.3	16.7931	132.483	SOX-10+ Schwann cells	Schwannoma	8
164368	NF2VS1.3	56.9873	132.899	SOX-10+ Schwann cells	Schwannoma	8
164369	NF2VS1.3	137.897	133.753	Schwann cells	Schwannoma	8
164370	NF2VS1.3	339.182	132.227	SOX-10+ Schwann cells	Schwannoma	7
164371	NF2VS1.3	463.155	133.214	CD8+ TEMRA cells	Lymphoid	3
164372	NF2VS1.3	522.123	133.37	Other	Other	1
164373	NF2VS1.3	554.102	132.74	Schwann cells	Schwannoma	8
164374	NF2VS1.3	766	133	SOX-10+ Schwann cells	Schwannoma	8
164375	NF2VS1.3	70.8148	133.278	Schwann cells	Schwannoma	8
164376	NF2VS1.3	196.513	134	Classically-activated TAMs	Myeloid	3
164377	NF2VS1.3	287.465	134.14	Classically-activated TAMs	Myeloid	3
164378	NF2VS1.3	333.333	133.154	PanCK+ SOX-10+ Schwann cells	Schwannoma	7
164379	NF2VS1.3	437.526	132.231	SOX-10+ Schwann cells	Schwannoma	8
164380	NF2VS1.3	643.485	133.758	Erythrocytes	Vasculature	8
164381	NF2VS1.3	963.469	134.219	Erythrocytes	Vasculature	9
164382	NF2VS1.3	66.5	135.304	Schwann cells	Schwannoma	8
164383	NF2VS1.3	244.585	135.692	Classically-activated TAMs	Myeloid	2
164384	NF2VS1.3	264.403	133.896	Classically-activated TAMs	Myeloid	2
164385	NF2VS1.3	273.154	134.795	Transitioning monocytes	Myeloid	2
164386	NF2VS1.3	293.32	134.04	CD8+ TEMRA cells	Lymphoid	3
164387	NF2VS1.3	440.571	135.881	Schwann cells	Schwannoma	2
164388	NF2VS1.3	650.232	134.971	Schwann cells	Schwannoma	8
164389	NF2VS1.3	713.146	134.683	Other	Other	8
164390	NF2VS1.3	727.952	135.524	SOX-10+ Schwann cells	Schwannoma	8
164391	NF2VS1.3	8.84722	136	Schwann cells	Schwannoma	8
164392	NF2VS1.3	192.098	136.195	Classically-activated TAMs	Myeloid	8
164393	NF2VS1.3	389.7	135.7	CD8+ TEMRA cells	Lymphoid	3
164394	NF2VS1.3	401.138	136.19	Classically-activated TAMs	Myeloid	2
164395	NF2VS1.3	786.316	135.737	Erythrocytes	Vasculature	8
164396	NF2VS1.3	870.61	136.415	Erythrocytes	Vasculature	9
164397	NF2VS1.3	187.25	137.523	Classically-activated TAMs	Myeloid	9
164398	NF2VS1.3	300.196	135.275	Classically-activated TAMs	Myeloid	2
164399	NF2VS1.3	458.132	137.079	Classically-activated TAMs	Myeloid	9
164400	NF2VS1.3	657.714	136.452	Schwann cells	Schwannoma	8
164401	NF2VS1.3	928.781	136.493	Erythrocytes	Vasculature	9
164402	NF2VS1.3	47.5	137.844	SOX-10+ Schwann cells	Schwannoma	8
164403	NF2VS1.3	97.6	137.673	Schwann cells	Schwannoma	8
164404	NF2VS1.3	163.295	137.557	pERK+ Schwann cells	Schwannoma	8
164405	NF2VS1.3	295.459	139.703	SOX-10+ Schwann cells	Schwannoma	7
164406	NF2VS1.3	340.8	138.42	Schwann cells	Schwannoma	8
164407	NF2VS1.3	452.986	138.397	Other	Other	8
164408	NF2VS1.3	885.86	138.04	Erythrocytes	Vasculature	9
164409	NF2VS1.3	1.18182	139	Schwann cells	Schwannoma	8
164410	NF2VS1.3	290.469	139.969	Transitioning monocytes	Myeloid	2
164411	NF2VS1.3	304.041	139.694	SOX-10+ Schwann cells	Schwannoma	7
164412	NF2VS1.3	435.087	139.826	Schwann cells	Schwannoma	8
164413	NF2VS1.3	642.318	139	Erythrocytes	Vasculature	8
164414	NF2VS1.3	790.414	138.862	Erythrocytes	Vasculature	9
164415	NF2VS1.3	849.756	138.867	CD8+ TEMRA cells	Lymphoid	3
164416	NF2VS1.3	63.5	140.296	SOX-10+ Schwann cells	Schwannoma	8
164417	NF2VS1.3	159.811	141.243	pERK+ Schwann cells	Schwannoma	8
164418	NF2VS1.3	272.969	140.262	Classically-activated TAMs	Myeloid	3
164419	NF2VS1.3	279.727	139.545	Classically-activated TAMs	Myeloid	2
164420	NF2VS1.3	327.009	141.642	Vascular endothelial cells	Vasculature	8
164421	NF2VS1.3	445.975	140.025	Other	Other	1
164422	NF2VS1.3	10.7778	141.639	Schwann cells	Schwannoma	8
164423	NF2VS1.3	53.1905	141.238	Classically-activated TAMs	Myeloid	9
164424	NF2VS1.3	201.331	141.742	SOX-10+ Schwann cells	Schwannoma	8
164425	NF2VS1.3	475.471	140.382	Schwann cells	Schwannoma	2
164426	NF2VS1.3	611.179	139.487	Schwann cells	Schwannoma	8
164427	NF2VS1.3	722.966	141.207	Other	Other	8
164428	NF2VS1.3	783.815	141.785	Erythrocytes	Vasculature	9
164429	NF2VS1.3	927.8	141.84	Erythrocytes	Vasculature	9
164430	NF2VS1.3	128.875	142.4	CD68+ TAMs	Myeloid	8
164431	NF2VS1.3	143.175	140.925	Classically-activated TAMs	Myeloid	8
164432	NF2VS1.3	238.63	141.722	Classically-activated TAMs	Myeloid	3
164433	NF2VS1.3	284.381	142.333	Classically-activated TAMs	Myeloid	3
164434	NF2VS1.3	393.848	141.53	SOX-10+ Schwann cells	Schwannoma	2
164435	NF2VS1.3	602.357	141.614	Classically-activated TAMs	Myeloid	9
164436	NF2VS1.3	703.154	141.415	Other	Other	8
164437	NF2VS1.3	733.72	140.96	Schwann cells	Schwannoma	4
164438	NF2VS1.3	749.519	141.407	Schwann cells	Schwannoma	8
164439	NF2VS1.3	440.978	143.444	Schwann cells	Schwannoma	1
164440	NF2VS1.3	613.714	143.75	Schwann cells	Schwannoma	8
164441	NF2VS1.3	679.619	142.857	Schwann cells	Schwannoma	8
164442	NF2VS1.3	760.621	141.828	PD-L1+ Schwann cells	Schwannoma	8
164443	NF2VS1.3	72.7609	142.826	SOX-10+ Schwann cells	Schwannoma	8
164444	NF2VS1.3	94.1273	144.127	Other	Other	8
164445	NF2VS1.3	185.024	143.988	SOX-10+ Schwann cells	Schwannoma	8
164446	NF2VS1.3	217.882	144.788	AGTR1+ CD8+ TEMRA cells	Lymphoid	3
164447	NF2VS1.3	384.205	143.41	Classically-activated TAMs	Myeloid	3
164448	NF2VS1.3	421.45	143.225	Classically-activated TAMs	Myeloid	3
164449	NF2VS1.3	660.083	144.028	Schwann cells	Schwannoma	8
164450	NF2VS1.3	709.073	143.78	Classically-activated TAMs	Myeloid	3
164451	NF2VS1.3	747.344	145.125	Schwann cells	Schwannoma	4
164452	NF2VS1.3	867.596	143.684	CD8+ TEMRA cells	Lymphoid	9
164453	NF2VS1.3	994.033	143.7	Erythrocytes	Vasculature	9
164454	NF2VS1.3	67.8261	145.174	SOX-10+ Schwann cells	Schwannoma	8
164455	NF2VS1.3	211.125	145.125	Classically-activated TAMs	Myeloid	8
164456	NF2VS1.3	226.699	145.892	SOX-10+ Schwann cells	Schwannoma	8
164457	NF2VS1.3	250.714	144.304	CD44+ Schwann cells	Schwannoma	2
164458	NF2VS1.3	265.557	144.924	Classically-activated TAMs	Myeloid	2
164459	NF2VS1.3	299.815	145.037	Classically-activated TAMs	Myeloid	2
164460	NF2VS1.3	310.078	145.02	Vascular endothelial cells	Vasculature	2
164461	NF2VS1.3	388.114	146.457	Classically-activated TAMs	Myeloid	9
164462	NF2VS1.3	432.806	145.611	Schwann cells	Schwannoma	9
164463	NF2VS1.3	473.033	146	Schwann cells	Schwannoma	2
164464	NF2VS1.3	534	145	Other	Other	8
164465	NF2VS1.3	643.493	146.373	Other	Other	8
164466	NF2VS1.3	883.314	144.3	Erythrocytes	Vasculature	9
164467	NF2VS1.3	13.6852	146.296	Schwann cells	Schwannoma	8
164468	NF2VS1.3	60.4516	146.484	SOX-10+ Schwann cells	Schwannoma	8
164469	NF2VS1.3	348.5	145.2	SOX-10+ Schwann cells	Schwannoma	8
164470	NF2VS1.3	555.188	145.906	Other	Other	8
164471	NF2VS1.3	562.395	144.186	PD-L1+ Schwann cells	Schwannoma	8
164472	NF2VS1.3	583.319	145.942	Erythrocytes	Vasculature	8
164473	NF2VS1.3	791.324	146.108	Erythrocytes	Vasculature	9
164474	NF2VS1.3	952.211	146	Erythrocytes	Vasculature	9
164475	NF2VS1.3	997.87	146.304	Erythrocytes	Vasculature	9
164476	NF2VS1.3	48.4906	147.434	Classically-activated TAMs	Myeloid	8
164477	NF2VS1.3	142.481	147.418	Schwann cells	Schwannoma	8
164478	NF2VS1.3	241.508	147.18	Transitioning monocytes	Myeloid	2
164479	NF2VS1.3	304.596	147.511	Vascular endothelial cells	Vasculature	2
164480	NF2VS1.3	672.083	146.667	Other	Other	8
164481	NF2VS1.3	685.922	146.863	Other	Other	8
164482	NF2VS1.3	843.471	147.75	Erythrocytes	Vasculature	9
164483	NF2VS1.3	864.708	148.125	AGTR1+ CD8+ TEMRA cells	Lymphoid	9
164484	NF2VS1.3	875.75	146.429	Erythrocytes	Vasculature	8
164485	NF2VS1.3	294.024	147.333	Classically-activated TAMs	Myeloid	3
164486	NF2VS1.3	379.156	148.756	Classically-activated TAMs	Myeloid	8
164487	NF2VS1.3	483.957	148.643	Alternatively-activated TAMs	Myeloid	9
164488	NF2VS1.3	619.102	147.673	Schwann cells	Schwannoma	8
164489	NF2VS1.3	731.278	147.796	Schwann cells	Schwannoma	4
164490	NF2VS1.3	853.196	147.036	Erythrocytes	Vasculature	9
164491	NF2VS1.3	990.6	147.733	Erythrocytes	Vasculature	9
164492	NF2VS1.3	71.6912	150.206	Schwann cells	Schwannoma	8
164493	NF2VS1.3	152.286	148.257	SOX-10+ Schwann cells	Schwannoma	8
164494	NF2VS1.3	277.02	148.64	Classically-activated TAMs	Myeloid	6
164495	NF2VS1.3	365.091	149.258	Other	Other	8
164496	NF2VS1.3	417.571	148.306	Classically-activated TAMs	Myeloid	3
164497	NF2VS1.3	558.59	150.59	PD-L1+ Schwann cells	Schwannoma	8
164498	NF2VS1.3	596.987	149.711	Classically-activated TAMs	Myeloid	9
164499	NF2VS1.3	678.118	150.129	Schwann cells	Schwannoma	8
164500	NF2VS1.3	884.286	149.964	Erythrocytes	Vasculature	9
164501	NF2VS1.3	41.4474	149.632	Schwann cells	Schwannoma	8
164502	NF2VS1.3	128.595	150.432	Classically-activated TAMs	Myeloid	8
164503	NF2VS1.3	179.377	149.525	Schwann cells	Schwannoma	8
164504	NF2VS1.3	201	149.581	Other	Other	8
164505	NF2VS1.3	211.697	150.394	Schwann cells	Schwannoma	8
164506	NF2VS1.3	251.926	150.5	Classically-activated TAMs	Myeloid	2
164507	NF2VS1.3	285.643	149.238	Classically-activated TAMs	Myeloid	2
164508	NF2VS1.3	356.034	148.559	Classically-activated TAMs	Myeloid	3
164509	NF2VS1.3	427.778	150.444	AGTR1+ CD8+ TEMRA cells	Lymphoid	3
164510	NF2VS1.3	478.422	150.733	Alternatively-activated TAMs	Myeloid	9
164511	NF2VS1.3	654.776	149.959	Other	Other	8
164512	NF2VS1.3	799.295	148.918	Erythrocytes	Vasculature	9
164513	NF2VS1.3	188	151.164	Schwann cells	Schwannoma	8
164514	NF2VS1.3	630.077	151.108	Erythrocytes	Vasculature	8
164515	NF2VS1.3	875.13	151.543	Erythrocytes	Vasculature	9
164516	NF2VS1.3	995	150.381	Erythrocytes	Vasculature	9
164517	NF2VS1.3	16.0741	150.889	Schwann cells	Schwannoma	8
164518	NF2VS1.3	204.4	152	Other	Other	8
164519	NF2VS1.3	328.214	151.738	Classically-activated TAMs	Myeloid	8
164520	NF2VS1.3	347.298	151.754	SOX-10+ Schwann cells	Schwannoma	8
164521	NF2VS1.3	414.172	152.431	Classically-activated TAMs	Myeloid	9
164522	NF2VS1.3	509.917	151.972	Classically-activated TAMs	Myeloid	3
164523	NF2VS1.3	754.96	151.36	Schwann cells	Schwannoma	8
164524	NF2VS1.3	764.694	151.097	Schwann cells	Schwannoma	1
164525	NF2VS1.3	24.8205	152.308	SOX-10+ Schwann cells	Schwannoma	8
164526	NF2VS1.3	54.9455	152.836	Other	Other	8
164527	NF2VS1.3	237.765	153.176	Schwann cells	Schwannoma	2
164528	NF2VS1.3	665.113	153.968	Other	Other	8
164529	NF2VS1.3	805.71	152.968	Erythrocytes	Vasculature	9
164530	NF2VS1.3	849.371	152.686	Hypoxic perivascular neutrophils	Myeloid	9
164531	NF2VS1.3	171.878	153.245	pERK+ Schwann cells	Schwannoma	8
164532	NF2VS1.3	177.13	155.783	Schwann cells	Schwannoma	8
164533	NF2VS1.3	335.87	153.13	Classically-activated TAMs	Myeloid	8
164534	NF2VS1.3	431.769	154.077	CD8+ TEMRA cells	Lymphoid	3
164535	NF2VS1.3	865.395	153.158	Erythrocytes	Vasculature	9
164536	NF2VS1.3	14.7872	155.319	Schwann cells	Schwannoma	8
164537	NF2VS1.3	76.64	155	SOX-10+ Schwann cells	Schwannoma	8
164538	NF2VS1.3	139.76	153.84	SOX-10+ Schwann cells	Schwannoma	7
164539	NF2VS1.3	244.339	154.542	SOX-10+ Schwann cells	Schwannoma	2
164540	NF2VS1.3	272.22	155.424	Classically-activated TAMs	Myeloid	3
164541	NF2VS1.3	288.152	154.329	Classically-activated TAMs	Myeloid	2
164542	NF2VS1.3	745.434	155.132	Schwann cells	Schwannoma	8
164543	NF2VS1.3	790.451	153.479	Erythrocytes	Vasculature	9
164544	NF2VS1.3	811.892	156.516	Erythrocytes	Vasculature	9
164545	NF2VS1.3	993.186	155.116	Erythrocytes	Vasculature	9
164546	NF2VS1.3	96.7838	155.405	Schwann cells	Schwannoma	8
164547	NF2VS1.3	134.475	156.393	Classically-activated TAMs	Myeloid	8
164548	NF2VS1.3	148.089	156.125	Schwann cells	Schwannoma	7
164549	NF2VS1.3	197.637	155.875	CD68+ TAMs	Myeloid	8
164550	NF2VS1.3	207.31	156.448	Schwann cells	Schwannoma	8
164551	NF2VS1.3	658.255	155.836	Other	Other	8
164552	NF2VS1.3	726.444	156	Schwann cells	Schwannoma	4
164553	NF2VS1.3	799.053	156.421	Erythrocytes	Vasculature	9
164554	NF2VS1.3	21.1622	157.189	Schwann cells	Schwannoma	8
164555	NF2VS1.3	28.4638	158.116	Classically-activated TAMs	Myeloid	8
164556	NF2VS1.3	265.114	156.773	Classically-activated TAMs	Myeloid	3
164557	NF2VS1.3	331.244	156.4	Schwann cells	Schwannoma	8
164558	NF2VS1.3	372.811	156.389	Schwann cells	Schwannoma	8
164559	NF2VS1.3	554.143	157.163	Schwann cells	Schwannoma	8
164560	NF2VS1.3	591.854	157.317	Schwann cells	Schwannoma	8
164561	NF2VS1.3	732.28	156.52	Schwann cells	Schwannoma	8
164562	NF2VS1.3	759.042	156.875	Schwann cells	Schwannoma	8
164563	NF2VS1.3	866.432	157.682	Erythrocytes	Vasculature	9
164564	NF2VS1.3	123.88	157.48	Schwann cells	Schwannoma	8
164565	NF2VS1.3	142.366	159.195	SOX-10+ Schwann cells	Schwannoma	8
164566	NF2VS1.3	215.233	157.744	SOX-10+ Schwann cells	Schwannoma	8
164567	NF2VS1.3	339.444	157.222	Schwann cells	Schwannoma	8
164568	NF2VS1.3	359.872	157.795	Other	Other	8
164569	NF2VS1.3	425.969	157.877	CD8+ TEMRA cells	Lymphoid	3
164570	NF2VS1.3	500.974	157.641	Schwann cells	Schwannoma	1
164571	NF2VS1.3	787.723	158.66	Erythrocytes	Vasculature	9
164572	NF2VS1.3	996.475	159.1	Erythrocytes	Vasculature	9
164573	NF2VS1.3	185.982	158.304	Schwann cells	Schwannoma	8
164574	NF2VS1.3	278.86	159.34	Classically-activated TAMs	Myeloid	2
164575	NF2VS1.3	305.395	159	Classically-activated TAMs	Myeloid	3
164576	NF2VS1.3	466.783	158.319	Classically-activated TAMs	Myeloid	9
164577	NF2VS1.3	473.683	158.492	CD8+ TEMRA cells	Lymphoid	3
164578	NF2VS1.3	481.015	160.162	Classically-activated TAMs	Myeloid	8
164579	NF2VS1.3	741.255	159.957	Other	Other	8
164580	NF2VS1.3	753	159.625	Schwann cells	Schwannoma	8
164581	NF2VS1.3	842.864	159.068	Hypoxic perivascular neutrophils	Myeloid	9
164582	NF2VS1.3	69.2	160	Classically-activated TAMs	Myeloid	3
164583	NF2VS1.3	191.52	160.1	Classically-activated TAMs	Myeloid	3
164584	NF2VS1.3	295.641	160.321	Erythrocytes	Vasculature	2
164585	NF2VS1.3	335.2	160.64	Classically-activated TAMs	Myeloid	9
164586	NF2VS1.3	487.452	158.381	Other	Other	1
164587	NF2VS1.3	531.981	160.434	Other	Other	1
164588	NF2VS1.3	875.625	158.909	Erythrocytes	Vasculature	9
164589	NF2VS1.3	11.4535	161.756	Classically-activated TAMs	Myeloid	9
164590	NF2VS1.3	55.0989	161.703	Schwann cells	Schwannoma	8
164591	NF2VS1.3	169.055	160.891	SOX-10+ Schwann cells	Schwannoma	8
164592	NF2VS1.3	234.011	161.864	Classically-activated TAMs	Myeloid	2
164593	NF2VS1.3	341.367	161.233	Schwann cells	Schwannoma	8
164594	NF2VS1.3	363.619	161.746	Classically-activated TAMs	Myeloid	3
164595	NF2VS1.3	412.955	160.809	Classically-activated TAMs	Myeloid	3
164596	NF2VS1.3	847.845	162.31	Erythrocytes	Vasculature	9
164597	NF2VS1.3	949.431	162.611	Erythrocytes	Vasculature	9
164598	NF2VS1.3	107.511	160.978	Schwann cells	Schwannoma	8
164599	NF2VS1.3	244.432	161.676	Classically-activated TAMs	Myeloid	3
164600	NF2VS1.3	268.948	162.5	Classically-activated TAMs	Myeloid	3
164601	NF2VS1.3	313.241	161.069	Classically-activated TAMs	Myeloid	2
164602	NF2VS1.3	675.17	161.34	Schwann cells	Schwannoma	8
164603	NF2VS1.3	760.635	162.673	Erythrocytes	Vasculature	8
164604	NF2VS1.3	953.881	159.493	Erythrocytes	Vasculature	9
164605	NF2VS1.3	103.125	164.188	Classically-activated TAMs	Myeloid	8
164606	NF2VS1.3	119.099	164.915	Other	Other	8
164607	NF2VS1.3	220.956	162.67	SOX-10+ Schwann cells	Schwannoma	8
164608	NF2VS1.3	611.614	162.228	Schwann cells	Schwannoma	8
164609	NF2VS1.3	629.753	163.096	Schwann cells	Schwannoma	8
164610	NF2VS1.3	656.759	162.926	Other	Other	8
164611	NF2VS1.3	709.612	162.463	Schwann cells	Schwannoma	8
164612	NF2VS1.3	724.357	163.024	Schwann cells	Schwannoma	8
164613	NF2VS1.3	776.747	161.807	Erythrocytes	Vasculature	8
164614	NF2VS1.3	261.338	164.743	Classically-activated TAMs	Myeloid	3
164615	NF2VS1.3	350.923	163.769	Schwann cells	Schwannoma	8
164616	NF2VS1.3	637.426	163.328	Schwann cells	Schwannoma	8
164617	NF2VS1.3	113.133	164.733	SOX-10+ Schwann cells	Schwannoma	8
164618	NF2VS1.3	306.268	164.972	Classically-activated TAMs	Myeloid	3
164619	NF2VS1.3	505.5	165	Classically-activated TAMs	Myeloid	9
164620	NF2VS1.3	548.815	164.185	Schwann cells	Schwannoma	8
164621	NF2VS1.3	731.645	165.921	Schwann cells	Schwannoma	8
164622	NF2VS1.3	963.81	165.095	Erythrocytes	Vasculature	9
164623	NF2VS1.3	60.7059	166.294	Schwann cells	Schwannoma	8
164624	NF2VS1.3	182.641	165.344	Schwann cells	Schwannoma	8
164625	NF2VS1.3	287.174	166.349	Erythrocytes	Vasculature	2
164626	NF2VS1.3	315.667	166.383	Schwann cells	Schwannoma	8
164627	NF2VS1.3	405.367	166.367	Other	Other	2
164628	NF2VS1.3	676.396	166.75	Schwann cells	Schwannoma	8
164629	NF2VS1.3	748.969	166.755	Schwann cells	Schwannoma	8
164630	NF2VS1.3	66.283	166.302	Schwann cells	Schwannoma	8
164631	NF2VS1.3	161.579	166.421	Schwann cells	Schwannoma	8
164632	NF2VS1.3	423.387	168.817	Other	Other	2
164633	NF2VS1.3	467.761	166.543	Classically-activated TAMs	Myeloid	9
164634	NF2VS1.3	478.667	166.667	Classically-activated TAMs	Myeloid	9
164635	NF2VS1.3	109.571	168.714	Schwann cells	Schwannoma	8
164636	NF2VS1.3	544.692	168	Schwann cells	Schwannoma	8
164637	NF2VS1.3	583.836	167.164	Classically-activated TAMs	Myeloid	9
164638	NF2VS1.3	691.409	168.534	SOX-10+ Schwann cells	Schwannoma	8
164639	NF2VS1.3	133.895	167.965	AGTR1+ CD8+ TEMRA cells	Lymphoid	3
164640	NF2VS1.3	172.894	169.294	SOX-10+ Schwann cells	Schwannoma	8
164641	NF2VS1.3	300.217	169.522	CD68+ TAMs	Myeloid	2
164642	NF2VS1.3	322.544	167.754	Schwann cells	Schwannoma	8
164643	NF2VS1.3	598.706	169.5	Schwann cells	Schwannoma	8
164644	NF2VS1.3	709.429	168.371	Schwann cells	Schwannoma	8
164645	NF2VS1.3	720.042	168.125	Schwann cells	Schwannoma	8
164646	NF2VS1.3	818.581	168.53	Erythrocytes	Vasculature	9
164647	NF2VS1.3	838.775	168.925	Erythrocytes	Vasculature	9
164648	NF2VS1.3	857.386	168.841	Erythrocytes	Vasculature	9
164649	NF2VS1.3	18.5946	169.378	Schwann cells	Schwannoma	8
164650	NF2VS1.3	93.74	170.41	PD-L1+ Schwann cells	Schwannoma	8
164651	NF2VS1.3	124.513	170.137	Schwann cells	Schwannoma	8
164652	NF2VS1.3	229.163	171.116	Classically-activated TAMs	Myeloid	3
164653	NF2VS1.3	483.689	169.885	Other	Other	1
164654	NF2VS1.3	845.203	170.153	Erythrocytes	Vasculature	9
164655	NF2VS1.3	26.0103	170.01	SOX-10+ Schwann cells	Schwannoma	8
164656	NF2VS1.3	138.312	171.844	CD4- CD8- T-cells	Lymphoid	3
164657	NF2VS1.3	462.826	171.37	Classically-activated TAMs	Myeloid	8
164658	NF2VS1.3	736.398	171.084	Classically-activated TAMs	Myeloid	3
164659	NF2VS1.3	778.603	171.205	Erythrocytes	Vasculature	9
164660	NF2VS1.3	166.767	172.07	SOX-10+ Schwann cells	Schwannoma	8
164661	NF2VS1.3	248.444	171.519	Classically-activated TAMs	Myeloid	2
164662	NF2VS1.3	324.356	172.438	SOX-10+ Schwann cells	Schwannoma	8
164663	NF2VS1.3	611.139	172.542	CD4- CD8- T-cells	Lymphoid	3
164664	NF2VS1.3	628.779	171.824	Schwann cells	Schwannoma	8
164665	NF2VS1.3	714.604	172.729	Schwann cells	Schwannoma	8
164666	NF2VS1.3	852.015	172.123	Erythrocytes	Vasculature	9
164667	NF2VS1.3	62.2639	172.944	Schwann cells	Schwannoma	8
164668	NF2VS1.3	116.214	173.357	Schwann cells	Schwannoma	8
164669	NF2VS1.3	160.686	173.514	SOX-10+ Schwann cells	Schwannoma	4
164670	NF2VS1.3	221.01	172.333	SOX-10+ Schwann cells	Schwannoma	8
164671	NF2VS1.3	340.197	173.379	Classically-activated TAMs	Myeloid	9
164672	NF2VS1.3	346.086	172.286	Classically-activated TAMs	Myeloid	9
164673	NF2VS1.3	589	172.25	Schwann cells	Schwannoma	8
164674	NF2VS1.3	617.85	172.6	CD8+ TEMRA cells	Lymphoid	3
164675	NF2VS1.3	704.952	173.403	Schwann cells	Schwannoma	8
164676	NF2VS1.3	77.4545	173.687	Classically-activated TAMs	Myeloid	8
164677	NF2VS1.3	353.464	174.145	Schwann cells	Schwannoma	8
164678	NF2VS1.3	102.04	174.987	Schwann cells	Schwannoma	8
164679	NF2VS1.3	673.381	174.214	Schwann cells	Schwannoma	8
164680	NF2VS1.3	768.743	175.543	Erythrocytes	Vasculature	6
164681	NF2VS1.3	128.289	176.4	Schwann cells	Schwannoma	8
164682	NF2VS1.3	288.449	175.653	CD68+ TAMs	Myeloid	2
164683	NF2VS1.3	416	175.621	Schwann cells	Schwannoma	8
164684	NF2VS1.3	459.438	176.688	Classically-activated TAMs	Myeloid	8
164685	NF2VS1.3	165.22	178.72	SOX-10+ Schwann cells	Schwannoma	8
164686	NF2VS1.3	174	176.763	Schwann cells	Schwannoma	8
164687	NF2VS1.3	293.795	176.205	CD68+ TAMs	Myeloid	2
164688	NF2VS1.3	318.464	177.179	Schwann cells	Schwannoma	8
164689	NF2VS1.3	387.795	177.438	Classically-activated TAMs	Myeloid	9
164690	NF2VS1.3	424.615	176.654	Other	Other	8
164691	NF2VS1.3	477.739	177.304	Other	Other	1
164692	NF2VS1.3	616.976	177.31	CD8+ TEMRA cells	Lymphoid	3
164693	NF2VS1.3	629.447	177.684	Schwann cells	Schwannoma	8
164694	NF2VS1.3	738.424	177.576	Schwann cells	Schwannoma	8
164695	NF2VS1.3	863.817	178.106	Erythrocytes	Vasculature	9
164696	NF2VS1.3	94.4412	178.059	SOX-10+ Schwann cells	Schwannoma	8
164697	NF2VS1.3	264.83	178.08	CD68+ TAMs	Myeloid	2
164698	NF2VS1.3	495.096	178.084	SOX-10+ Schwann cells	Schwannoma	8
164699	NF2VS1.3	622.625	177.125	Schwann cells	Schwannoma	8
164700	NF2VS1.3	742.974	178.385	Schwann cells	Schwannoma	8
164701	NF2VS1.3	749.418	177.955	Schwann cells	Schwannoma	8
164702	NF2VS1.3	969.814	177.525	Erythrocytes	Vasculature	9
164703	NF2VS1.3	54.3291	178.62	Schwann cells	Schwannoma	8
164704	NF2VS1.3	140.385	179.987	Classically-activated TAMs	Myeloid	8
164705	NF2VS1.3	299.043	178.129	CD68+ TAMs	Myeloid	9
164706	NF2VS1.3	604.958	178.833	CD4- CD8- T-cells	Lymphoid	3
164707	NF2VS1.3	684.722	179.266	Alternatively-activated TAMs	Myeloid	8
164708	NF2VS1.3	777.361	178.806	Erythrocytes	Vasculature	9
164709	NF2VS1.3	832.991	178.836	Erythrocytes	Vasculature	3
164710	NF2VS1.3	60.2917	180.667	pERK+ Schwann cells	Schwannoma	8
164711	NF2VS1.3	109.725	178.374	Schwann cells	Schwannoma	8
164712	NF2VS1.3	214.12	179.74	Schwann cells	Schwannoma	8
164713	NF2VS1.3	561.4	179.875	Other	Other	8
164714	NF2VS1.3	671.136	178.636	Schwann cells	Schwannoma	8
164715	NF2VS1.3	712.361	180.028	Schwann cells	Schwannoma	8
164716	NF2VS1.3	844.509	178.836	Erythrocytes	Vasculature	9
164717	NF2VS1.3	184.909	180.091	Schwann cells	Schwannoma	8
164718	NF2VS1.3	419.965	180.228	Other	Other	8
164719	NF2VS1.3	782.633	179.1	Erythrocytes	Vasculature	9
164720	NF2VS1.3	965.184	181.755	Erythrocytes	Vasculature	9
164721	NF2VS1.3	68.2623	182.164	SOX-10+ Schwann cells	Schwannoma	8
164722	NF2VS1.3	92.3864	182.25	SOX-10+ Schwann cells	Schwannoma	8
164723	NF2VS1.3	159.355	181.387	SOX-10+ Schwann cells	Schwannoma	4
164724	NF2VS1.3	243.273	181.836	Classically-activated TAMs	Myeloid	3
164725	NF2VS1.3	473.812	182.125	Classically-activated TAMs	Myeloid	8
164726	NF2VS1.3	487.571	182.367	CD8+ TEMRA cells	Lymphoid	3
164727	NF2VS1.3	577.678	181.508	pERK+ Schwann cells	Schwannoma	1
164728	NF2VS1.3	601.056	182.333	CD4- CD8- T-cells	Lymphoid	9
164729	NF2VS1.3	614.141	183.211	CD4- CD8- T-cells	Lymphoid	9
164730	NF2VS1.3	640.24	182	Schwann cells	Schwannoma	1
164731	NF2VS1.3	658.779	182.104	Other	Other	1
164732	NF2VS1.3	669.583	181.333	Other	Other	1
164733	NF2VS1.3	171.825	182.81	Schwann cells	Schwannoma	4
164734	NF2VS1.3	313.84	182.21	Schwann cells	Schwannoma	2
164735	NF2VS1.3	379.386	182.86	Schwann cells	Schwannoma	8
164736	NF2VS1.3	515.255	182.298	Classically-activated TAMs	Myeloid	8
164737	NF2VS1.3	626.347	183.6	Erythrocytes	Vasculature	9
164738	NF2VS1.3	722	181.919	Other	Other	8
164739	NF2VS1.3	286.467	183.52	Alternatively-activated TAMs	Myeloid	3
164740	NF2VS1.3	398.128	183.872	Schwann cells	Schwannoma	8
164741	NF2VS1.3	607.619	183.857	CD4- CD8- T-cells	Lymphoid	9
164742	NF2VS1.3	668.074	184.704	Schwann cells	Schwannoma	8
164743	NF2VS1.3	674.616	184.918	Classically-activated TAMs	Myeloid	9
164744	NF2VS1.3	702.924	184.424	Schwann cells	Schwannoma	8
164745	NF2VS1.3	717.939	184.697	Other	Other	8
164746	NF2VS1.3	988.683	184.405	Erythrocytes	Vasculature	9
164747	NF2VS1.3	180.679	186.906	Schwann cells	Schwannoma	8
164748	NF2VS1.3	216.214	187.143	SOX-10+ Schwann cells	Schwannoma	8
164749	NF2VS1.3	259.727	184.758	Classically-activated TAMs	Myeloid	0
164750	NF2VS1.3	271.63	185.435	SOX-10+ Schwann cells	Schwannoma	7
164751	NF2VS1.3	322.367	184.633	Classically-activated TAMs	Myeloid	3
164752	NF2VS1.3	780.918	184.98	Erythrocytes	Vasculature	9
164753	NF2VS1.3	868.439	184.474	Erythrocytes	Vasculature	9
164754	NF2VS1.3	938.979	185.213	Erythrocytes	Vasculature	9
164755	NF2VS1.3	40.2963	185.407	Classically-activated TAMs	Myeloid	8
164756	NF2VS1.3	221.349	185.603	SOX-10+ Schwann cells	Schwannoma	8
164757	NF2VS1.3	251.651	185.746	CD8+ TEMRA cells	Lymphoid	0
164758	NF2VS1.3	298.438	186.141	Schwann cells	Schwannoma	2
164759	NF2VS1.3	344.225	186.125	Other	Other	8
164760	NF2VS1.3	531.435	185.326	Schwann cells	Schwannoma	8
164761	NF2VS1.3	573.179	186.436	Schwann cells	Schwannoma	8
164762	NF2VS1.3	683.029	185.882	Classically-activated TAMs	Myeloid	9
164763	NF2VS1.3	691.327	185.615	SOX-10+ Schwann cells	Schwannoma	8
164764	NF2VS1.3	839.828	185.797	Erythrocytes	Vasculature	9
164765	NF2VS1.3	22.3947	186.408	CD8+ TEMRA cells	Lymphoid	3
164766	NF2VS1.3	103.81	188	SOX-10+ Schwann cells	Schwannoma	8
164767	NF2VS1.3	154.883	186.067	Schwann cells	Schwannoma	4
164768	NF2VS1.3	236.571	187.125	Classically-activated TAMs	Myeloid	3
164769	NF2VS1.3	413.02	187.157	Classically-activated TAMs	Myeloid	3
164770	NF2VS1.3	482.925	187.528	Erythrocytes	Vasculature	8
164771	NF2VS1.3	4.8	187.45	Classically-activated TAMs	Myeloid	9
164772	NF2VS1.3	38.5652	188.87	Schwann cells	Schwannoma	8
164773	NF2VS1.3	67.0625	188.354	SOX-10+ Schwann cells	Schwannoma	8
164774	NF2VS1.3	80.0172	187.362	Classically-activated TAMs	Myeloid	8
164775	NF2VS1.3	92.0541	187.622	SOX-10+ Schwann cells	Schwannoma	8
164776	NF2VS1.3	211.211	187.632	Other	Other	8
164777	NF2VS1.3	332.125	188.225	Schwann cells	Schwannoma	8
164778	NF2VS1.3	474.856	187.922	Other	Other	1
164779	NF2VS1.3	518.483	188.017	Classically-activated TAMs	Myeloid	9
164780	NF2VS1.3	627.333	188.889	Schwann cells	Schwannoma	2
164781	NF2VS1.3	638.026	188.316	Other	Other	1
164782	NF2VS1.3	858.642	188.852	Erythrocytes	Vasculature	9
164783	NF2VS1.3	0.904762	189.571	Classically-activated TAMs	Myeloid	3
164784	NF2VS1.3	52.9783	189.717	Schwann cells	Schwannoma	8
164785	NF2VS1.3	164.5	188.453	Schwann cells	Schwannoma	8
164786	NF2VS1.3	243.934	189.645	CD8+ TEMRA cells	Lymphoid	0
164787	NF2VS1.3	285.672	189.716	CD8+ TEMRA cells	Lymphoid	3
164788	NF2VS1.3	318.128	188.641	Classically-activated TAMs	Myeloid	3
164789	NF2VS1.3	598.864	189.22	Other	Other	1
164790	NF2VS1.3	794	189.306	Erythrocytes	Vasculature	9
164791	NF2VS1.3	799	189.16	Erythrocytes	Vasculature	9
164792	NF2VS1.3	875.265	188.482	Erythrocytes	Vasculature	9
164793	NF2VS1.3	169.115	190.885	Schwann cells	Schwannoma	8
164794	NF2VS1.3	490.893	190.583	Other	Other	1
164795	NF2VS1.3	528.432	190.273	Schwann cells	Schwannoma	8
164796	NF2VS1.3	612.333	190.267	Schwann cells	Schwannoma	8
164797	NF2VS1.3	744.5	189.395	Schwann cells	Schwannoma	8
164798	NF2VS1.3	865.077	190.154	SOX-10+ Schwann cells	Schwannoma	7
164799	NF2VS1.3	113.8	191.68	Schwann cells	Schwannoma	8
164800	NF2VS1.3	118.896	189.627	Schwann cells	Schwannoma	8
164801	NF2VS1.3	141.446	191.462	Schwann cells	Schwannoma	8
164802	NF2VS1.3	312.76	190.58	Classically-activated TAMs	Myeloid	3
164803	NF2VS1.3	684.674	193.163	Schwann cells	Schwannoma	8
164804	NF2VS1.3	834.588	191.794	Erythrocytes	Vasculature	9
164805	NF2VS1.3	839.826	191.652	Erythrocytes	Vasculature	9
164806	NF2VS1.3	76.64	192.08	SOX-10+ Schwann cells	Schwannoma	8
164807	NF2VS1.3	89.1429	192.371	SOX-10+ Schwann cells	Schwannoma	8
164808	NF2VS1.3	159.455	192.636	Classically-activated TAMs	Myeloid	8
164809	NF2VS1.3	11.9459	192.554	SOX-10+ Schwann cells	Schwannoma	8
164810	NF2VS1.3	272.785	192.277	AGTR1+ CD8+ TEMRA cells	Lymphoid	0
164811	NF2VS1.3	621.454	193.555	Erythrocytes	Vasculature	2
164812	NF2VS1.3	668.968	192.651	CD8+ TEMRA cells	Lymphoid	3
164813	NF2VS1.3	738.684	191.684	Schwann cells	Schwannoma	8
164814	NF2VS1.3	847.353	193.176	Erythrocytes	Vasculature	9
164815	NF2VS1.3	152.94	193.714	SOX-10+ Schwann cells	Schwannoma	8
164816	NF2VS1.3	175.925	193.85	Other	Other	8
164817	NF2VS1.3	522.878	194.449	Schwann cells	Schwannoma	8
164818	NF2VS1.3	4.56098	194.854	SOX-10+ Schwann cells	Schwannoma	8
164819	NF2VS1.3	24.6071	194.268	Classically-activated TAMs	Myeloid	8
164820	NF2VS1.3	326.849	194	SOX-10+ Schwann cells	Schwannoma	8
164821	NF2VS1.3	359.805	194.221	Classically-activated TAMs	Myeloid	8
164822	NF2VS1.3	658	194.942	CD8+ TEMRA cells	Lymphoid	3
164823	NF2VS1.3	68.493	195.915	Schwann cells	Schwannoma	8
164824	NF2VS1.3	219.067	196.267	SOX-10+ Schwann cells	Schwannoma	8
164825	NF2VS1.3	444.344	195.156	CD8+ TEMRA cells	Lymphoid	3
164826	NF2VS1.3	513.642	195.887	Classically-activated TAMs	Myeloid	8
164827	NF2VS1.3	591.78	196.42	Other	Other	8
164828	NF2VS1.3	736.333	196.976	Schwann cells	Schwannoma	8
164829	NF2VS1.3	0.8	197.267	Classically-activated TAMs	Myeloid	8
164830	NF2VS1.3	29.2162	197.27	Schwann cells	Schwannoma	8
164831	NF2VS1.3	78.2273	197.394	Schwann cells	Schwannoma	8
164832	NF2VS1.3	118.766	196.957	Schwann cells	Schwannoma	8
164833	NF2VS1.3	182.5	197.5	Other	Other	8
164834	NF2VS1.3	231.122	195.827	Classically-activated TAMs	Myeloid	3
164835	NF2VS1.3	300.744	197.634	Schwann cells	Schwannoma	2
164836	NF2VS1.3	808.795	196.333	Erythrocytes	Vasculature	9
164837	NF2VS1.3	935.707	197.19	Erythrocytes	Vasculature	9
164838	NF2VS1.3	158.222	198.556	Schwann cells	Schwannoma	8
164839	NF2VS1.3	165.152	197.788	Schwann cells	Schwannoma	8
164840	NF2VS1.3	326.455	199.136	SOX-10+ Schwann cells	Schwannoma	8
164841	NF2VS1.3	377	198.904	Classically-activated TAMs	Myeloid	8
164842	NF2VS1.3	537.114	199.797	Other	Other	8
164843	NF2VS1.3	863.09	197.623	Erythrocytes	Vasculature	9
164844	NF2VS1.3	906.571	198.321	Erythrocytes	Vasculature	9
164845	NF2VS1.3	979.883	197.727	Erythrocytes	Vasculature	9
164846	NF2VS1.3	99.7391	199.109	Classically-activated TAMs	Myeloid	3
164847	NF2VS1.3	236.968	198.839	Classically-activated TAMs	Myeloid	2
164848	NF2VS1.3	265.135	199.894	Classically-activated TAMs	Myeloid	0
164849	NF2VS1.3	465.218	197.885	Other	Other	1
164850	NF2VS1.3	489.687	199.254	SOX-10+ Schwann cells	Schwannoma	8
164851	NF2VS1.3	664.779	199.221	AGTR1+ CD8+ TEMRA cells	Lymphoid	3
164852	NF2VS1.3	730.755	199.551	Schwann cells	Schwannoma	8
164853	NF2VS1.3	802.228	199.127	Erythrocytes	Vasculature	9
164854	NF2VS1.3	927.235	198.136	Erythrocytes	Vasculature	9
164855	NF2VS1.3	148	199.947	Schwann cells	Schwannoma	8
164856	NF2VS1.3	251.841	199.159	Schwann cells	Schwannoma	2
164857	NF2VS1.3	279.286	199.586	Transitioning monocytes	Myeloid	2
164858	NF2VS1.3	286.583	199.217	CD4- CD8- T-cells	Lymphoid	0
164859	NF2VS1.3	315.174	200.748	Other	Other	2
164860	NF2VS1.3	367	200.022	Schwann cells	Schwannoma	8
164861	NF2VS1.3	518.909	199.758	Classically-activated TAMs	Myeloid	8
164862	NF2VS1.3	530.408	199.352	Schwann cells	Schwannoma	8
164863	NF2VS1.3	652.966	200.845	CD8+ TEMRA cells	Lymphoid	3
164864	NF2VS1.3	918.195	200.364	Erythrocytes	Vasculature	9
164865	NF2VS1.3	208.307	200.273	SOX-10+ Schwann cells	Schwannoma	8
164866	NF2VS1.3	222.585	200.878	Schwann cells	Schwannoma	8
164867	NF2VS1.3	696.123	200.846	Other	Other	8
164868	NF2VS1.3	303.409	202.182	Other	Other	8
164869	NF2VS1.3	360.3	202.15	Schwann cells	Schwannoma	8
164870	NF2VS1.3	441.892	201.676	SOX-10+ Schwann cells	Schwannoma	8
164871	NF2VS1.3	511.033	202.2	Classically-activated TAMs	Myeloid	9
164872	NF2VS1.3	634.341	202.182	Schwann cells	Schwannoma	7
164873	NF2VS1.3	734.8	202.85	Erythrocytes	Vasculature	8
164874	NF2VS1.3	114.481	202.975	Schwann cells	Schwannoma	8
164875	NF2VS1.3	248.762	203.69	Schwann cells	Schwannoma	2
164876	NF2VS1.3	293.816	203.184	SOX-10+ Schwann cells	Schwannoma	7
164877	NF2VS1.3	432.286	202.679	Schwann cells	Schwannoma	8
164878	NF2VS1.3	437.346	204.192	Schwann cells	Schwannoma	8
164879	NF2VS1.3	70.8431	203.529	Schwann cells	Schwannoma	4
164880	NF2VS1.3	87.7765	203.729	Schwann cells	Schwannoma	8
164881	NF2VS1.3	242.21	203.839	Schwann cells	Schwannoma	2
164882	NF2VS1.3	471.97	205.263	SOX-10+ Schwann cells	Schwannoma	1
164883	NF2VS1.3	627.986	203.216	Schwann cells	Schwannoma	2
164884	NF2VS1.3	688.025	204.075	Other	Other	8
164885	NF2VS1.3	975.325	204.762	Erythrocytes	Vasculature	9
164886	NF2VS1.3	97.7188	205.406	Classically-activated TAMs	Myeloid	3
164887	NF2VS1.3	155.021	204.468	Classically-activated TAMs	Myeloid	9
164888	NF2VS1.3	234.235	204.863	Classically-activated TAMs	Myeloid	3
164889	NF2VS1.3	395.959	204.63	SOX-10+ Schwann cells	Schwannoma	8
164890	NF2VS1.3	496.657	205.254	Other	Other	1
164891	NF2VS1.3	644.823	205.595	Classically-activated TAMs	Myeloid	3
164892	NF2VS1.3	668.5	205.714	Schwann cells	Schwannoma	2
164893	NF2VS1.3	774.721	203.698	Erythrocytes	Vasculature	9
164894	NF2VS1.3	514.877	205.684	Classically-activated TAMs	Myeloid	8
164895	NF2VS1.3	608.789	205.053	Other	Other	1
164896	NF2VS1.3	657.338	206.027	AGTR1+ CD8+ TEMRA cells	Lymphoid	3
164897	NF2VS1.3	676.368	206.211	Schwann cells	Schwannoma	8
164898	NF2VS1.3	924.028	206.521	Erythrocytes	Vasculature	9
164899	NF2VS1.3	167.368	207.158	Schwann cells	Schwannoma	8
164900	NF2VS1.3	253.677	206.839	AGTR1+ CD8+ TEMRA cells	Lymphoid	0
164901	NF2VS1.3	260.542	206.746	AGTR1+ CD8+ TEMRA cells	Lymphoid	0
164902	NF2VS1.3	451.058	206.5	Classically-activated TAMs	Myeloid	9
164903	NF2VS1.3	485.56	206.48	Schwann cells	Schwannoma	8
164904	NF2VS1.3	775.556	209.067	Erythrocytes	Vasculature	9
164905	NF2VS1.3	148.425	207.675	SOX-10+ Schwann cells	Schwannoma	8
164906	NF2VS1.3	276.484	208.161	Classically-activated TAMs	Myeloid	0
164907	NF2VS1.3	380.375	207.597	SOX-10+ Schwann cells	Schwannoma	8
164908	NF2VS1.3	545.784	206.838	Other	Other	1
164909	NF2VS1.3	591.297	207.757	Schwann cells	Schwannoma	8
164910	NF2VS1.3	615.5	207.412	Schwann cells	Schwannoma	8
164911	NF2VS1.3	759.491	207.105	Erythrocytes	Vasculature	9
164912	NF2VS1.3	856.736	206.887	Erythrocytes	Vasculature	9
164913	NF2VS1.3	912.107	207.147	Erythrocytes	Vasculature	9
164914	NF2VS1.3	21.7419	208.306	SOX-10+ Schwann cells	Schwannoma	4
164915	NF2VS1.3	35.8889	208.722	SOX-10+ Schwann cells	Schwannoma	4
164916	NF2VS1.3	42.2034	208.746	Classically-activated TAMs	Myeloid	3
164917	NF2VS1.3	206.257	207.8	Schwann cells	Schwannoma	8
164918	NF2VS1.3	526.375	209.271	Classically-activated TAMs	Myeloid	9
164919	NF2VS1.3	769.308	208.885	Erythrocytes	Vasculature	9
164920	NF2VS1.3	288.246	209.934	SOX-10+ Schwann cells	Schwannoma	7
164921	NF2VS1.3	447.31	211.207	Classically-activated TAMs	Myeloid	9
164922	NF2VS1.3	601.114	209.657	Other	Other	8
164923	NF2VS1.3	993.053	210.649	Erythrocytes	Vasculature	9
164924	NF2VS1.3	998.25	211.562	Classically-activated TAMs	Myeloid	3
164925	NF2VS1.3	108.412	210.279	Classically-activated TAMs	Myeloid	3
164926	NF2VS1.3	202.784	211.784	Schwann cells	Schwannoma	8
164927	NF2VS1.3	332	211.353	Other	Other	8
164928	NF2VS1.3	344.177	210.742	Classically-activated TAMs	Myeloid	3
164929	NF2VS1.3	385.056	211.778	PanCK+ SOX-10+ Schwann cells	Schwannoma	8
164930	NF2VS1.3	122.271	211.763	Classically-activated TAMs	Myeloid	9
164931	NF2VS1.3	129.339	211.984	Classically-activated TAMs	Myeloid	3
164932	NF2VS1.3	252.943	212.377	Classically-activated TAMs	Myeloid	3
164933	NF2VS1.3	515.25	211.775	Schwann cells	Schwannoma	8
164934	NF2VS1.3	548.211	213.126	Erythrocytes	Vasculature	8
164935	NF2VS1.3	593.977	212.233	CD4- CD8- T-cells	Lymphoid	8
164936	NF2VS1.3	639.667	212.125	Classically-activated TAMs	Myeloid	3
164937	NF2VS1.3	669.349	211.86	Schwann cells	Schwannoma	2
164938	NF2VS1.3	24.1111	213.917	SOX-10+ Schwann cells	Schwannoma	4
164939	NF2VS1.3	47.3906	213.219	Schwann cells	Schwannoma	8
164940	NF2VS1.3	136.033	212.885	Schwann cells	Schwannoma	8
164941	NF2VS1.3	143.242	212.984	SOX-10+ Schwann cells	Schwannoma	8
164942	NF2VS1.3	172.69	213.379	Classically-activated TAMs	Myeloid	8
164943	NF2VS1.3	224.043	212.739	Schwann cells	Schwannoma	7
164944	NF2VS1.3	738.908	212.357	Erythrocytes	Vasculature	9
164945	NF2VS1.3	756.841	213.364	Erythrocytes	Vasculature	9
164946	NF2VS1.3	836.06	213.284	Schwann cells	Schwannoma	8
164947	NF2VS1.3	965.5	213	Erythrocytes	Vasculature	9
164948	NF2VS1.3	30.4149	212.936	Schwann cells	Schwannoma	4
164949	NF2VS1.3	218.24	214.96	Schwann cells	Schwannoma	8
164950	NF2VS1.3	265.117	213.641	CD4+ TEMRA cells	Lymphoid	0
164951	NF2VS1.3	349.342	213.263	Classically-activated TAMs	Myeloid	8
164952	NF2VS1.3	395.283	214	Schwann cells	Schwannoma	8
164953	NF2VS1.3	610.824	214.353	Erythrocytes	Vasculature	6
164954	NF2VS1.3	749.574	213.463	Erythrocytes	Vasculature	8
164955	NF2VS1.3	281.071	214.417	PanCK+ SOX-10+ Schwann cells	Schwannoma	7
164956	NF2VS1.3	675.426	213.382	SOX-10+ Schwann cells	Schwannoma	8
164957	NF2VS1.3	794	215	Erythrocytes	Vasculature	9
164958	NF2VS1.3	160.69	215.366	Schwann cells	Schwannoma	8
164959	NF2VS1.3	192.267	215.711	Schwann cells	Schwannoma	8
164960	NF2VS1.3	653.135	215.284	Erythrocytes	Vasculature	2
164961	NF2VS1.3	328.5	217	Classically-activated TAMs	Myeloid	3
164962	NF2VS1.3	350.034	218.397	Schwann cells	Schwannoma	8
164963	NF2VS1.3	449.605	215.953	Other	Other	1
164964	NF2VS1.3	511.229	217.312	Schwann cells	Schwannoma	1
164965	NF2VS1.3	566.362	216.276	Other	Other	8
164966	NF2VS1.3	594.577	217	Other	Other	1
164967	NF2VS1.3	174.923	217.423	Classically-activated TAMs	Myeloid	8
164968	NF2VS1.3	598	218.143	Other	Other	8
164969	NF2VS1.3	669.821	219.125	Other	Other	2
164970	NF2VS1.3	925.387	218	Erythrocytes	Vasculature	9
164971	NF2VS1.3	82.3038	218.443	CD8+ TEMRA cells	Lymphoid	3
164972	NF2VS1.3	179.135	219.865	Other	Other	8
164973	NF2VS1.3	204.5	218.854	SOX-10+ Schwann cells	Schwannoma	8
164974	NF2VS1.3	276.814	219.86	PanCK+ SOX-10+ Schwann cells	Schwannoma	7
164975	NF2VS1.3	291.569	219.414	Schwann cells	Schwannoma	2
164976	NF2VS1.3	456.667	217.3	Other	Other	1
164977	NF2VS1.3	575.964	218.893	Other	Other	1
164978	NF2VS1.3	746.71	219.161	Erythrocytes	Vasculature	8
164979	NF2VS1.3	823.491	220.055	Erythrocytes	Vasculature	9
164980	NF2VS1.3	75.7381	220.286	Schwann cells	Schwannoma	8
164981	NF2VS1.3	132.855	220.532	Classically-activated TAMs	Myeloid	9
164982	NF2VS1.3	266.369	220.108	Classically-activated TAMs	Myeloid	3
164983	NF2VS1.3	285.919	219.892	Classically-activated TAMs	Myeloid	0
164984	NF2VS1.3	424.727	219.273	SOX-10+ Schwann cells	Schwannoma	8
164985	NF2VS1.3	586.195	219.805	Other	Other	1
164986	NF2VS1.3	645.145	220.164	Classically-activated TAMs	Myeloid	3
164987	NF2VS1.3	709.181	219.417	Other	Other	8
164988	NF2VS1.3	830.943	220.443	Erythrocytes	Vasculature	2
164989	NF2VS1.3	35.726	220.74	SOX-10+ Schwann cells	Schwannoma	4
164990	NF2VS1.3	62.3667	220.367	Schwann cells	Schwannoma	8
164991	NF2VS1.3	235	221.298	Classically-activated TAMs	Myeloid	0
164992	NF2VS1.3	448.277	221.511	Other	Other	1
164993	NF2VS1.3	457.727	221.97	SOX-10+ Schwann cells	Schwannoma	8
164994	NF2VS1.3	496.63	220.272	Schwann cells	Schwannoma	8
164995	NF2VS1.3	772.65	220.875	Erythrocytes	Vasculature	9
164996	NF2VS1.3	6	220.914	Schwann cells	Schwannoma	8
164997	NF2VS1.3	43	222.923	Schwann cells	Schwannoma	4
164998	NF2VS1.3	107.194	221.161	Vascular endothelial cells	Vasculature	8
164999	NF2VS1.3	145.571	220.2	SOX-10+ Schwann cells	Schwannoma	8
165000	NF2VS1.3	170.317	222.45	Classically-activated TAMs	Myeloid	9
165001	NF2VS1.3	191.738	221.908	Schwann cells	Schwannoma	8
165002	NF2VS1.3	562.754	222.333	Other	Other	1
165003	NF2VS1.3	602.294	221.971	Other	Other	1
165004	NF2VS1.3	657.345	221.709	PanCK+ SOX-10+ Schwann cells	Schwannoma	7
165005	NF2VS1.3	721.66	222.2	Schwann cells	Schwannoma	8
165006	NF2VS1.3	817.864	222	Erythrocytes	Vasculature	9
165007	NF2VS1.3	967.434	220.572	Erythrocytes	Vasculature	9
165008	NF2VS1.3	48.9074	223.648	Classically-activated TAMs	Myeloid	8
165009	NF2VS1.3	163.057	223.019	Schwann cells	Schwannoma	8
165010	NF2VS1.3	216.8	223.42	Schwann cells	Schwannoma	7
165011	NF2VS1.3	478.652	222.326	Classically-activated TAMs	Myeloid	9
165012	NF2VS1.3	545.132	222.679	CD8+ TEMRA cells	Lymphoid	3
165013	NF2VS1.3	9.31667	226.167	PD-L1+ Schwann cells	Schwannoma	8
165014	NF2VS1.3	207.667	223.524	Schwann cells	Schwannoma	8
165015	NF2VS1.3	318.649	225.027	Schwann cells	Schwannoma	8
165016	NF2VS1.3	323.486	223.229	Schwann cells	Schwannoma	8
165017	NF2VS1.3	394.265	223.969	CD8+ TEMRA cells	Lymphoid	3
165018	NF2VS1.3	431.522	224.674	Classically-activated TAMs	Myeloid	9
165019	NF2VS1.3	849.156	224.39	Erythrocytes	Vasculature	8
165020	NF2VS1.3	108.115	225.885	Classically-activated TAMs	Myeloid	9
165021	NF2VS1.3	254	224.5	Classically-activated TAMs	Myeloid	3
165022	NF2VS1.3	327.771	225.417	Schwann cells	Schwannoma	8
165023	NF2VS1.3	407.058	225.242	Schwann cells	Schwannoma	8
165024	NF2VS1.3	422.904	224.553	Classically-activated TAMs	Myeloid	8
165025	NF2VS1.3	121.845	225.167	Classically-activated TAMs	Myeloid	3
165026	NF2VS1.3	144.025	225.309	PanCK+ SOX-10+ Schwann cells	Schwannoma	7
165027	NF2VS1.3	152.698	225.943	Classically-activated TAMs	Myeloid	8
165028	NF2VS1.3	177.409	225.795	Other	Other	8
165029	NF2VS1.3	262.42	225.68	AGTR1+ CD8+ TEMRA cells	Lymphoid	3
165030	NF2VS1.3	593.913	225.826	Other	Other	1
165031	NF2VS1.3	652.084	226.41	Classically-activated TAMs	Myeloid	3
165032	NF2VS1.3	712.804	225.268	Schwann cells	Schwannoma	8
165033	NF2VS1.3	805.889	227.156	Erythrocytes	Vasculature	9
165034	NF2VS1.3	954.457	226.975	Erythrocytes	Vasculature	9
165035	NF2VS1.3	969.714	226.5	Erythrocytes	Vasculature	9
165036	NF2VS1.3	476.333	227.389	Classically-activated TAMs	Myeloid	9
165037	NF2VS1.3	628.455	227.432	CD8+ TEMRA cells	Lymphoid	3
165038	NF2VS1.3	635.507	227.07	AGTR1+ CD8+ TEMRA cells	Lymphoid	3
165039	NF2VS1.3	87.2381	227.302	SOX-10+ Schwann cells	Schwannoma	8
165040	NF2VS1.3	454.099	227.972	Classically-activated TAMs	Myeloid	8
165041	NF2VS1.3	502.507	227.776	Schwann cells	Schwannoma	8
165042	NF2VS1.3	544.27	229.143	CD8+ TEMRA cells	Lymphoid	3
165043	NF2VS1.3	552.879	227.5	Classically-activated TAMs	Myeloid	3
165044	NF2VS1.3	824.239	228.592	Erythrocytes	Vasculature	2
165045	NF2VS1.3	2.15625	227.594	SOX-10+ Schwann cells	Schwannoma	4
165046	NF2VS1.3	158.22	229.24	Classically-activated TAMs	Myeloid	3
165047	NF2VS1.3	188.817	229.099	Classically-activated TAMs	Myeloid	3
165048	NF2VS1.3	209.368	228.412	SOX-10+ Schwann cells	Schwannoma	8
165049	NF2VS1.3	348.234	229.156	Classically-activated TAMs	Myeloid	9
165050	NF2VS1.3	380.282	229	Schwann cells	Schwannoma	9
165051	NF2VS1.3	60.1154	231.038	Schwann cells	Schwannoma	4
165052	NF2VS1.3	200.568	229.815	Schwann cells	Schwannoma	8
165053	NF2VS1.3	250.746	230.254	Classically-activated TAMs	Myeloid	3
165054	NF2VS1.3	584.191	230	Erythrocytes	Vasculature	9
165055	NF2VS1.3	686.941	228.98	Schwann cells	Schwannoma	8
165056	NF2VS1.3	729.625	232.615	Erythrocytes	Vasculature	9
165057	NF2VS1.3	175.5	230.911	Schwann cells	Schwannoma	8
165058	NF2VS1.3	886.756	231.646	Erythrocytes	Vasculature	9
165059	NF2VS1.3	145	232.265	Classically-activated TAMs	Myeloid	2
165060	NF2VS1.3	280.308	231.192	Classically-activated TAMs	Myeloid	3
165061	NF2VS1.3	508.672	231.483	Other	Other	8
165062	NF2VS1.3	578.163	231.326	Erythrocytes	Vasculature	9
165063	NF2VS1.3	691.182	233.136	Schwann cells	Schwannoma	8
165064	NF2VS1.3	4.25333	233.867	Schwann cells	Schwannoma	4
165065	NF2VS1.3	53.0698	232.186	SOX-10+ Schwann cells	Schwannoma	4
165066	NF2VS1.3	104.537	233.139	SOX-10+ Schwann cells	Schwannoma	8
165067	NF2VS1.3	165.853	232.765	Schwann cells	Schwannoma	8
165068	NF2VS1.3	269.224	233.414	Classically-activated TAMs	Myeloid	2
165069	NF2VS1.3	302.406	232.266	Schwann cells	Schwannoma	2
165070	NF2VS1.3	314.324	232.206	Schwann cells	Schwannoma	8
165071	NF2VS1.3	346.118	233.706	Classically-activated TAMs	Myeloid	9
165072	NF2VS1.3	459.406	232.938	Classically-activated TAMs	Myeloid	9
165073	NF2VS1.3	522.918	232.918	Other	Other	1
165074	NF2VS1.3	642.532	233.404	Alternatively-activated TAMs	Myeloid	3
165075	NF2VS1.3	751.281	232.844	Erythrocytes	Vasculature	9
165076	NF2VS1.3	762.143	233	Erythrocytes	Vasculature	2
165077	NF2VS1.3	775.146	232.683	Schwann cells	Schwannoma	8
165078	NF2VS1.3	879.689	232.733	Erythrocytes	Vasculature	9
165079	NF2VS1.3	83.7887	234.282	SOX-10+ Schwann cells	Schwannoma	4
165080	NF2VS1.3	503.667	234.909	Schwann cells	Schwannoma	8
165081	NF2VS1.3	549.173	234.385	Classically-activated TAMs	Myeloid	3
165082	NF2VS1.3	657.312	233.92	SOX-10+ Schwann cells	Schwannoma	2
165083	NF2VS1.3	788.273	232.848	Erythrocytes	Vasculature	9
165084	NF2VS1.3	810.324	234.297	Erythrocytes	Vasculature	9
165085	NF2VS1.3	819.568	234.386	Erythrocytes	Vasculature	9
165086	NF2VS1.3	177	235	Schwann cells	Schwannoma	8
165087	NF2VS1.3	238.235	234.975	Classically-activated TAMs	Myeloid	0
165088	NF2VS1.3	318.518	236.143	Other	Other	8
165089	NF2VS1.3	323.72	234.64	Schwann cells	Schwannoma	8
165090	NF2VS1.3	338.043	233.543	Schwann cells	Schwannoma	8
165091	NF2VS1.3	573.296	234.333	Erythrocytes	Vasculature	1
165092	NF2VS1.3	586.238	235.262	SOX-10+ Schwann cells	Schwannoma	8
165093	NF2VS1.3	624.264	235.08	AGTR1+ CD8+ TEMRA cells	Lymphoid	3
165094	NF2VS1.3	684.343	236.557	Schwann cells	Schwannoma	8
165095	NF2VS1.3	792.381	235.571	Erythrocytes	Vasculature	9
165096	NF2VS1.3	929.63	235.235	Erythrocytes	Vasculature	9
165097	NF2VS1.3	18.6552	235.897	Schwann cells	Schwannoma	4
165098	NF2VS1.3	98.5714	237.2	Schwann cells	Schwannoma	8
165099	NF2VS1.3	259.407	237.213	Classically-activated TAMs	Myeloid	3
165100	NF2VS1.3	376.193	236.105	Classically-activated TAMs	Myeloid	9
165101	NF2VS1.3	591.679	236.25	Classically-activated TAMs	Myeloid	8
165102	NF2VS1.3	632.577	235.615	CD8+ TEMRA cells	Lymphoid	3
165103	NF2VS1.3	747.029	237.412	Erythrocytes	Vasculature	9
165104	NF2VS1.3	814.519	235.519	Erythrocytes	Vasculature	6
165105	NF2VS1.3	210.032	236.841	Classically-activated TAMs	Myeloid	3
165106	NF2VS1.3	279.449	237.192	Classically-activated TAMs	Myeloid	3
165107	NF2VS1.3	388.561	236.758	Classically-activated TAMs	Myeloid	3
165108	NF2VS1.3	844.92	235.506	SOX-10+ Schwann cells	Schwannoma	8
165109	NF2VS1.3	48.2632	237.395	SOX-10+ Schwann cells	Schwannoma	4
165110	NF2VS1.3	52.8333	237	SOX-10+ Schwann cells	Schwannoma	8
165111	NF2VS1.3	134.627	236.725	SOX-10+ Schwann cells	Schwannoma	8
165112	NF2VS1.3	158.182	237.924	Classically-activated TAMs	Myeloid	3
165113	NF2VS1.3	247.034	238.441	Transitioning monocytes	Myeloid	2
165114	NF2VS1.3	335.978	238.913	Schwann cells	Schwannoma	8
165115	NF2VS1.3	352.36	238.163	Classically-activated TAMs	Myeloid	2
165116	NF2VS1.3	362.015	238.147	CD8+ TEMRA cells	Lymphoid	3
165117	NF2VS1.3	461.125	238.225	Classically-activated TAMs	Myeloid	9
165118	NF2VS1.3	530.85	237.825	Classically-activated TAMs	Myeloid	9
165119	NF2VS1.3	538.537	237.593	CD8+ TEMRA cells	Lymphoid	3
165120	NF2VS1.3	606.862	237.759	Schwann cells	Schwannoma	2
165121	NF2VS1.3	617	238.286	Classically-activated TAMs	Myeloid	3
165122	NF2VS1.3	647.1	237.275	Classically-activated TAMs	Myeloid	3
165123	NF2VS1.3	782.55	236.9	Erythrocytes	Vasculature	9
165124	NF2VS1.3	939.248	238.962	Erythrocytes	Vasculature	9
165125	NF2VS1.3	194.388	237.864	Schwann cells	Schwannoma	8
165126	NF2VS1.3	215.593	239.259	Classically-activated TAMs	Myeloid	3
165127	NF2VS1.3	467.52	238.54	CD68+ TAMs	Myeloid	8
165128	NF2VS1.3	611.5	239.5	Schwann cells	Schwannoma	2
165129	NF2VS1.3	758.94	239.299	Erythrocytes	Vasculature	9
165130	NF2VS1.3	788.109	239.4	Erythrocytes	Vasculature	9
165131	NF2VS1.3	839.538	237.115	Erythrocytes	Vasculature	2
165132	NF2VS1.3	1.5	240.667	SOX-10+ Schwann cells	Schwannoma	8
165133	NF2VS1.3	66.236	239.719	SOX-10+ Schwann cells	Schwannoma	4
165134	NF2VS1.3	112.943	240.398	Schwann cells	Schwannoma	8
165135	NF2VS1.3	121.9	240	Schwann cells	Schwannoma	8
165136	NF2VS1.3	163.656	240	Classically-activated TAMs	Myeloid	2
165137	NF2VS1.3	176.439	239.366	Schwann cells	Schwannoma	2
165138	NF2VS1.3	203.958	239.917	Classically-activated TAMs	Myeloid	8
165139	NF2VS1.3	310.457	239.557	Classically-activated TAMs	Myeloid	3
165140	NF2VS1.3	379.759	239.966	Schwann cells	Schwannoma	8
165141	NF2VS1.3	447.975	239.675	Other	Other	8
165142	NF2VS1.3	497.536	239.536	Schwann cells	Schwannoma	8
165143	NF2VS1.3	543.486	241.653	Classically-activated TAMs	Myeloid	2
165144	NF2VS1.3	570.243	240.571	Classically-activated TAMs	Myeloid	9
165145	NF2VS1.3	583.98	240.204	Classically-activated TAMs	Myeloid	8
165146	NF2VS1.3	643.522	242	Alternatively-activated TAMs	Myeloid	3
165147	NF2VS1.3	710.619	239.667	Erythrocytes	Vasculature	8
165148	NF2VS1.3	736.086	240.8	Erythrocytes	Vasculature	2
165149	NF2VS1.3	880.647	241.141	Erythrocytes	Vasculature	9
165150	NF2VS1.3	135.486	242.432	Schwann cells	Schwannoma	8
165151	NF2VS1.3	142.459	240.965	Classically-activated TAMs	Myeloid	3
165152	NF2VS1.3	273.455	242.145	PanCK+ SOX-10+ Schwann cells	Schwannoma	7
165153	NF2VS1.3	436.818	242.121	Classically-activated TAMs	Myeloid	9
165154	NF2VS1.3	601.156	241.625	Erythrocytes	Vasculature	2
165155	NF2VS1.3	631.324	243.167	CD8+ TEMRA cells	Lymphoid	3
165156	NF2VS1.3	680.538	241.308	Schwann cells	Schwannoma	8
165157	NF2VS1.3	715.95	243.688	SOX-10+ Schwann cells	Schwannoma	8
165158	NF2VS1.3	778.922	243.359	Erythrocytes	Vasculature	9
165159	NF2VS1.3	812.739	242.826	Erythrocytes	Vasculature	9
165160	NF2VS1.3	969.25	241.094	Erythrocytes	Vasculature	9
165161	NF2VS1.3	46.2727	243.727	SOX-10+ Schwann cells	Schwannoma	4
165162	NF2VS1.3	54.5844	241.701	SOX-10+ Schwann cells	Schwannoma	8
165163	NF2VS1.3	374.547	243.151	Schwann cells	Schwannoma	9
165164	NF2VS1.3	706.784	243.811	SOX-10+ Schwann cells	Schwannoma	8
165165	NF2VS1.3	839.167	243.167	PD-L1+ Schwann cells	Schwannoma	8
165166	NF2VS1.3	76.5897	242.923	Schwann cells	Schwannoma	4
165167	NF2VS1.3	148.263	243.737	Classically-activated TAMs	Myeloid	2
165168	NF2VS1.3	178.658	244.395	Classically-activated TAMs	Myeloid	2
165169	NF2VS1.3	462.118	244.029	Other	Other	8
165170	NF2VS1.3	585.581	244.806	Classically-activated TAMs	Myeloid	3
165171	NF2VS1.3	652.429	243.317	Classically-activated TAMs	Myeloid	2
165172	NF2VS1.3	964.029	243.714	Erythrocytes	Vasculature	9
165173	NF2VS1.3	60.9615	245.846	SOX-10+ Schwann cells	Schwannoma	4
165174	NF2VS1.3	101.333	245.333	Other	Other	8
165175	NF2VS1.3	126.699	244.712	Classically-activated TAMs	Myeloid	8
165176	NF2VS1.3	164.692	244.885	Classically-activated TAMs	Myeloid	3
165177	NF2VS1.3	170.5	244.706	Classically-activated TAMs	Myeloid	3
165178	NF2VS1.3	223.261	244.478	Classically-activated TAMs	Myeloid	2
165179	NF2VS1.3	259	245.662	Classically-activated TAMs	Myeloid	2
165180	NF2VS1.3	303.815	244.13	Classically-activated TAMs	Myeloid	8
165181	NF2VS1.3	318.935	245.774	Schwann cells	Schwannoma	8
165182	NF2VS1.3	575.233	245.833	Classically-activated TAMs	Myeloid	3
165183	NF2VS1.3	783.588	245	Erythrocytes	Vasculature	9
165184	NF2VS1.3	972.057	246.195	Erythrocytes	Vasculature	9
165185	NF2VS1.3	90.5	246.5	SOX-10+ Schwann cells	Schwannoma	8
165186	NF2VS1.3	250.06	246.24	CD68+ TAMs	Myeloid	2
165187	NF2VS1.3	269.152	246.739	Schwann cells	Schwannoma	7
165188	NF2VS1.3	803.102	246.061	Erythrocytes	Vasculature	9
165189	NF2VS1.3	861.983	246.085	Erythrocytes	Vasculature	9
165190	NF2VS1.3	33.5217	246.609	Schwann cells	Schwannoma	8
165191	NF2VS1.3	206.017	246.966	Schwann cells	Schwannoma	2
165192	NF2VS1.3	455.364	247.242	SOX-10+ Schwann cells	Schwannoma	8
165193	NF2VS1.3	538.3	247.15	Classically-activated TAMs	Myeloid	2
165194	NF2VS1.3	616.266	247.125	Erythrocytes	Vasculature	2
165195	NF2VS1.3	623.756	247	Classically-activated TAMs	Myeloid	3
165196	NF2VS1.3	752.074	245.086	Erythrocytes	Vasculature	9
165197	NF2VS1.3	78.082	247.967	Schwann cells	Schwannoma	8
165198	NF2VS1.3	158.667	248.27	CD8+ TEMRA cells	Lymphoid	3
165199	NF2VS1.3	217.368	248.5	Classically-activated TAMs	Myeloid	3
165200	NF2VS1.3	229.795	247.795	SOX-10+ Schwann cells	Schwannoma	7
165201	NF2VS1.3	242.62	248.07	SOX-10+ Schwann cells	Schwannoma	7
165202	NF2VS1.3	300.375	248.475	Classically-activated TAMs	Myeloid	8
165203	NF2VS1.3	735.985	247.712	Classically-activated TAMs	Myeloid	3
165204	NF2VS1.3	118.145	248.882	Schwann cells	Schwannoma	8
165205	NF2VS1.3	142.196	248.826	SOX-10+ Schwann cells	Schwannoma	7
165206	NF2VS1.3	211.621	249.138	Classically-activated TAMs	Myeloid	2
165207	NF2VS1.3	335.062	248.6	Classically-activated TAMs	Myeloid	8
165208	NF2VS1.3	459.576	250.788	Other	Other	1
165209	NF2VS1.3	481.762	249.537	Classically-activated TAMs	Myeloid	9
165210	NF2VS1.3	644.692	248.519	Classically-activated TAMs	Myeloid	3
165211	NF2VS1.3	674.619	248.048	Other	Other	8
165212	NF2VS1.3	963.727	248.591	Erythrocytes	Vasculature	9
165213	NF2VS1.3	86.9565	250.087	Schwann cells	Schwannoma	8
165214	NF2VS1.3	166.208	250.375	Schwann cells	Schwannoma	2
165215	NF2VS1.3	258.3	250.9	Classically-activated TAMs	Myeloid	0
165216	NF2VS1.3	549.658	249.605	Schwann cells	Schwannoma	2
165217	NF2VS1.3	682.941	248	SOX-10+ Schwann cells	Schwannoma	4
165218	NF2VS1.3	767.515	249.667	Erythrocytes	Vasculature	9
165219	NF2VS1.3	781.647	250.412	Erythrocytes	Vasculature	9
165220	NF2VS1.3	834.762	250.405	Erythrocytes	Vasculature	9
165221	NF2VS1.3	871.245	249.698	Erythrocytes	Vasculature	9
165222	NF2VS1.3	53.3483	251.573	Schwann cells	Schwannoma	8
165223	NF2VS1.3	277.743	251.176	Schwann cells	Schwannoma	7
165224	NF2VS1.3	294.63	251.795	SOX-10+ Schwann cells	Schwannoma	2
165225	NF2VS1.3	378.3	250.133	Other	Other	8
165226	NF2VS1.3	712.106	251.34	Schwann cells	Schwannoma	2
165227	NF2VS1.3	751.419	251.806	Classically-activated TAMs	Myeloid	3
165228	NF2VS1.3	63.1944	252.222	SOX-10+ Schwann cells	Schwannoma	4
165229	NF2VS1.3	131.058	252.232	Schwann cells	Schwannoma	8
165230	NF2VS1.3	287.918	252.286	Classically-activated TAMs	Myeloid	0
165231	NF2VS1.3	335.167	253.75	SOX-10+ Schwann cells	Schwannoma	8
165232	NF2VS1.3	369.463	250.87	Schwann cells	Schwannoma	8
165233	NF2VS1.3	437.343	251.657	Other	Other	8
165234	NF2VS1.3	493.842	251.684	Schwann cells	Schwannoma	8
165235	NF2VS1.3	577.896	251.623	Classically-activated TAMs	Myeloid	3
165236	NF2VS1.3	643	253.576	Classically-activated TAMs	Myeloid	3
165237	NF2VS1.3	739.957	252.261	Classically-activated TAMs	Myeloid	3
165238	NF2VS1.3	800.955	252.348	Erythrocytes	Vasculature	9
165239	NF2VS1.3	859.811	251.811	Erythrocytes	Vasculature	9
165240	NF2VS1.3	867.676	253.294	Erythrocytes	Vasculature	2
165241	NF2VS1.3	29.3604	254.153	SOX-10+ Schwann cells	Schwannoma	8
165242	NF2VS1.3	246.791	253.349	Schwann cells	Schwannoma	2
165243	NF2VS1.3	324.938	251.761	Schwann cells	Schwannoma	8
165244	NF2VS1.3	382.4	252.65	Classically-activated TAMs	Myeloid	3
165245	NF2VS1.3	406.008	251.008	SOX-10+ Schwann cells	Schwannoma	8
165246	NF2VS1.3	563.909	251.773	Schwann cells	Schwannoma	2
165247	NF2VS1.3	636.127	253.324	Classically-activated TAMs	Myeloid	3
165248	NF2VS1.3	705.286	252.065	Schwann cells	Schwannoma	7
165249	NF2VS1.3	775.64	252.06	Erythrocytes	Vasculature	9
165250	NF2VS1.3	136.086	254.143	Schwann cells	Schwannoma	8
165251	NF2VS1.3	142.855	254.745	SOX-10+ Schwann cells	Schwannoma	2
165252	NF2VS1.3	204.333	254.549	CD8+ TEMRA cells	Lymphoid	3
165253	NF2VS1.3	283.194	254.258	Classically-activated TAMs	Myeloid	0
165254	NF2VS1.3	412.385	253.615	Other	Other	8
165255	NF2VS1.3	690.358	254.358	Schwann cells	Schwannoma	8
165256	NF2VS1.3	765.111	254.389	Erythrocytes	Vasculature	2
165257	NF2VS1.3	68.9574	255.468	Schwann cells	Schwannoma	8
165258	NF2VS1.3	158.632	255.053	Schwann cells	Schwannoma	2
165259	NF2VS1.3	169.92	254.4	CD8+ TEMRA cells	Lymphoid	3
165260	NF2VS1.3	197.917	255.403	CD8+ TEMRA cells	Lymphoid	3
165261	NF2VS1.3	441.769	254.596	Classically-activated TAMs	Myeloid	8
165262	NF2VS1.3	529.968	254.065	Classically-activated TAMs	Myeloid	9
165263	NF2VS1.3	627.22	254.831	Erythrocytes	Vasculature	2
165264	NF2VS1.3	12.127	256.905	Other	Other	8
165265	NF2VS1.3	59.9375	256.094	Schwann cells	Schwannoma	8
165266	NF2VS1.3	81.8571	256.769	PD-L1+ Schwann cells	Schwannoma	4
165267	NF2VS1.3	165.906	257.125	CD8+ TEMRA cells	Lymphoid	3
165268	NF2VS1.3	334.12	257.2	Schwann cells	Schwannoma	8
165269	NF2VS1.3	375.291	255.747	Classically-activated TAMs	Myeloid	9
165270	NF2VS1.3	535.185	255.296	Classically-activated TAMs	Myeloid	3
165271	NF2VS1.3	562.564	256.103	Schwann cells	Schwannoma	2
165272	NF2VS1.3	650.231	255.769	Schwann cells	Schwannoma	9
165273	NF2VS1.3	669.69	254.986	Other	Other	2
165274	NF2VS1.3	924.367	256.367	Erythrocytes	Vasculature	9
165275	NF2VS1.3	2.80702	256.544	SOX-10+ Schwann cells	Schwannoma	4
165276	NF2VS1.3	88.18	258	Schwann cells	Schwannoma	8
165277	NF2VS1.3	178.357	256.143	Schwann cells	Schwannoma	2
165278	NF2VS1.3	228.071	255.988	Schwann cells	Schwannoma	2
165279	NF2VS1.3	525.103	255.517	Erythrocytes	Vasculature	8
165280	NF2VS1.3	643	257.556	Classically-activated TAMs	Myeloid	3
165281	NF2VS1.3	701.366	258.951	PanCK+ SOX-10+ Schwann cells	Schwannoma	7
165282	NF2VS1.3	771.125	258.969	Erythrocytes	Vasculature	2
[truncated: 46,825 more rows]

## Sheet: Bevacizumab_CNs
	ROI	X_loc	Y_loc	population	hierarchy	spatial_cluster
505143	NF2VS14.1	1.69565	1.91304	pERK+ Schwann cells	Schwannoma	9
505144	NF2VS14.1	7.55556	0.888889	pERK+ Schwann cells	Schwannoma	0
505145	NF2VS14.1	20.8889	0.777778	pERK+ Schwann cells	Schwannoma	9
505146	NF2VS14.1	32.7857	0.785714	pERK+ Schwann cells	Schwannoma	0
505147	NF2VS14.1	41.1	1.53333	pERK+ Schwann cells	Schwannoma	0
505148	NF2VS14.1	82.0909	1.69697	pERK+ Schwann cells	Schwannoma	0
505149	NF2VS14.1	113.067	0.933333	Classically-activated TAMs	Myeloid	8
505150	NF2VS14.1	118.85	0.95	pERK+ Schwann cells	Schwannoma	0
505151	NF2VS14.1	130.56	1.16	pERK+ Schwann cells	Schwannoma	0
505152	NF2VS14.1	143.826	1.13043	Classically-activated TAMs	Myeloid	8
505153	NF2VS14.1	197	1.18182	pERK+ Schwann cells	Schwannoma	0
505154	NF2VS14.1	204.048	1.47619	pERK+ Schwann cells	Schwannoma	0
505155	NF2VS14.1	208.568	3.80247	Classically-activated TAMs	Myeloid	8
505156	NF2VS14.1	253.179	1.17857	pERK+ Schwann cells	Schwannoma	0
505157	NF2VS14.1	268.696	0.869565	pERK+ Schwann cells	Schwannoma	8
505158	NF2VS14.1	284.565	1.63043	pERK+ Schwann cells	Schwannoma	0
505159	NF2VS14.1	293.769	0.461538	SOX-10+ Schwann cells	Schwannoma	8
505160	NF2VS14.1	301.3	1	SOX-10+ Schwann cells	Schwannoma	9
505161	NF2VS14.1	307.5	1.36364	pERK+ Schwann cells	Schwannoma	0
505162	NF2VS14.1	314.419	1.3871	pERK+ Schwann cells	Schwannoma	9
505163	NF2VS14.1	330.4	0.6	pERK+ Schwann cells	Schwannoma	9
505164	NF2VS14.1	335.917	1.16667	pERK+ Schwann cells	Schwannoma	0
505165	NF2VS14.1	346.114	1.43182	pERK+ Schwann cells	Schwannoma	0
505166	NF2VS14.1	367.2	0.4	pERK+ Schwann cells	Schwannoma	9
505167	NF2VS14.1	372.7	0.8	pERK+ Schwann cells	Schwannoma	9
505168	NF2VS14.1	419.25	0.916667	pERK+ Schwann cells	Schwannoma	4
505169	NF2VS14.1	446.5	1.42857	Classically-activated TAMs	Myeloid	8
505170	NF2VS14.1	457.478	0.913043	pERK+ Schwann cells	Schwannoma	9
505171	NF2VS14.1	518.759	1.34483	pERK+ Schwann cells	Schwannoma	9
505172	NF2VS14.1	532.706	0.823529	pERK+ Schwann cells	Schwannoma	9
505173	NF2VS14.1	554.071	0.571429	SOX-10+ Schwann cells	Schwannoma	2
505174	NF2VS14.1	567.395	2.09302	pERK+ Schwann cells	Schwannoma	5
505175	NF2VS14.1	586.659	1.85366	pERK+ Schwann cells	Schwannoma	9
505176	NF2VS14.1	612.727	0.727273	Classically-activated TAMs	Myeloid	8
505177	NF2VS14.1	632.524	1.19048	pERK+ Schwann cells	Schwannoma	5
505178	NF2VS14.1	637.583	0.833333	Classically-activated TAMs	Myeloid	8
505179	NF2VS14.1	702	1.7	SOX-10+ Schwann cells	Schwannoma	9
505180	NF2VS14.1	715.487	1.79487	pERK+ Schwann cells	Schwannoma	9
505181	NF2VS14.1	726	0.5	pERK+ Schwann cells	Schwannoma	9
505182	NF2VS14.1	761.846	0.692308	PanCK+ SOX-10+ Schwann cells	Schwannoma	2
505183	NF2VS14.1	769.111	1.07407	SOX-10+ Schwann cells	Schwannoma	8
505184	NF2VS14.1	776.333	1.05556	pERK+ Schwann cells	Schwannoma	9
505185	NF2VS14.1	781.25	0.625	pERK+ Schwann cells	Schwannoma	9
505186	NF2VS14.1	800.474	1	pERK+ Schwann cells	Schwannoma	9
505187	NF2VS14.1	806.727	1.63636	pERK+ Schwann cells	Schwannoma	9
505188	NF2VS14.1	811.471	1	pERK+ Schwann cells	Schwannoma	9
505189	NF2VS14.1	817.25	0.583333	pERK+ Schwann cells	Schwannoma	9
505190	NF2VS14.1	830.613	1.45161	pERK+ Schwann cells	Schwannoma	9
505191	NF2VS14.1	846.889	1.05556	SOX-10+ Schwann cells	Schwannoma	9
505192	NF2VS14.1	852.125	1.75	SOX-10+ Schwann cells	Schwannoma	9
505193	NF2VS14.1	861.048	1.33333	PanCK+ SOX-10+ Schwann cells	Schwannoma	9
505194	NF2VS14.1	888.458	0.916667	SOX-10+ Schwann cells	Schwannoma	9
505195	NF2VS14.1	922.174	1.13043	PanCK+ SOX-10+ Schwann cells	Schwannoma	2
505196	NF2VS14.1	934.561	1.34146	PanCK+ SOX-10+ Schwann cells	Schwannoma	2
505197	NF2VS14.1	950.5	0.666667	pERK+ Schwann cells	Schwannoma	9
505198	NF2VS14.1	960.593	1.55556	pERK+ Schwann cells	Schwannoma	9
505199	NF2VS14.1	968.644	2.22222	pERK+ Schwann cells	Schwannoma	9
505200	NF2VS14.1	985.385	1.11538	PanCK+ SOX-10+ Schwann cells	Schwannoma	2
505201	NF2VS14.1	994.6	1.26667	PanCK+ SOX-10+ Schwann cells	Schwannoma	2
505202	NF2VS14.1	708.955	1.68182	SOX-10+ Schwann cells	Schwannoma	9
505203	NF2VS14.1	743.969	1.4375	pERK+ Schwann cells	Schwannoma	9
505204	NF2VS14.1	151.6	1.94286	Schwann cells	Schwannoma	3
505205	NF2VS14.1	221.109	2.1087	pERK+ Schwann cells	Schwannoma	0
505206	NF2VS14.1	360.667	2.31667	pERK+ Schwann cells	Schwannoma	9
505207	NF2VS14.1	396.045	2	pERK+ Schwann cells	Schwannoma	9
505208	NF2VS14.1	401.945	2.8	SOX-10+ Schwann cells	Schwannoma	5
505209	NF2VS14.1	548.731	2.69231	pERK+ Schwann cells	Schwannoma	5
505210	NF2VS14.1	785.267	2.16667	pERK+ Schwann cells	Schwannoma	9
505211	NF2VS14.1	856.368	2.31579	SOX-10+ Schwann cells	Schwannoma	9
505212	NF2VS14.1	16.6364	3.25	pERK+ Schwann cells	Schwannoma	0
505213	NF2VS14.1	36.5938	4	pERK+ Schwann cells	Schwannoma	0
505214	NF2VS14.1	51.4356	4.0396	pERK+ Schwann cells	Schwannoma	0
505215	NF2VS14.1	98.619	2.55556	pERK+ Schwann cells	Schwannoma	0
505216	NF2VS14.1	138.837	3.83673	pERK+ Schwann cells	Schwannoma	0
505217	NF2VS14.1	239.264	3.54717	pERK+ Schwann cells	Schwannoma	0
505218	NF2VS14.1	245.848	3.28261	pERK+ Schwann cells	Schwannoma	0
505219	NF2VS14.1	352.941	3.5	pERK+ Schwann cells	Schwannoma	0
505220	NF2VS14.1	428.344	2.21875	pERK+ Schwann cells	Schwannoma	9
505221	NF2VS14.1	478.974	2.79487	pERK+ Schwann cells	Schwannoma	9
505222	NF2VS14.1	494.804	2.84783	pERK+ Schwann cells	Schwannoma	8
505223	NF2VS14.1	794.262	3.07143	pERK+ Schwann cells	Schwannoma	9
505224	NF2VS14.1	865.333	2.70833	pERK+ Schwann cells	Schwannoma	9
505225	NF2VS14.1	172.312	4.42708	pERK+ Schwann cells	Schwannoma	0
505226	NF2VS14.1	294.564	3.96364	pERK+ Schwann cells	Schwannoma	0
505227	NF2VS14.1	423.25	4.72917	pERK+ Schwann cells	Schwannoma	0
505228	NF2VS14.1	488.542	4.625	pERK+ Schwann cells	Schwannoma	9
505229	NF2VS14.1	502.83	4.70213	pERK+ Schwann cells	Schwannoma	9
505230	NF2VS14.1	516.057	4.65714	pERK+ Schwann cells	Schwannoma	0
505231	NF2VS14.1	640.224	4.43103	SOX-10+ Schwann cells	Schwannoma	9
505232	NF2VS14.1	680.647	4.5	pERK+ Schwann cells	Schwannoma	9
505233	NF2VS14.1	692.25	3.0625	pERK+ Schwann cells	Schwannoma	9
505234	NF2VS14.1	723.1	3.6	pERK+ Schwann cells	Schwannoma	9
505235	NF2VS14.1	750.1	3.6	pERK+ Schwann cells	Schwannoma	9
505236	NF2VS14.1	758.079	3.94737	pERK+ Schwann cells	Schwannoma	8
505237	NF2VS14.1	108.667	5.57333	Classically-activated TAMs	Myeloid	8
505238	NF2VS14.1	321.371	5.02857	pERK+ Schwann cells	Schwannoma	0
505239	NF2VS14.1	327.744	4.04651	pERK+ Schwann cells	Schwannoma	0
505240	NF2VS14.1	368.957	4.78261	pERK+ Schwann cells	Schwannoma	0
505241	NF2VS14.1	454.375	4.425	pERK+ Schwann cells	Schwannoma	9
505242	NF2VS14.1	465.875	5	pERK+ Schwann cells	Schwannoma	9
505243	NF2VS14.1	484.583	3.66667	pERK+ Schwann cells	Schwannoma	9
505244	NF2VS14.1	510.278	4.91667	pERK+ Schwann cells	Schwannoma	0
505245	NF2VS14.1	554.082	4.83673	SOX-10+ Schwann cells	Schwannoma	9
505246	NF2VS14.1	604.556	4.06349	Schwann cells	Schwannoma	9
505247	NF2VS14.1	746.136	6.18182	pERK+ Schwann cells	Schwannoma	9
505248	NF2VS14.1	766.516	4.93548	Classically-activated TAMs	Myeloid	8
505249	NF2VS14.1	779.552	4.55172	SOX-10+ Schwann cells	Schwannoma	9
505250	NF2VS14.1	845.721	4.86047	SOX-10+ Schwann cells	Schwannoma	9
505251	NF2VS14.1	944.848	5.09091	pERK+ Schwann cells	Schwannoma	9
505252	NF2VS14.1	962.771	5.77143	pERK+ Schwann cells	Schwannoma	5
505253	NF2VS14.1	997.565	4.78261	pERK+ Schwann cells	Schwannoma	5
505254	NF2VS14.1	181.887	5.65979	pERK+ Schwann cells	Schwannoma	0
505255	NF2VS14.1	277.667	4.36667	Other	Other	0
505256	NF2VS14.1	545.533	7.6	pERK+ Schwann cells	Schwannoma	9
505257	NF2VS14.1	628.761	5.28261	pERK+ Schwann cells	Schwannoma	5
505258	NF2VS14.1	786.2	6.06667	pERK+ Schwann cells	Schwannoma	9
505259	NF2VS14.1	803.839	6.03571	pERK+ Schwann cells	Schwannoma	9
505260	NF2VS14.1	906.375	5.84375	pERK+ Schwann cells	Schwannoma	9
505261	NF2VS14.1	117.149	7.78161	Other	Other	0
505262	NF2VS14.1	250.741	7.46552	pERK+ Schwann cells	Schwannoma	0
505263	NF2VS14.1	268.633	6.33333	Classically-activated TAMs	Myeloid	8
505264	NF2VS14.1	448.545	7.56818	pERK+ Schwann cells	Schwannoma	9
505265	NF2VS14.1	623.305	6.94915	pERK+ Schwann cells	Schwannoma	5
505266	NF2VS14.1	662.788	7.4	pERK+ Schwann cells	Schwannoma	9
505267	NF2VS14.1	704.791	6.23256	pERK+ Schwann cells	Schwannoma	9
505268	NF2VS14.1	888.663	6.48315	pERK+ Schwann cells	Schwannoma	9
505269	NF2VS14.1	975.471	6.07143	pERK+ Schwann cells	Schwannoma	5
505270	NF2VS14.1	20.7955	8.11364	pERK+ Schwann cells	Schwannoma	0
505271	NF2VS14.1	45.1333	7.13333	pERK+ Schwann cells	Schwannoma	5
505272	NF2VS14.1	223.368	7.94737	pERK+ Schwann cells	Schwannoma	0
505273	NF2VS14.1	374.364	9.07955	pERK+ Schwann cells	Schwannoma	0
505274	NF2VS14.1	495.6	8.34545	pERK+ Schwann cells	Schwannoma	9
505275	NF2VS14.1	539.76	8.76	pERK+ Schwann cells	Schwannoma	0
505276	NF2VS14.1	644.923	8.28846	pERK+ Schwann cells	Schwannoma	9
505277	NF2VS14.1	681.905	8.42857	pERK+ Schwann cells	Schwannoma	9
505278	NF2VS14.1	719.297	8.05405	pERK+ Schwann cells	Schwannoma	9
505279	NF2VS14.1	736.86	7.96	pERK+ Schwann cells	Schwannoma	9
505280	NF2VS14.1	849	8.66667	pERK+ Schwann cells	Schwannoma	5
505281	NF2VS14.1	854.814	8.0678	SOX-10+ Schwann cells	Schwannoma	9
505282	NF2VS14.1	878.197	7.56338	pERK+ Schwann cells	Schwannoma	9
505283	NF2VS14.1	937.855	7.40323	pERK+ Schwann cells	Schwannoma	9
505284	NF2VS14.1	92.0625	8.10938	pERK+ Schwann cells	Schwannoma	0
505285	NF2VS14.1	233.658	9.55263	pERK+ Schwann cells	Schwannoma	0
505286	NF2VS14.1	264.879	10	Classically-activated TAMs	Myeloid	8
505287	NF2VS14.1	275.965	9.47674	Other	Other	0
505288	NF2VS14.1	294.615	8.65385	pERK+ Schwann cells	Schwannoma	0
505289	NF2VS14.1	396.309	8.89091	pERK+ Schwann cells	Schwannoma	0
505290	NF2VS14.1	463.25	9.71875	Classically-activated TAMs	Myeloid	8
505291	NF2VS14.1	532.51	9.07843	pERK+ Schwann cells	Schwannoma	0
505292	NF2VS14.1	550.528	9.55556	pERK+ Schwann cells	Schwannoma	5
505293	NF2VS14.1	782.372	9.4186	pERK+ Schwann cells	Schwannoma	9
505294	NF2VS14.1	798.512	9.65854	pERK+ Schwann cells	Schwannoma	0
505295	NF2VS14.1	189.605	9.46512	pERK+ Schwann cells	Schwannoma	0
505296	NF2VS14.1	289.571	10.2857	pERK+ Schwann cells	Schwannoma	0
505297	NF2VS14.1	341.08	9.8	pERK+ Schwann cells	Schwannoma	0
505298	NF2VS14.1	352.914	9.94828	pERK+ Schwann cells	Schwannoma	0
505299	NF2VS14.1	452	10.9444	pERK+ Schwann cells	Schwannoma	9
505300	NF2VS14.1	476.824	9.82353	pERK+ Schwann cells	Schwannoma	9
505301	NF2VS14.1	508.644	10.3778	pERK+ Schwann cells	Schwannoma	0
505302	NF2VS14.1	570.49	9.67347	pERK+ Schwann cells	Schwannoma	9
505303	NF2VS14.1	653.742	9.29032	pERK+ Schwann cells	Schwannoma	0
505304	NF2VS14.1	729.7	9.93333	pERK+ Schwann cells	Schwannoma	9
505305	NF2VS14.1	767.9	9.7	pERK+ Schwann cells	Schwannoma	9
505306	NF2VS14.1	891.105	11.5789	pERK+ Schwann cells	Schwannoma	9
505307	NF2VS14.1	31.2245	10.4898	pERK+ Schwann cells	Schwannoma	0
505308	NF2VS14.1	36.4545	10.6364	pERK+ Schwann cells	Schwannoma	0
505309	NF2VS14.1	42.4154	10.9385	pERK+ Schwann cells	Schwannoma	5
505310	NF2VS14.1	74.3269	10.5192	Classically-activated TAMs	Myeloid	8
505311	NF2VS14.1	102.395	10.9211	pERK+ Schwann cells	Schwannoma	0
505312	NF2VS14.1	406.333	11	pERK+ Schwann cells	Schwannoma	5
505313	NF2VS14.1	420.429	10.4524	pERK+ Schwann cells	Schwannoma	0
505314	NF2VS14.1	435.625	11.375	pERK+ Schwann cells	Schwannoma	9
505315	NF2VS14.1	638.545	10.6364	SOX-10+ Schwann cells	Schwannoma	9
505316	NF2VS14.1	649.487	12.2051	pERK+ Schwann cells	Schwannoma	9
505317	NF2VS14.1	723.182	11	SOX-10+ Schwann cells	Schwannoma	9
505318	NF2VS14.1	758.061	11.2424	pERK+ Schwann cells	Schwannoma	9
505319	NF2VS14.1	816.544	10.5588	pERK+ Schwann cells	Schwannoma	9
505320	NF2VS14.1	921.2	11.34	pERK+ Schwann cells	Schwannoma	0
505321	NF2VS14.1	956.813	10.72	pERK+ Schwann cells	Schwannoma	5
505322	NF2VS14.1	998.188	10.875	pERK+ Schwann cells	Schwannoma	9
505323	NF2VS14.1	7.93651	9.53968	pERK+ Schwann cells	Schwannoma	0
505324	NF2VS14.1	53.977	12.2874	pERK+ Schwann cells	Schwannoma	5
505325	NF2VS14.1	164.069	11.3276	pERK+ Schwann cells	Schwannoma	0
505326	NF2VS14.1	197.355	11.6711	pERK+ Schwann cells	Schwannoma	0
505327	NF2VS14.1	337.351	12.027	pERK+ Schwann cells	Schwannoma	0
505328	NF2VS14.1	346.526	12.3684	Classically-activated TAMs	Myeloid	8
505329	NF2VS14.1	359.621	12.4828	pERK+ Schwann cells	Schwannoma	0
505330	NF2VS14.1	752.469	11.4688	SOX-10+ Schwann cells	Schwannoma	9
505331	NF2VS14.1	982.889	12.3968	pERK+ Schwann cells	Schwannoma	9
505332	NF2VS14.1	989.707	12.52	pERK+ Schwann cells	Schwannoma	5
505333	NF2VS14.1	92.875	13.0417	pERK+ Schwann cells	Schwannoma	0
505334	NF2VS14.1	311.846	14.7115	pERK+ Schwann cells	Schwannoma	0
505335	NF2VS14.1	502.074	12.2037	SOX-10+ Schwann cells	Schwannoma	9
505336	NF2VS14.1	738.825	13.25	SOX-10+ Schwann cells	Schwannoma	9
505337	NF2VS14.1	746.094	12.6226	pERK+ Schwann cells	Schwannoma	5
505338	NF2VS14.1	772.233	12.4186	pERK+ Schwann cells	Schwannoma	9
505339	NF2VS14.1	847.705	13.3182	pERK+ Schwann cells	Schwannoma	9
505340	NF2VS14.1	897.913	12.4203	SOX-10+ Schwann cells	Schwannoma	9
505341	NF2VS14.1	2.94828	14.2586	pERK+ Schwann cells	Schwannoma	0
505342	NF2VS14.1	170.653	14.2653	Classically-activated TAMs	Myeloid	8
505343	NF2VS14.1	215.1	13.2667	pERK+ Schwann cells	Schwannoma	0
505344	NF2VS14.1	227.277	14.5957	pERK+ Schwann cells	Schwannoma	0
505345	NF2VS14.1	244.755	13.9623	pERK+ Schwann cells	Schwannoma	0
505346	NF2VS14.1	384.821	14.4286	pERK+ Schwann cells	Schwannoma	0
505347	NF2VS14.1	423.116	14.2093	pERK+ Schwann cells	Schwannoma	9
505348	NF2VS14.1	447.73	14.2162	pERK+ Schwann cells	Schwannoma	9
505349	NF2VS14.1	550.522	14.6304	pERK+ Schwann cells	Schwannoma	0
505350	NF2VS14.1	579.775	14.3944	pERK+ Schwann cells	Schwannoma	0
505351	NF2VS14.1	600	12.0729	pERK+ Schwann cells	Schwannoma	0
505352	NF2VS14.1	612.54	13.84	pERK+ Schwann cells	Schwannoma	0
505353	NF2VS14.1	690.333	13.6111	pERK+ Schwann cells	Schwannoma	9
505354	NF2VS14.1	763.976	13.7317	pERK+ Schwann cells	Schwannoma	9
505355	NF2VS14.1	907.104	14.2537	pERK+ Schwann cells	Schwannoma	9
505356	NF2VS14.1	88.0488	15.1951	pERK+ Schwann cells	Schwannoma	0
505357	NF2VS14.1	99.3548	15.129	pERK+ Schwann cells	Schwannoma	0
505358	NF2VS14.1	292.176	14.4412	pERK+ Schwann cells	Schwannoma	0
505359	NF2VS14.1	484.154	14.7308	pERK+ Schwann cells	Schwannoma	9
505360	NF2VS14.1	565.935	15.1935	pERK+ Schwann cells	Schwannoma	9
505361	NF2VS14.1	633.944	15.4333	Classically-activated TAMs	Myeloid	8
505362	NF2VS14.1	727.055	15.6164	pERK+ Schwann cells	Schwannoma	9
505363	NF2VS14.1	951.946	15.6216	pERK+ Schwann cells	Schwannoma	9
505364	NF2VS14.1	71.4419	16.5116	pERK+ Schwann cells	Schwannoma	8
505365	NF2VS14.1	108.383	14.4255	Classically-activated TAMs	Myeloid	3
505366	NF2VS14.1	119.9	15.4625	Other	Other	0
505367	NF2VS14.1	159.245	16.0377	Other	Other	0
505368	NF2VS14.1	185.369	17.5045	pERK+ Schwann cells	Schwannoma	0
505369	NF2VS14.1	201.344	16.6885	pERK+ Schwann cells	Schwannoma	0
505370	NF2VS14.1	220.375	16.275	pERK+ Schwann cells	Schwannoma	0
505371	NF2VS14.1	281.486	15.2143	pERK+ Schwann cells	Schwannoma	0
505372	NF2VS14.1	331.119	16.1642	pERK+ Schwann cells	Schwannoma	0
505373	NF2VS14.1	473.021	16.617	pERK+ Schwann cells	Schwannoma	9
505374	NF2VS14.1	496.481	17.6111	pERK+ Schwann cells	Schwannoma	9
505375	NF2VS14.1	537.175	15.475	pERK+ Schwann cells	Schwannoma	9
505376	NF2VS14.1	673.133	15.6667	Classically-activated TAMs	Myeloid	8
505377	NF2VS14.1	816.333	16.4583	pERK+ Schwann cells	Schwannoma	9
505378	NF2VS14.1	899.161	17.9032	SOX-10+ Schwann cells	Schwannoma	9
505379	NF2VS14.1	945.5	15.5	pERK+ Schwann cells	Schwannoma	9
505380	NF2VS14.1	961.432	15.9545	pERK+ Schwann cells	Schwannoma	0
505381	NF2VS14.1	210.945	18.1636	Other	Other	0
505382	NF2VS14.1	237.672	16.2414	pERK+ Schwann cells	Schwannoma	0
505383	NF2VS14.1	266.193	16.7952	Other	Other	8
505384	NF2VS14.1	287.3	16	Classically-activated TAMs	Myeloid	8
505385	NF2VS14.1	391.831	16.7662	pERK+ Schwann cells	Schwannoma	0
505386	NF2VS14.1	400.651	16.186	Classically-activated TAMs	Myeloid	8
505387	NF2VS14.1	465.24	17.08	pERK+ Schwann cells	Schwannoma	9
505388	NF2VS14.1	490.486	17.7222	pERK+ Schwann cells	Schwannoma	9
505389	NF2VS14.1	520.654	17.3462	pERK+ Schwann cells	Schwannoma	5
505390	NF2VS14.1	557.3	15.82	pERK+ Schwann cells	Schwannoma	0
505391	NF2VS14.1	697.57	16.3871	pERK+ Schwann cells	Schwannoma	9
505392	NF2VS14.1	738.182	17.0909	pERK+ Schwann cells	Schwannoma	9
505393	NF2VS14.1	751	16.8519	SOX-10+ Schwann cells	Schwannoma	9
505394	NF2VS14.1	757.189	17.6415	pERK+ Schwann cells	Schwannoma	9
505395	NF2VS14.1	773.4	16.5	pERK+ Schwann cells	Schwannoma	9
505396	NF2VS14.1	824	16.7353	pERK+ Schwann cells	Schwannoma	9
505397	NF2VS14.1	129.955	18.9318	pERK+ Schwann cells	Schwannoma	0
505398	NF2VS14.1	153.378	18.3784	pERK+ Schwann cells	Schwannoma	0
505399	NF2VS14.1	352.196	18.0435	pERK+ Schwann cells	Schwannoma	0
505400	NF2VS14.1	405.698	18.4651	Classically-activated TAMs	Myeloid	8
505401	NF2VS14.1	710.655	18.5636	SOX-10+ Schwann cells	Schwannoma	9
505402	NF2VS14.1	742.355	18.2903	pERK+ Schwann cells	Schwannoma	9
505403	NF2VS14.1	785.8	18.5	pERK+ Schwann cells	Schwannoma	9
505404	NF2VS14.1	798.054	17.6071	pERK+ Schwann cells	Schwannoma	9
505405	NF2VS14.1	877.327	16.6731	pERK+ Schwann cells	Schwannoma	9
505406	NF2VS14.1	886.448	18.1897	pERK+ Schwann cells	Schwannoma	9
505407	NF2VS14.1	14.4941	18.0353	pERK+ Schwann cells	Schwannoma	0
505408	NF2VS14.1	27.6	19.5143	pERK+ Schwann cells	Schwannoma	0
505409	NF2VS14.1	44.3538	18.7846	pERK+ Schwann cells	Schwannoma	0
505410	NF2VS14.1	76.46	19.26	Other	Other	0
505411	NF2VS14.1	848.404	19.6809	pERK+ Schwann cells	Schwannoma	9
505412	NF2VS14.1	861.339	18.9516	SOX-10+ Schwann cells	Schwannoma	9
505413	NF2VS14.1	925.721	19.082	pERK+ Schwann cells	Schwannoma	5
505414	NF2VS14.1	955.462	20.1538	pERK+ Schwann cells	Schwannoma	9
505415	NF2VS14.1	90.3293	20.122	pERK+ Schwann cells	Schwannoma	0
505416	NF2VS14.1	102.544	20.0175	Other	Other	0
505417	NF2VS14.1	125	18.8065	pERK+ Schwann cells	Schwannoma	0
505418	NF2VS14.1	346.962	20	pERK+ Schwann cells	Schwannoma	0
505419	NF2VS14.1	436.413	20.3043	pERK+ Schwann cells	Schwannoma	9
505420	NF2VS14.1	450.119	19.7619	pERK+ Schwann cells	Schwannoma	9
505421	NF2VS14.1	485.1	20.3	pERK+ Schwann cells	Schwannoma	0
505422	NF2VS14.1	604.842	19.7895	pERK+ Schwann cells	Schwannoma	0
505423	NF2VS14.1	639.739	20.4348	pERK+ Schwann cells	Schwannoma	9
505424	NF2VS14.1	807.897	19.6552	pERK+ Schwann cells	Schwannoma	9
505425	NF2VS14.1	873.045	20.6136	SOX-10+ Schwann cells	Schwannoma	9
505426	NF2VS14.1	973.817	18.1167	pERK+ Schwann cells	Schwannoma	0
505427	NF2VS14.1	35.9459	20.973	pERK+ Schwann cells	Schwannoma	0
505428	NF2VS14.1	243.5	20.7917	Other	Other	8
505429	NF2VS14.1	284.515	21.2424	pERK+ Schwann cells	Schwannoma	0
505430	NF2VS14.1	414.863	20.4118	pERK+ Schwann cells	Schwannoma	9
505431	NF2VS14.1	508.441	20.8529	pERK+ Schwann cells	Schwannoma	0
505432	NF2VS14.1	533.747	22.5542	Classically-activated TAMs	Myeloid	8
505433	NF2VS14.1	546.909	20.8636	pERK+ Schwann cells	Schwannoma	0
505434	NF2VS14.1	715.256	21.4872	SOX-10+ Schwann cells	Schwannoma	9
505435	NF2VS14.1	771.667	20.9048	SOX-10+ Schwann cells	Schwannoma	9
505436	NF2VS14.1	991.182	21.4091	pERK+ Schwann cells	Schwannoma	9
505437	NF2VS14.1	297.838	21.1622	pERK+ Schwann cells	Schwannoma	0
505438	NF2VS14.1	355.286	21.9643	pERK+ Schwann cells	Schwannoma	0
505439	NF2VS14.1	367.708	21.1692	pERK+ Schwann cells	Schwannoma	0
505440	NF2VS14.1	409.824	23.3529	pERK+ Schwann cells	Schwannoma	9
505441	NF2VS14.1	460.878	22.5714	pERK+ Schwann cells	Schwannoma	0
505442	NF2VS14.1	499	22	pERK+ Schwann cells	Schwannoma	9
505443	NF2VS14.1	552.207	22.0862	pERK+ Schwann cells	Schwannoma	0
505444	NF2VS14.1	563.561	22.1707	pERK+ Schwann cells	Schwannoma	9
505445	NF2VS14.1	703.422	21.8906	pERK+ Schwann cells	Schwannoma	9
505446	NF2VS14.1	828.294	21.5588	pERK+ Schwann cells	Schwannoma	9
505447	NF2VS14.1	877.714	23.0952	SOX-10+ Schwann cells	Schwannoma	9
505448	NF2VS14.1	884.861	22.9167	SOX-10+ Schwann cells	Schwannoma	9
505449	NF2VS14.1	936.618	21.6176	Schwann cells	Schwannoma	9
505450	NF2VS14.1	18.1628	23.4651	pERK+ Schwann cells	Schwannoma	0
505451	NF2VS14.1	121.595	23.2143	pERK+ Schwann cells	Schwannoma	0
505452	NF2VS14.1	185.963	23.4815	pERK+ Schwann cells	Schwannoma	0
505453	NF2VS14.1	231.702	22.4386	pERK+ Schwann cells	Schwannoma	0
505454	NF2VS14.1	247.636	22.6667	Other	Other	0
505455	NF2VS14.1	276.548	22.4516	pERK+ Schwann cells	Schwannoma	0
505456	NF2VS14.1	442.04	22.64	pERK+ Schwann cells	Schwannoma	9
505457	NF2VS14.1	466.694	23.25	pERK+ Schwann cells	Schwannoma	9
505458	NF2VS14.1	478.149	22.8108	SOX-10+ Schwann cells	Schwannoma	9
505459	NF2VS14.1	584.761	22.9155	pERK+ Schwann cells	Schwannoma	0
505460	NF2VS14.1	659.45	22.45	pERK+ Schwann cells	Schwannoma	9
505461	NF2VS14.1	722.143	22.6032	pERK+ Schwann cells	Schwannoma	9
505462	NF2VS14.1	779	23.2656	SOX-10+ Schwann cells	Schwannoma	9
505463	NF2VS14.1	802.625	22.9844	SOX-10+ Schwann cells	Schwannoma	9
505464	NF2VS14.1	821.212	23.0769	pERK+ Schwann cells	Schwannoma	8
505465	NF2VS14.1	919.613	23.1935	Classically-activated TAMs	Myeloid	8
505466	NF2VS14.1	269.765	22.5294	pERK+ Schwann cells	Schwannoma	0
505467	NF2VS14.1	291.561	25.5263	pERK+ Schwann cells	Schwannoma	0
505468	NF2VS14.1	340.03	24.1818	pERK+ Schwann cells	Schwannoma	9
505469	NF2VS14.1	344.939	24.1515	pERK+ Schwann cells	Schwannoma	0
505470	NF2VS14.1	385.396	23.4151	pERK+ Schwann cells	Schwannoma	9
505471	NF2VS14.1	471.387	23.6774	pERK+ Schwann cells	Schwannoma	8
505472	NF2VS14.1	558.951	24.3659	pERK+ Schwann cells	Schwannoma	0
505473	NF2VS14.1	595.069	23.5517	pERK+ Schwann cells	Schwannoma	0
505474	NF2VS14.1	604.639	25.1667	pERK+ Schwann cells	Schwannoma	0
505475	NF2VS14.1	652.958	24.8958	pERK+ Schwann cells	Schwannoma	9
505476	NF2VS14.1	761.277	23.8723	pERK+ Schwann cells	Schwannoma	9
505477	NF2VS14.1	865.4	23.52	SOX-10+ Schwann cells	Schwannoma	9
505478	NF2VS14.1	909.132	24.0263	pERK+ Schwann cells	Schwannoma	9
505479	NF2VS14.1	962.677	24.5806	pERK+ Schwann cells	Schwannoma	0
505480	NF2VS14.1	50.1818	24.4091	pERK+ Schwann cells	Schwannoma	0
505481	NF2VS14.1	61.5172	24.8966	Classically-activated TAMs	Myeloid	8
505482	NF2VS14.1	115.59	24.6923	Other	Other	0
505483	NF2VS14.1	428.984	24.4677	pERK+ Schwann cells	Schwannoma	9
505484	NF2VS14.1	453.904	24.6731	pERK+ Schwann cells	Schwannoma	9
505485	NF2VS14.1	524.793	25	pERK+ Schwann cells	Schwannoma	8
505486	NF2VS14.1	678.16	25	Classically-activated TAMs	Myeloid	8
505487	NF2VS14.1	785.907	25.5741	pERK+ Schwann cells	Schwannoma	9
505488	NF2VS14.1	831.633	25.6333	pERK+ Schwann cells	Schwannoma	9
505489	NF2VS14.1	869.316	25.3684	pERK+ Schwann cells	Schwannoma	9
505490	NF2VS14.1	10.2063	27.2222	pERK+ Schwann cells	Schwannoma	0
505491	NF2VS14.1	22.6538	26.3462	pERK+ Schwann cells	Schwannoma	0
505492	NF2VS14.1	214.921	25.6316	pERK+ Schwann cells	Schwannoma	0
505493	NF2VS14.1	222.023	25.5682	pERK+ Schwann cells	Schwannoma	0
505494	NF2VS14.1	272.933	26.6222	pERK+ Schwann cells	Schwannoma	0
505495	NF2VS14.1	391.927	25.8	pERK+ Schwann cells	Schwannoma	0
505496	NF2VS14.1	972.228	25	pERK+ Schwann cells	Schwannoma	5
505497	NF2VS14.1	56.194	26.1493	Classically-activated TAMs	Myeloid	8
505498	NF2VS14.1	95.8913	26.6304	pERK+ Schwann cells	Schwannoma	0
505499	NF2VS14.1	146.803	27.6901	Other	Other	0
505500	NF2VS14.1	159.917	25.9722	pERK+ Schwann cells	Schwannoma	0
505501	NF2VS14.1	299.615	26.2564	pERK+ Schwann cells	Schwannoma	0
505502	NF2VS14.1	368.191	26.8723	Classically-activated TAMs	Myeloid	8
505503	NF2VS14.1	415.886	27.1136	pERK+ Schwann cells	Schwannoma	9
505504	NF2VS14.1	500.407	27.0847	pERK+ Schwann cells	Schwannoma	9
505505	NF2VS14.1	554.552	28.1379	pERK+ Schwann cells	Schwannoma	0
505506	NF2VS14.1	719.229	27.5208	pERK+ Schwann cells	Schwannoma	9
505507	NF2VS14.1	752.477	26.5682	pERK+ Schwann cells	Schwannoma	0
505508	NF2VS14.1	891.878	26.6531	pERK+ Schwann cells	Schwannoma	9
505509	NF2VS14.1	997.882	26.3529	pERK+ Schwann cells	Schwannoma	9
505510	NF2VS14.1	87.3846	26.7692	pERK+ Schwann cells	Schwannoma	0
505511	NF2VS14.1	193.844	27.3556	pERK+ Schwann cells	Schwannoma	0
505512	NF2VS14.1	226.4	28.8857	pERK+ Schwann cells	Schwannoma	0
505513	NF2VS14.1	244.265	27.8776	pERK+ Schwann cells	Schwannoma	0
505514	NF2VS14.1	265.177	28.3671	pERK+ Schwann cells	Schwannoma	0
505515	NF2VS14.1	547.923	27.7692	pERK+ Schwann cells	Schwannoma	9
505516	NF2VS14.1	598.61	27.8644	pERK+ Schwann cells	Schwannoma	0
505517	NF2VS14.1	614.275	27.75	pERK+ Schwann cells	Schwannoma	9
505518	NF2VS14.1	739.469	27.5469	pERK+ Schwann cells	Schwannoma	0
505519	NF2VS14.1	820.538	28	pERK+ Schwann cells	Schwannoma	9
505520	NF2VS14.1	861.83	27.1915	pERK+ Schwann cells	Schwannoma	9
505521	NF2VS14.1	879.705	27.2955	SOX-10+ Schwann cells	Schwannoma	9
505522	NF2VS14.1	908.655	28.8966	pERK+ Schwann cells	Schwannoma	9
505523	NF2VS14.1	947	28	pERK+ Schwann cells	Schwannoma	9
505524	NF2VS14.1	29.05	28.95	pERK+ Schwann cells	Schwannoma	5
505525	NF2VS14.1	48.875	28.5625	pERK+ Schwann cells	Schwannoma	9
505526	NF2VS14.1	112.464	29.2143	Other	Other	0
505527	NF2VS14.1	155.417	29.6389	pERK+ Schwann cells	Schwannoma	0
505528	NF2VS14.1	168.488	28.3256	pERK+ Schwann cells	Schwannoma	0
505529	NF2VS14.1	176.952	28.7903	pERK+ Schwann cells	Schwannoma	0
505530	NF2VS14.1	183.163	28.1163	pERK+ Schwann cells	Schwannoma	0
505531	NF2VS14.1	210.944	29.25	pERK+ Schwann cells	Schwannoma	0
505532	NF2VS14.1	257.2	28.8	pERK+ Schwann cells	Schwannoma	0
505533	NF2VS14.1	279.514	28.3514	pERK+ Schwann cells	Schwannoma	0
505534	NF2VS14.1	301.74	30.04	pERK+ Schwann cells	Schwannoma	0
505535	NF2VS14.1	441.848	28.6739	pERK+ Schwann cells	Schwannoma	9
505536	NF2VS14.1	490.25	30.0526	pERK+ Schwann cells	Schwannoma	9
505537	NF2VS14.1	681.026	29.0789	pERK+ Schwann cells	Schwannoma	4
505538	NF2VS14.1	701.42	29.12	pERK+ Schwann cells	Schwannoma	9
505539	NF2VS14.1	744.7	28.35	Classically-activated TAMs	Myeloid	8
505540	NF2VS14.1	853.447	28.9474	SOX-10+ Schwann cells	Schwannoma	9
505541	NF2VS14.1	955.056	29.4074	SOX-10+ Schwann cells	Schwannoma	9
505542	NF2VS14.1	3.70588	29.1176	pERK+ Schwann cells	Schwannoma	9
505543	NF2VS14.1	80.209	29.597	Classically-activated TAMs	Myeloid	8
505544	NF2VS14.1	197.481	30.5926	pERK+ Schwann cells	Schwannoma	0
505545	NF2VS14.1	447.525	30.25	pERK+ Schwann cells	Schwannoma	9
505546	NF2VS14.1	457.679	29.8929	pERK+ Schwann cells	Schwannoma	9
505547	NF2VS14.1	749.104	31.2083	Classically-activated TAMs	Myeloid	8
505548	NF2VS14.1	825.567	30.3667	pERK+ Schwann cells	Schwannoma	9
505549	NF2VS14.1	900.207	30.0517	pERK+ Schwann cells	Schwannoma	9
505550	NF2VS14.1	920.8	29.9818	SOX-10+ Schwann cells	Schwannoma	5
505551	NF2VS14.1	984.246	28.2899	pERK+ Schwann cells	Schwannoma	0
505552	NF2VS14.1	991.692	29.6923	pERK+ Schwann cells	Schwannoma	9
505553	NF2VS14.1	240.4	31.8	pERK+ Schwann cells	Schwannoma	0
505554	NF2VS14.1	293.615	31.4103	pERK+ Schwann cells	Schwannoma	0
505555	NF2VS14.1	429.068	31.9545	pERK+ Schwann cells	Schwannoma	9
505556	NF2VS14.1	464.539	31.2472	SOX-10+ Schwann cells	Schwannoma	9
505557	NF2VS14.1	583.14	31.386	pERK+ Schwann cells	Schwannoma	0
505558	NF2VS14.1	613.194	31.8387	pERK+ Schwann cells	Schwannoma	9
505559	NF2VS14.1	627.385	31.6615	pERK+ Schwann cells	Schwannoma	9
505560	NF2VS14.1	666.797	31.0156	pERK+ Schwann cells	Schwannoma	9
505561	NF2VS14.1	803	31	pERK+ Schwann cells	Schwannoma	9
505562	NF2VS14.1	87.1538	33.5	pERK+ Schwann cells	Schwannoma	0
505563	NF2VS14.1	132.128	31.8718	pERK+ Schwann cells	Schwannoma	0
505564	NF2VS14.1	190.444	32.2778	pERK+ Schwann cells	Schwannoma	0
505565	NF2VS14.1	347.673	32.4286	pERK+ Schwann cells	Schwannoma	0
505566	NF2VS14.1	355.286	32.4714	pERK+ Schwann cells	Schwannoma	0
505567	NF2VS14.1	411.07	32.3953	pERK+ Schwann cells	Schwannoma	9
505568	NF2VS14.1	452.688	32.0938	pERK+ Schwann cells	Schwannoma	9
505569	NF2VS14.1	540.452	30.6237	pERK+ Schwann cells	Schwannoma	0
505570	NF2VS14.1	763.569	31.5098	pERK+ Schwann cells	Schwannoma	9
505571	NF2VS14.1	770.148	31.8148	pERK+ Schwann cells	Schwannoma	9
505572	NF2VS14.1	776.324	32.3784	pERK+ Schwann cells	Schwannoma	9
505573	NF2VS14.1	930.56	31.76	pERK+ Schwann cells	Schwannoma	9
505574	NF2VS14.1	1.34615	32.6538	pERK+ Schwann cells	Schwannoma	0
505575	NF2VS14.1	36.8125	32.675	pERK+ Schwann cells	Schwannoma	0
505576	NF2VS14.1	45.5476	32.9286	pERK+ Schwann cells	Schwannoma	9
505577	NF2VS14.1	181.147	35.1471	pERK+ Schwann cells	Schwannoma	0
505578	NF2VS14.1	279.067	33.0667	pERK+ Schwann cells	Schwannoma	8
505579	NF2VS14.1	314.537	32.0244	pERK+ Schwann cells	Schwannoma	0
505580	NF2VS14.1	477.342	32.8684	Classically-activated TAMs	Myeloid	8
505581	NF2VS14.1	509.069	33.6944	pERK+ Schwann cells	Schwannoma	9
505582	NF2VS14.1	559.333	32.619	pERK+ Schwann cells	Schwannoma	0
505583	NF2VS14.1	659.256	32.4872	pERK+ Schwann cells	Schwannoma	9
505584	NF2VS14.1	710.451	32.9155	pERK+ Schwann cells	Schwannoma	9
505585	NF2VS14.1	787.565	33	pERK+ Schwann cells	Schwannoma	9
505586	NF2VS14.1	890.75	34.98	pERK+ Schwann cells	Schwannoma	9
505587	NF2VS14.1	941.949	32.7949	pERK+ Schwann cells	Schwannoma	9
505588	NF2VS14.1	978.38	32.28	Classically-activated TAMs	Myeloid	8
505589	NF2VS14.1	988.294	34.1765	pERK+ Schwann cells	Schwannoma	9
505590	NF2VS14.1	272.556	32.8889	pERK+ Schwann cells	Schwannoma	0
505591	NF2VS14.1	309.722	35.2222	pERK+ Schwann cells	Schwannoma	0
505592	NF2VS14.1	381	32.6727	pERK+ Schwann cells	Schwannoma	0
505593	NF2VS14.1	386.375	33.4375	pERK+ Schwann cells	Schwannoma	0
505594	NF2VS14.1	501.896	34.1458	pERK+ Schwann cells	Schwannoma	9
505595	NF2VS14.1	565.494	33.961	pERK+ Schwann cells	Schwannoma	9
505596	NF2VS14.1	598.808	33.3846	SOX-10+ Schwann cells	Schwannoma	9
505597	NF2VS14.1	650.5	33.8333	pERK+ Schwann cells	Schwannoma	9
505598	NF2VS14.1	742.184	34.2368	pERK+ Schwann cells	Schwannoma	9
505599	NF2VS14.1	878.82	33.56	SOX-10+ Schwann cells	Schwannoma	9
505600	NF2VS14.1	963.643	33.4107	Transitioning monocytes	Myeloid	8
505601	NF2VS14.1	128.029	36.0857	pERK+ Schwann cells	Schwannoma	0
505602	NF2VS14.1	216.792	34.6226	pERK+ Schwann cells	Schwannoma	0
505603	NF2VS14.1	260.429	37.4286	pERK+ Schwann cells	Schwannoma	0
505604	NF2VS14.1	268.8	35.1	pERK+ Schwann cells	Schwannoma	0
505605	NF2VS14.1	276.333	36.0833	pERK+ Schwann cells	Schwannoma	9
505606	NF2VS14.1	285.484	33.8125	pERK+ Schwann cells	Schwannoma	0
505607	NF2VS14.1	421.371	34.6452	pERK+ Schwann cells	Schwannoma	9
505608	NF2VS14.1	645.412	36	pERK+ Schwann cells	Schwannoma	9
505609	NF2VS14.1	673.15	34.7	pERK+ Schwann cells	Schwannoma	9
505610	NF2VS14.1	855.608	34.8824	pERK+ Schwann cells	Schwannoma	9
505611	NF2VS14.1	926.469	35.0938	pERK+ Schwann cells	Schwannoma	9
505612	NF2VS14.1	25.7419	36.6129	pERK+ Schwann cells	Schwannoma	0
505613	NF2VS14.1	154.405	37.1899	pERK+ Schwann cells	Schwannoma	0
505614	NF2VS14.1	161.746	35.7937	pERK+ Schwann cells	Schwannoma	0
505615	NF2VS14.1	223	35.9143	pERK+ Schwann cells	Schwannoma	0
505616	NF2VS14.1	318.281	36.2812	pERK+ Schwann cells	Schwannoma	9
505617	NF2VS14.1	326.829	35.6	pERK+ Schwann cells	Schwannoma	0
505618	NF2VS14.1	441.661	36.1786	pERK+ Schwann cells	Schwannoma	9
505619	NF2VS14.1	575.75	35.4167	pERK+ Schwann cells	Schwannoma	0
505620	NF2VS14.1	662.783	36.4783	SOX-10+ Schwann cells	Schwannoma	9
505621	NF2VS14.1	720.872	35.4884	pERK+ Schwann cells	Schwannoma	9
505622	NF2VS14.1	735.053	36.0789	pERK+ Schwann cells	Schwannoma	9
505623	NF2VS14.1	755.108	36.2973	pERK+ Schwann cells	Schwannoma	9
505624	NF2VS14.1	829.143	36.0204	pERK+ Schwann cells	Schwannoma	9
505625	NF2VS14.1	883.043	36.2174	SOX-10+ Schwann cells	Schwannoma	9
505626	NF2VS14.1	915.42	36.68	pERK+ Schwann cells	Schwannoma	9
505627	NF2VS14.1	944.862	37.069	pERK+ Schwann cells	Schwannoma	9
505628	NF2VS14.1	949.857	36.3214	pERK+ Schwann cells	Schwannoma	9
505629	NF2VS14.1	17.6875	37.375	pERK+ Schwann cells	Schwannoma	0
505630	NF2VS14.1	49.3214	37.2143	Other	Other	7
505631	NF2VS14.1	173.25	36.5625	pERK+ Schwann cells	Schwannoma	8
505632	NF2VS14.1	200.414	36.4747	pERK+ Schwann cells	Schwannoma	0
505633	NF2VS14.1	266.75	38.0833	pERK+ Schwann cells	Schwannoma	0
505634	NF2VS14.1	273.875	38.4167	pERK+ Schwann cells	Schwannoma	9
505635	NF2VS14.1	589.845	36.3452	pERK+ Schwann cells	Schwannoma	0
505636	NF2VS14.1	633.25	36.6591	pERK+ Schwann cells	Schwannoma	9
505637	NF2VS14.1	730.289	37.4474	pERK+ Schwann cells	Schwannoma	9
505638	NF2VS14.1	767.083	37.375	pERK+ Schwann cells	Schwannoma	9
505639	NF2VS14.1	778.25	37.0833	pERK+ Schwann cells	Schwannoma	9
505640	NF2VS14.1	792.978	36.4176	pERK+ Schwann cells	Schwannoma	9
505641	NF2VS14.1	862.431	36.9608	pERK+ Schwann cells	Schwannoma	9
505642	NF2VS14.1	921.881	37.4286	pERK+ Schwann cells	Schwannoma	9
505643	NF2VS14.1	936.608	36.9608	pERK+ Schwann cells	Schwannoma	9
505644	NF2VS14.1	979.44	37.42	pERK+ Schwann cells	Schwannoma	9
505645	NF2VS14.1	117.136	38.1364	Other	Other	0
505646	NF2VS14.1	255.389	37.2778	pERK+ Schwann cells	Schwannoma	0
505647	NF2VS14.1	288.581	38.1628	pERK+ Schwann cells	Schwannoma	0
505648	NF2VS14.1	296.164	38.4	pERK+ Schwann cells	Schwannoma	0
505649	NF2VS14.1	334.29	38.1935	pERK+ Schwann cells	Schwannoma	0
505650	NF2VS14.1	393.227	38.0455	pERK+ Schwann cells	Schwannoma	9
505651	NF2VS14.1	398.25	38.325	pERK+ Schwann cells	Schwannoma	9
505652	NF2VS14.1	420.074	39.963	SOX-10+ Schwann cells	Schwannoma	9
505653	NF2VS14.1	431.221	38.3824	pERK+ Schwann cells	Schwannoma	9
505654	NF2VS14.1	557.07	38.3023	pERK+ Schwann cells	Schwannoma	0
505655	NF2VS14.1	598.796	38.5926	SOX-10+ Schwann cells	Schwannoma	9
505656	NF2VS14.1	740.05	38.4	pERK+ Schwann cells	Schwannoma	0
505657	NF2VS14.1	834.129	38.5806	pERK+ Schwann cells	Schwannoma	9
505658	NF2VS14.1	8.63043	39.413	pERK+ Schwann cells	Schwannoma	0
505659	NF2VS14.1	81.5385	39.1231	Transitioning monocytes	Myeloid	8
505660	NF2VS14.1	387.316	38.6316	pERK+ Schwann cells	Schwannoma	0
505661	NF2VS14.1	406.455	38.3182	pERK+ Schwann cells	Schwannoma	5
505662	NF2VS14.1	413.351	38.4324	pERK+ Schwann cells	Schwannoma	9
505663	NF2VS14.1	485.922	38.5625	SOX-10+ Schwann cells	Schwannoma	9
505664	NF2VS14.1	504.781	39.7812	pERK+ Schwann cells	Schwannoma	0
505665	NF2VS14.1	537.675	38.525	pERK+ Schwann cells	Schwannoma	0
505666	NF2VS14.1	608.429	40.5476	pERK+ Schwann cells	Schwannoma	9
505667	NF2VS14.1	613.333	38.6481	pERK+ Schwann cells	Schwannoma	0
505668	NF2VS14.1	849	38.875	pERK+ Schwann cells	Schwannoma	9
505669	NF2VS14.1	953.629	39.1143	Schwann cells	Schwannoma	9
505670	NF2VS14.1	959.486	38	pERK+ Schwann cells	Schwannoma	5
505671	NF2VS14.1	226.333	40	Classically-activated TAMs	Myeloid	8
505672	NF2VS14.1	381	39.5	pERK+ Schwann cells	Schwannoma	9
505673	NF2VS14.1	492.031	40.0308	pERK+ Schwann cells	Schwannoma	9
505674	NF2VS14.1	547.75	40.1562	pERK+ Schwann cells	Schwannoma	9
505675	NF2VS14.1	638.926	40.3148	pERK+ Schwann cells	Schwannoma	9
505676	NF2VS14.1	657.623	39.7358	SOX-10+ Schwann cells	Schwannoma	9
505677	NF2VS14.1	695.759	39.3966	pERK+ Schwann cells	Schwannoma	9
505678	NF2VS14.1	781.455	40.3939	Classically-activated TAMs	Myeloid	8
505679	NF2VS14.1	994.351	38.4845	pERK+ Schwann cells	Schwannoma	9
505680	NF2VS14.1	38.4079	40.4737	pERK+ Schwann cells	Schwannoma	5
505681	NF2VS14.1	167.969	41.4308	pERK+ Schwann cells	Schwannoma	0
505682	NF2VS14.1	190.232	40.7679	pERK+ Schwann cells	Schwannoma	0
505683	NF2VS14.1	249	41.3158	pERK+ Schwann cells	Schwannoma	0
505684	NF2VS14.1	263.667	41.8519	pERK+ Schwann cells	Schwannoma	0
505685	NF2VS14.1	343.506	41.8442	pERK+ Schwann cells	Schwannoma	0
505686	NF2VS14.1	447.152	41.087	pERK+ Schwann cells	Schwannoma	9
505687	NF2VS14.1	476.063	41.1746	pERK+ Schwann cells	Schwannoma	9
505688	NF2VS14.1	574.895	40.6316	pERK+ Schwann cells	Schwannoma	0
505689	NF2VS14.1	581.88	41.6386	pERK+ Schwann cells	Schwannoma	0
505690	NF2VS14.1	652.535	41.7674	pERK+ Schwann cells	Schwannoma	9
505691	NF2VS14.1	677.966	41.4407	pERK+ Schwann cells	Schwannoma	9
505692	NF2VS14.1	701.727	41.4318	SOX-10+ Schwann cells	Schwannoma	9
505693	NF2VS14.1	1.18182	42	pERK+ Schwann cells	Schwannoma	0
505694	NF2VS14.1	308.654	42.2692	pERK+ Schwann cells	Schwannoma	0
505695	NF2VS14.1	325.476	41.6667	pERK+ Schwann cells	Schwannoma	0
505696	NF2VS14.1	371.636	41.6136	pERK+ Schwann cells	Schwannoma	0
505697	NF2VS14.1	424.561	42.2927	pERK+ Schwann cells	Schwannoma	9
505698	NF2VS14.1	562.593	41.9259	pERK+ Schwann cells	Schwannoma	9
505699	NF2VS14.1	712.292	42.2292	pERK+ Schwann cells	Schwannoma	9
505700	NF2VS14.1	746.067	42.7333	pERK+ Schwann cells	Schwannoma	0
505701	NF2VS14.1	881.164	41.2951	pERK+ Schwann cells	Schwannoma	8
505702	NF2VS14.1	888.689	41.5111	Classically-activated TAMs	Myeloid	8
505703	NF2VS14.1	976.485	42.5152	pERK+ Schwann cells	Schwannoma	5
505704	NF2VS14.1	983.854	41.5854	pERK+ Schwann cells	Schwannoma	9
505705	NF2VS14.1	27.7206	43.3529	pERK+ Schwann cells	Schwannoma	5
505706	NF2VS14.1	135.507	43.2754	Other	Other	0
505707	NF2VS14.1	146.711	43.4	Other	Other	0
505708	NF2VS14.1	178.711	42.5778	pERK+ Schwann cells	Schwannoma	0
505709	NF2VS14.1	330.651	43.9535	pERK+ Schwann cells	Schwannoma	0
505710	NF2VS14.1	438.703	43.2656	SOX-10+ Schwann cells	Schwannoma	9
505711	NF2VS14.1	511.03	42.3636	pERK+ Schwann cells	Schwannoma	0
505712	NF2VS14.1	526.317	42.1667	pERK+ Schwann cells	Schwannoma	9
505713	NF2VS14.1	602.818	42.5758	pERK+ Schwann cells	Schwannoma	0
505714	NF2VS14.1	665.179	43.5128	pERK+ Schwann cells	Schwannoma	9
505715	NF2VS14.1	761.86	42.72	pERK+ Schwann cells	Schwannoma	9
505716	NF2VS14.1	788.021	43.4894	pERK+ Schwann cells	Schwannoma	9
505717	NF2VS14.1	872.31	42.5714	pERK+ Schwann cells	Schwannoma	9
505718	NF2VS14.1	909.079	41.9802	pERK+ Schwann cells	Schwannoma	9
505719	NF2VS14.1	925.346	42.5	pERK+ Schwann cells	Schwannoma	9
505720	NF2VS14.1	155.115	43.8077	Classically-activated TAMs	Myeloid	3
505721	NF2VS14.1	186.587	45.3913	pERK+ Schwann cells	Schwannoma	0
505722	NF2VS14.1	207.636	44.7576	pERK+ Schwann cells	Schwannoma	0
505723	NF2VS14.1	270.229	44.5571	pERK+ Schwann cells	Schwannoma	0
505724	NF2VS14.1	290.914	43.9429	pERK+ Schwann cells	Schwannoma	0
505725	NF2VS14.1	364.268	42.9643	SOX-10+ Schwann cells	Schwannoma	9
505726	NF2VS14.1	404.878	44.439	pERK+ Schwann cells	Schwannoma	2
505727	NF2VS14.1	551.908	44.1692	pERK+ Schwann cells	Schwannoma	9
505728	NF2VS14.1	571	42.0714	pERK+ Schwann cells	Schwannoma	9
505729	NF2VS14.1	621.652	42.9275	pERK+ Schwann cells	Schwannoma	9
505730	NF2VS14.1	737	43.5814	Classically-activated TAMs	Myeloid	8
505731	NF2VS14.1	768.385	43.6538	pERK+ Schwann cells	Schwannoma	9
505732	NF2VS14.1	827.474	44.3684	pERK+ Schwann cells	Schwannoma	9
505733	NF2VS14.1	857.094	42.9375	pERK+ Schwann cells	Schwannoma	9
505734	NF2VS14.1	916.278	44.1667	pERK+ Schwann cells	Schwannoma	9
505735	NF2VS14.1	959.118	43.4118	pERK+ Schwann cells	Schwannoma	9
505736	NF2VS14.1	9.78947	45.614	pERK+ Schwann cells	Schwannoma	5
505737	NF2VS14.1	81.8065	44.9032	PD-L1+ Schwann cells	Schwannoma	5
505738	NF2VS14.1	227.422	46.4844	pERK+ Schwann cells	Schwannoma	0
505739	NF2VS14.1	242.224	45.5789	pERK+ Schwann cells	Schwannoma	0
505740	NF2VS14.1	415	45	pERK+ Schwann cells	Schwannoma	9
505741	NF2VS14.1	631.926	44.9506	pERK+ Schwann cells	Schwannoma	9
505742	NF2VS14.1	893.571	45.7551	Classically-activated TAMs	Myeloid	8
505743	NF2VS14.1	923.652	45.8261	pERK+ Schwann cells	Schwannoma	9
505744	NF2VS14.1	932.796	44.7347	pERK+ Schwann cells	Schwannoma	9
505745	NF2VS14.1	991.038	45.7115	pERK+ Schwann cells	Schwannoma	9
505746	NF2VS14.1	322.089	46.2	pERK+ Schwann cells	Schwannoma	0
505747	NF2VS14.1	512.317	46.8537	pERK+ Schwann cells	Schwannoma	0
505748	NF2VS14.1	522.889	46.2222	pERK+ Schwann cells	Schwannoma	9
505749	NF2VS14.1	542.489	45.1333	pERK+ Schwann cells	Schwannoma	9
505750	NF2VS14.1	577.5	47.8929	pERK+ Schwann cells	Schwannoma	9
505751	NF2VS14.1	591.851	45.9324	pERK+ Schwann cells	Schwannoma	0
505752	NF2VS14.1	723.766	45.8281	pERK+ Schwann cells	Schwannoma	9
505753	NF2VS14.1	753.5	46.2045	pERK+ Schwann cells	Schwannoma	9
505754	NF2VS14.1	780.957	45.9574	pERK+ Schwann cells	Schwannoma	9
505755	NF2VS14.1	800.707	46.0172	pERK+ Schwann cells	Schwannoma	0
505756	NF2VS14.1	819.545	46.2727	pERK+ Schwann cells	Schwannoma	9
505757	NF2VS14.1	835.137	45.3529	pERK+ Schwann cells	Schwannoma	9
505758	NF2VS14.1	174.207	46.4828	pERK+ Schwann cells	Schwannoma	0
505759	NF2VS14.1	215.652	45.2826	pERK+ Schwann cells	Schwannoma	0
505760	NF2VS14.1	478.2	46.5143	pERK+ Schwann cells	Schwannoma	9
505761	NF2VS14.1	569.857	46.7381	pERK+ Schwann cells	Schwannoma	8
505762	NF2VS14.1	600.444	47.0444	pERK+ Schwann cells	Schwannoma	9
505763	NF2VS14.1	695.512	47.5116	pERK+ Schwann cells	Schwannoma	0
505764	NF2VS14.1	704.857	47.5714	pERK+ Schwann cells	Schwannoma	9
505765	NF2VS14.1	713.429	47.25	pERK+ Schwann cells	Schwannoma	9
505766	NF2VS14.1	745.5	47	pERK+ Schwann cells	Schwannoma	9
505767	NF2VS14.1	759.897	47.069	pERK+ Schwann cells	Schwannoma	9
505768	NF2VS14.1	870.378	47.4865	pERK+ Schwann cells	Schwannoma	9
505769	NF2VS14.1	952.017	46.7	Schwann cells	Schwannoma	9
505770	NF2VS14.1	974.781	47.1875	pERK+ Schwann cells	Schwannoma	8
505771	NF2VS14.1	78.0571	48.5714	PD-L1+ Schwann cells	Schwannoma	5
505772	NF2VS14.1	210.692	49.8462	Other	Other	0
505773	NF2VS14.1	221.154	47.8077	pERK+ Schwann cells	Schwannoma	0
505774	NF2VS14.1	259.135	46.2308	pERK+ Schwann cells	Schwannoma	0
505775	NF2VS14.1	277.71	47.1935	pERK+ Schwann cells	Schwannoma	0
505776	NF2VS14.1	308.029	48.6667	pERK+ Schwann cells	Schwannoma	0
505777	NF2VS14.1	345.742	48.0968	pERK+ Schwann cells	Schwannoma	0
505778	NF2VS14.1	362.448	47.8276	SOX-10+ Schwann cells	Schwannoma	9
505779	NF2VS14.1	370.906	47.9688	pERK+ Schwann cells	Schwannoma	0
505780	NF2VS14.1	428.736	47.7547	pERK+ Schwann cells	Schwannoma	9
505781	NF2VS14.1	450.625	48.2708	pERK+ Schwann cells	Schwannoma	9
505782	NF2VS14.1	557.274	48.629	pERK+ Schwann cells	Schwannoma	0
505783	NF2VS14.1	89.9375	48.9688	pERK+ Schwann cells	Schwannoma	0
505784	NF2VS14.1	200.228	48.9367	pERK+ Schwann cells	Schwannoma	0
505785	NF2VS14.1	250.062	49.0208	pERK+ Schwann cells	Schwannoma	0
505786	NF2VS14.1	283.912	48.8596	pERK+ Schwann cells	Schwannoma	0
505787	NF2VS14.1	355.787	48.2979	pERK+ Schwann cells	Schwannoma	9
505788	NF2VS14.1	670.873	49.0317	pERK+ Schwann cells	Schwannoma	9
505789	NF2VS14.1	903.689	49.0656	pERK+ Schwann cells	Schwannoma	9
505790	NF2VS14.1	919.452	49.0476	pERK+ Schwann cells	Schwannoma	9
505791	NF2VS14.1	943.773	48.2727	pERK+ Schwann cells	Schwannoma	9
505792	NF2VS14.1	966.704	48.8519	Schwann cells	Schwannoma	0
505793	NF2VS14.1	983.671	49.5205	SOX-10+ Schwann cells	Schwannoma	9
505794	NF2VS14.1	112.66	49.9072	pERK+ Schwann cells	Schwannoma	0
505795	NF2VS14.1	169.179	50.375	Classically-activated TAMs	Myeloid	3
505796	NF2VS14.1	191.826	50.2391	pERK+ Schwann cells	Schwannoma	0
505797	NF2VS14.1	287.957	51.617	pERK+ Schwann cells	Schwannoma	0
505798	NF2VS14.1	299.535	50.2558	pERK+ Schwann cells	Schwannoma	0
505799	NF2VS14.1	471.704	50.2963	pERK+ Schwann cells	Schwannoma	9
505800	NF2VS14.1	521.468	50.7234	pERK+ Schwann cells	Schwannoma	9
505801	NF2VS14.1	643.216	50.0676	pERK+ Schwann cells	Schwannoma	9
505802	NF2VS14.1	729	50	SOX-10+ Schwann cells	Schwannoma	9
505803	NF2VS14.1	790	50	pERK+ Schwann cells	Schwannoma	9
505804	NF2VS14.1	926.147	50.3529	pERK+ Schwann cells	Schwannoma	9
505805	NF2VS14.1	996.357	49.4048	pERK+ Schwann cells	Schwannoma	9
505806	NF2VS14.1	65.8974	50.7436	Hypoxic perivascular neutrophils	Myeloid	8
505807	NF2VS14.1	153.054	51.1786	pERK+ Schwann cells	Schwannoma	0
505808	NF2VS14.1	217.278	51.6944	pERK+ Schwann cells	Schwannoma	0
505809	NF2VS14.1	364.8	51.6	pERK+ Schwann cells	Schwannoma	0
505810	NF2VS14.1	412.593	51.1017	pERK+ Schwann cells	Schwannoma	9
505811	NF2VS14.1	422.56	50.2	pERK+ Schwann cells	Schwannoma	9
505812	NF2VS14.1	501.333	51.4118	pERK+ Schwann cells	Schwannoma	9
505813	NF2VS14.1	539.041	50.9796	SOX-10+ Schwann cells	Schwannoma	9
505814	NF2VS14.1	568.146	51.75	pERK+ Schwann cells	Schwannoma	0
505815	NF2VS14.1	607.783	50.7826	pERK+ Schwann cells	Schwannoma	9
505816	NF2VS14.1	685.441	50.9661	pERK+ Schwann cells	Schwannoma	9
505817	NF2VS14.1	772.455	51.3485	SOX-10+ Schwann cells	Schwannoma	9
505818	NF2VS14.1	944.8	51.2	pERK+ Schwann cells	Schwannoma	4
505819	NF2VS14.1	957.905	50.7619	pERK+ Schwann cells	Schwannoma	9
505820	NF2VS14.1	184.683	52.6508	pERK+ Schwann cells	Schwannoma	0
505821	NF2VS14.1	254.765	51.7647	pERK+ Schwann cells	Schwannoma	0
505822	NF2VS14.1	264.431	50.7069	pERK+ Schwann cells	Schwannoma	9
505823	NF2VS14.1	458.244	51.3778	pERK+ Schwann cells	Schwannoma	9
505824	NF2VS14.1	484.375	51.4167	pERK+ Schwann cells	Schwannoma	9
505825	NF2VS14.1	495.372	52	pERK+ Schwann cells	Schwannoma	9
505826	NF2VS14.1	816.867	51.6	pERK+ Schwann cells	Schwannoma	0
505827	NF2VS14.1	850.041	51.4189	pERK+ Schwann cells	Schwannoma	9
505828	NF2VS14.1	912.509	50.8868	Schwann cells	Schwannoma	9
505829	NF2VS14.1	941.571	52.0952	Classically-activated TAMs	Myeloid	8
505830	NF2VS14.1	962.222	52.0833	pERK+ Schwann cells	Schwannoma	9
505831	NF2VS14.1	978.081	52.2432	pERK+ Schwann cells	Schwannoma	0
505832	NF2VS14.1	312.172	53.3103	pERK+ Schwann cells	Schwannoma	0
505833	NF2VS14.1	349.636	52.5	pERK+ Schwann cells	Schwannoma	9
505834	NF2VS14.1	357.886	53.7429	Classically-activated TAMs	Myeloid	8
505835	NF2VS14.1	371.097	53.129	pERK+ Schwann cells	Schwannoma	0
505836	NF2VS14.1	599.7	52.8	pERK+ Schwann cells	Schwannoma	9
505837	NF2VS14.1	634.657	52.8	pERK+ Schwann cells	Schwannoma	9
505838	NF2VS14.1	698.829	52.8286	pERK+ Schwann cells	Schwannoma	9
505839	NF2VS14.1	758.373	52.6533	pERK+ Schwann cells	Schwannoma	9
505840	NF2VS14.1	843.486	52.4865	pERK+ Schwann cells	Schwannoma	9
505841	NF2VS14.1	857.429	52.7714	pERK+ Schwann cells	Schwannoma	9
505842	NF2VS14.1	948.083	52.6667	pERK+ Schwann cells	Schwannoma	8
505843	NF2VS14.1	326.158	53.7763	pERK+ Schwann cells	Schwannoma	0
505844	NF2VS14.1	382.835	54.8462	pERK+ Schwann cells	Schwannoma	9
505845	NF2VS14.1	465.346	52.6538	pERK+ Schwann cells	Schwannoma	9
505846	NF2VS14.1	514.897	54.5128	pERK+ Schwann cells	Schwannoma	8
505847	NF2VS14.1	799.606	53.4242	pERK+ Schwann cells	Schwannoma	9
505848	NF2VS14.1	876.839	53.4839	pERK+ Schwann cells	Schwannoma	9
505849	NF2VS14.1	887.094	53.8679	pERK+ Schwann cells	Schwannoma	9
505850	NF2VS14.1	64.0435	55.6739	Hypoxic perivascular neutrophils	Myeloid	8
505851	NF2VS14.1	70.2667	55.3333	PD-L1+ Schwann cells	Schwannoma	7
505852	NF2VS14.1	89.2817	54	pERK+ Schwann cells	Schwannoma	5
505853	NF2VS14.1	405.371	54.7742	pERK+ Schwann cells	Schwannoma	0
505854	NF2VS14.1	423.643	54.6905	pERK+ Schwann cells	Schwannoma	9
505855	NF2VS14.1	475.417	55.3958	pERK+ Schwann cells	Schwannoma	9
505856	NF2VS14.1	576.967	55.7582	pERK+ Schwann cells	Schwannoma	9
505857	NF2VS14.1	690.385	55.3846	pERK+ Schwann cells	Schwannoma	9
505858	NF2VS14.1	703.2	56.28	SOX-10+ Schwann cells	Schwannoma	9
505859	NF2VS14.1	766.867	55.1778	SOX-10+ Schwann cells	Schwannoma	9
505860	NF2VS14.1	3.54902	55.451	pERK+ Schwann cells	Schwannoma	5
505861	NF2VS14.1	170.556	56.4889	pERK+ Schwann cells	Schwannoma	0
505862	NF2VS14.1	225	54.8125	pERK+ Schwann cells	Schwannoma	0
505863	NF2VS14.1	244.941	55.6765	pERK+ Schwann cells	Schwannoma	8
505864	NF2VS14.1	258.95	56.175	pERK+ Schwann cells	Schwannoma	0
505865	NF2VS14.1	389.061	56.4848	pERK+ Schwann cells	Schwannoma	9
505866	NF2VS14.1	507.242	55.3939	pERK+ Schwann cells	Schwannoma	9
505867	NF2VS14.1	540.8	57.12	pERK+ Schwann cells	Schwannoma	9
505868	NF2VS14.1	552.37	55.2391	Classically-activated TAMs	Myeloid	8
505869	NF2VS14.1	559.06	56.22	pERK+ Schwann cells	Schwannoma	9
505870	NF2VS14.1	607.534	56.7241	pERK+ Schwann cells	Schwannoma	0
505871	NF2VS14.1	615.227	55.3788	pERK+ Schwann cells	Schwannoma	9
505872	NF2VS14.1	639.718	56.3077	pERK+ Schwann cells	Schwannoma	9
505873	NF2VS14.1	653.161	55.5484	pERK+ Schwann cells	Schwannoma	9
505874	NF2VS14.1	918.098	56.4918	pERK+ Schwann cells	Schwannoma	9
505875	NF2VS14.1	925.127	56.5273	pERK+ Schwann cells	Schwannoma	9
505876	NF2VS14.1	997.353	56.2353	pERK+ Schwann cells	Schwannoma	5
505877	NF2VS14.1	25.7778	56.537	pERK+ Schwann cells	Schwannoma	0
505878	NF2VS14.1	88.2889	58.5111	Classically-activated TAMs	Myeloid	8
505879	NF2VS14.1	117.824	56.8235	pERK+ Schwann cells	Schwannoma	0
505880	NF2VS14.1	154.32	56.92	Other	Other	0
505881	NF2VS14.1	414.7	57.525	pERK+ Schwann cells	Schwannoma	9
505882	NF2VS14.1	459.385	56.7308	pERK+ Schwann cells	Schwannoma	9
505883	NF2VS14.1	489.5	57	pERK+ Schwann cells	Schwannoma	9
505884	NF2VS14.1	599.633	57.9	pERK+ Schwann cells	Schwannoma	0
505885	NF2VS14.1	663.892	56.8	pERK+ Schwann cells	Schwannoma	9
505886	NF2VS14.1	696.541	57.7838	pERK+ Schwann cells	Schwannoma	5
505887	NF2VS14.1	783.686	56.5429	SOX-10+ Schwann cells	Schwannoma	9
505888	NF2VS14.1	792	57.2083	pERK+ Schwann cells	Schwannoma	9
505889	NF2VS14.1	871.763	56.4737	pERK+ Schwann cells	Schwannoma	9
505890	NF2VS14.1	955.5	57.5	pERK+ Schwann cells	Schwannoma	9
505891	NF2VS14.1	273.696	57.3152	pERK+ Schwann cells	Schwannoma	0
505892	NF2VS14.1	288.857	58.5833	pERK+ Schwann cells	Schwannoma	0
505893	NF2VS14.1	362.61	59.0508	pERK+ Schwann cells	Schwannoma	9
505894	NF2VS14.1	394.966	57.8276	pERK+ Schwann cells	Schwannoma	0
505895	NF2VS14.1	462.133	58.8667	SOX-10+ Schwann cells	Schwannoma	9
505896	NF2VS14.1	467.333	57.6429	pERK+ Schwann cells	Schwannoma	9
505897	NF2VS14.1	571.542	58.25	pERK+ Schwann cells	Schwannoma	5
505898	NF2VS14.1	710.115	57.5	pERK+ Schwann cells	Schwannoma	9
505899	NF2VS14.1	735.938	57.9231	pERK+ Schwann cells	Schwannoma	5
505900	NF2VS14.1	750	56.8958	pERK+ Schwann cells	Schwannoma	9
505901	NF2VS14.1	776.314	57.7451	pERK+ Schwann cells	Schwannoma	9
505902	NF2VS14.1	861.07	58.1628	pERK+ Schwann cells	Schwannoma	9
505903	NF2VS14.1	901.133	57.3444	SOX-10+ Schwann cells	Schwannoma	9
505904	NF2VS14.1	945.465	58.1628	pERK+ Schwann cells	Schwannoma	9
505905	NF2VS14.1	984.5	58.3571	Schwann cells	Schwannoma	9
505906	NF2VS14.1	1	60.0588	SOX-10+ Schwann cells	Schwannoma	8
505907	NF2VS14.1	220.844	59.3556	pERK+ Schwann cells	Schwannoma	0
505908	NF2VS14.1	399.931	58.931	pERK+ Schwann cells	Schwannoma	0
505909	NF2VS14.1	566.383	59.4333	pERK+ Schwann cells	Schwannoma	9
505910	NF2VS14.1	757.385	58.6154	pERK+ Schwann cells	Schwannoma	9
505911	NF2VS14.1	842.903	59.5	SOX-10+ Schwann cells	Schwannoma	9
505912	NF2VS14.1	852.78	59	SOX-10+ Schwann cells	Schwannoma	9
505913	NF2VS14.1	978.759	58.2069	Schwann cells	Schwannoma	9
505914	NF2VS14.1	145.346	59.6538	Other	Other	0
505915	NF2VS14.1	177.964	59.3735	pERK+ Schwann cells	Schwannoma	0
505916	NF2VS14.1	230.985	60.1538	pERK+ Schwann cells	Schwannoma	0
505917	NF2VS14.1	239.381	59.5952	pERK+ Schwann cells	Schwannoma	8
505918	NF2VS14.1	313.161	60.3571	pERK+ Schwann cells	Schwannoma	8
505919	NF2VS14.1	353.521	60.3014	pERK+ Schwann cells	Schwannoma	0
505920	NF2VS14.1	409.158	60.1579	pERK+ Schwann cells	Schwannoma	9
505921	NF2VS14.1	473.607	60.3214	pERK+ Schwann cells	Schwannoma	0
505922	NF2VS14.1	506.739	60.087	pERK+ Schwann cells	Schwannoma	0
505923	NF2VS14.1	527.61	59	pERK+ Schwann cells	Schwannoma	9
505924	NF2VS14.1	562.182	60.5455	PanCK+ SOX-10+ Schwann cells	Schwannoma	2
505925	NF2VS14.1	623.545	61.0364	pERK+ Schwann cells	Schwannoma	0
505926	NF2VS14.1	743.784	59.6486	pERK+ Schwann cells	Schwannoma	9
505927	NF2VS14.1	909.455	59.5455	pERK+ Schwann cells	Schwannoma	9
505928	NF2VS14.1	74.2911	61.3924	pERK+ Schwann cells	Schwannoma	8
505929	NF2VS14.1	110.815	60.1852	pERK+ Schwann cells	Schwannoma	0
505930	NF2VS14.1	136.62	60.7	pERK+ Schwann cells	Schwannoma	0
505931	NF2VS14.1	164	62.117	pERK+ Schwann cells	Schwannoma	0
505932	NF2VS14.1	213.903	60.4516	pERK+ Schwann cells	Schwannoma	0
505933	NF2VS14.1	300.714	60.4857	pERK+ Schwann cells	Schwannoma	0
505934	NF2VS14.1	368.103	61.5385	pERK+ Schwann cells	Schwannoma	9
505935	NF2VS14.1	501.673	60.1731	pERK+ Schwann cells	Schwannoma	0
505936	NF2VS14.1	582.167	60.5556	pERK+ Schwann cells	Schwannoma	9
505937	NF2VS14.1	592.366	59.3049	pERK+ Schwann cells	Schwannoma	0
505938	NF2VS14.1	615.273	62.0455	pERK+ Schwann cells	Schwannoma	0
505939	NF2VS14.1	650.704	61.4074	pERK+ Schwann cells	Schwannoma	9
505940	NF2VS14.1	786.348	60.6087	pERK+ Schwann cells	Schwannoma	0
505941	NF2VS14.1	828.293	60.9268	Schwann cells	Schwannoma	9
505942	NF2VS14.1	835.148	60.3333	pERK+ Schwann cells	Schwannoma	0
505943	NF2VS14.1	893.179	61.9643	pERK+ Schwann cells	Schwannoma	9
505944	NF2VS14.1	9.84615	62.0962	pERK+ Schwann cells	Schwannoma	0
505945	NF2VS14.1	24.4848	62.3333	Other	Other	0
505946	NF2VS14.1	318.889	62.0833	pERK+ Schwann cells	Schwannoma	0
505947	NF2VS14.1	440.132	61.7647	pERK+ Schwann cells	Schwannoma	9
505948	NF2VS14.1	464.326	62.9767	pERK+ Schwann cells	Schwannoma	0
505949	NF2VS14.1	495.238	62.0476	pERK+ Schwann cells	Schwannoma	9
505950	NF2VS14.1	521.65	60.875	pERK+ Schwann cells	Schwannoma	9
505951	NF2VS14.1	603.5	61.7857	pERK+ Schwann cells	Schwannoma	0
505952	NF2VS14.1	642.281	61.9649	pERK+ Schwann cells	Schwannoma	9
505953	NF2VS14.1	713.895	62.4386	pERK+ Schwann cells	Schwannoma	0
505954	NF2VS14.1	752.58	62.2	pERK+ Schwann cells	Schwannoma	9
505955	NF2VS14.1	775	62.3846	pERK+ Schwann cells	Schwannoma	9
505956	NF2VS14.1	805.733	61.7333	Schwann cells	Schwannoma	9
505957	NF2VS14.1	811.706	62.5	pERK+ Schwann cells	Schwannoma	8
505958	NF2VS14.1	821.879	61.431	SOX-10+ Schwann cells	Schwannoma	9
505959	NF2VS14.1	857.371	62.6286	SOX-10+ Schwann cells	Schwannoma	9
505960	NF2VS14.1	869.375	61.8036	pERK+ Schwann cells	Schwannoma	9
505961	NF2VS14.1	937.683	61.5079	pERK+ Schwann cells	Schwannoma	9
505962	NF2VS14.1	295.619	62.8333	pERK+ Schwann cells	Schwannoma	0
505963	NF2VS14.1	379.952	62.619	pERK+ Schwann cells	Schwannoma	9
505964	NF2VS14.1	704.045	63.6932	pERK+ Schwann cells	Schwannoma	9
505965	NF2VS14.1	780.893	62.9643	pERK+ Schwann cells	Schwannoma	9
505966	NF2VS14.1	911.556	64.6389	pERK+ Schwann cells	Schwannoma	9
505967	NF2VS14.1	977.586	63.1379	pERK+ Schwann cells	Schwannoma	9
505968	NF2VS14.1	991.375	62.4844	pERK+ Schwann cells	Schwannoma	9
505969	NF2VS14.1	3.71429	64.4762	pERK+ Schwann cells	Schwannoma	5
505970	NF2VS14.1	189.933	63.3111	pERK+ Schwann cells	Schwannoma	0
505971	NF2VS14.1	373.96	65.08	pERK+ Schwann cells	Schwannoma	9
505972	NF2VS14.1	527.326	64.7674	pERK+ Schwann cells	Schwannoma	0
505973	NF2VS14.1	534.131	64.4098	pERK+ Schwann cells	Schwannoma	9
505974	NF2VS14.1	547.778	62.0247	pERK+ Schwann cells	Schwannoma	9
505975	NF2VS14.1	573.122	64.7805	pERK+ Schwann cells	Schwannoma	9
505976	NF2VS14.1	852.182	64.8182	pERK+ Schwann cells	Schwannoma	0
505977	NF2VS14.1	904.179	63.9231	SOX-10+ Schwann cells	Schwannoma	9
505978	NF2VS14.1	922.667	64.1111	pERK+ Schwann cells	Schwannoma	4
505979	NF2VS14.1	947.172	64.2414	pERK+ Schwann cells	Schwannoma	9
505980	NF2VS14.1	953.727	63.6364	SOX-10+ Schwann cells	Schwannoma	9
505981	NF2VS14.1	106.258	64.8226	pERK+ Schwann cells	Schwannoma	5
505982	NF2VS14.1	241.727	64.7091	pERK+ Schwann cells	Schwannoma	0
505983	NF2VS14.1	559.857	64.0476	pERK+ Schwann cells	Schwannoma	9
505984	NF2VS14.1	761	64.8286	pERK+ Schwann cells	Schwannoma	9
505985	NF2VS14.1	786.733	64.8333	SOX-10+ Schwann cells	Schwannoma	9
505986	NF2VS14.1	803.293	65.6341	pERK+ Schwann cells	Schwannoma	0
505987	NF2VS14.1	928.727	64.5455	SOX-10+ Schwann cells	Schwannoma	9
505988	NF2VS14.1	964.83	64.617	pERK+ Schwann cells	Schwannoma	9
505989	NF2VS14.1	207.913	67.2174	pERK+ Schwann cells	Schwannoma	0
505990	NF2VS14.1	283.319	65.7246	pERK+ Schwann cells	Schwannoma	0
505991	NF2VS14.1	338.315	65.4521	pERK+ Schwann cells	Schwannoma	0
505992	NF2VS14.1	588.676	66.0588	pERK+ Schwann cells	Schwannoma	9
505993	NF2VS14.1	594.167	66.0417	pERK+ Schwann cells	Schwannoma	9
505994	NF2VS14.1	774.032	66.6129	pERK+ Schwann cells	Schwannoma	0
505995	NF2VS14.1	835.571	65.25	pERK+ Schwann cells	Schwannoma	9
505996	NF2VS14.1	879.29	65.9677	pERK+ Schwann cells	Schwannoma	9
505997	NF2VS14.1	973.286	66.4286	pERK+ Schwann cells	Schwannoma	9
505998	NF2VS14.1	178.714	65.9796	pERK+ Schwann cells	Schwannoma	0
505999	NF2VS14.1	187	67.0588	pERK+ Schwann cells	Schwannoma	0
506000	NF2VS14.1	223.789	68.1754	pERK+ Schwann cells	Schwannoma	0
506001	NF2VS14.1	275.705	66.6364	pERK+ Schwann cells	Schwannoma	0
506002	NF2VS14.1	355.9	66.5	pERK+ Schwann cells	Schwannoma	0
506003	NF2VS14.1	470.891	67.3696	pERK+ Schwann cells	Schwannoma	9
506004	NF2VS14.1	555.526	66.3421	pERK+ Schwann cells	Schwannoma	9
506005	NF2VS14.1	580.516	66.9231	pERK+ Schwann cells	Schwannoma	9
506006	NF2VS14.1	600.077	66.4872	pERK+ Schwann cells	Schwannoma	9
506007	NF2VS14.1	658.776	66.8103	PD-L1+ Schwann cells	Schwannoma	9
506008	NF2VS14.1	929.087	68.8696	pERK+ Schwann cells	Schwannoma	9
506009	NF2VS14.1	18.7091	67.3091	pERK+ Schwann cells	Schwannoma	8
506010	NF2VS14.1	88.8608	68.2152	pERK+ Schwann cells	Schwannoma	0
506011	NF2VS14.1	132.883	67.4156	pERK+ Schwann cells	Schwannoma	0
506012	NF2VS14.1	261.289	68.5556	pERK+ Schwann cells	Schwannoma	0
506013	NF2VS14.1	324.118	67.5882	pERK+ Schwann cells	Schwannoma	0
506014	NF2VS14.1	381.327	68.2115	pERK+ Schwann cells	Schwannoma	0
506015	NF2VS14.1	400.731	68.3462	pERK+ Schwann cells	Schwannoma	9
506016	NF2VS14.1	410.195	68.7927	pERK+ Schwann cells	Schwannoma	0
506017	NF2VS14.1	456.821	68.1538	pERK+ Schwann cells	Schwannoma	9
506018	NF2VS14.1	514.357	67.4048	pERK+ Schwann cells	Schwannoma	9
506019	NF2VS14.1	566.542	67.2034	pERK+ Schwann cells	Schwannoma	9
506020	NF2VS14.1	640.65	69	pERK+ Schwann cells	Schwannoma	9
506021	NF2VS14.1	646.648	67.8148	pERK+ Schwann cells	Schwannoma	9
506022	NF2VS14.1	669.656	68	pERK+ Schwann cells	Schwannoma	0
506023	NF2VS14.1	675.629	67.5714	pERK+ Schwann cells	Schwannoma	0
506024	NF2VS14.1	700.5	68.1364	pERK+ Schwann cells	Schwannoma	9
506025	NF2VS14.1	780.486	68.2	pERK+ Schwann cells	Schwannoma	0
506026	NF2VS14.1	817.102	68.102	SOX-10+ Schwann cells	Schwannoma	9
506027	NF2VS14.1	843.628	68.3488	pERK+ Schwann cells	Schwannoma	9
506028	NF2VS14.1	856.625	68.45	pERK+ Schwann cells	Schwannoma	0
506029	NF2VS14.1	996.955	67.8864	SOX-10+ Schwann cells	Schwannoma	9
506030	NF2VS14.1	1.26667	70.3333	Classically-activated TAMs	Myeloid	8
506031	NF2VS14.1	11.0317	70.2857	pERK+ Schwann cells	Schwannoma	5
506032	NF2VS14.1	239.407	69.9259	pERK+ Schwann cells	Schwannoma	0
506033	NF2VS14.1	247.2	69.24	pERK+ Schwann cells	Schwannoma	0
506034	NF2VS14.1	358.316	69.6842	pERK+ Schwann cells	Schwannoma	9
506035	NF2VS14.1	363.234	68.2766	pERK+ Schwann cells	Schwannoma	5
506036	NF2VS14.1	395.042	68.7708	pERK+ Schwann cells	Schwannoma	9
506037	NF2VS14.1	438.942	68.8269	pERK+ Schwann cells	Schwannoma	9
506038	NF2VS14.1	492.641	69.3077	pERK+ Schwann cells	Schwannoma	9
506039	NF2VS14.1	552	70.65	pERK+ Schwann cells	Schwannoma	0
506040	NF2VS14.1	963.767	69.7333	pERK+ Schwann cells	Schwannoma	9
506041	NF2VS14.1	169.565	70.1613	pERK+ Schwann cells	Schwannoma	0
506042	NF2VS14.1	184.136	70.8636	Classically-activated TAMs	Myeloid	8
506043	NF2VS14.1	294.756	69.7333	pERK+ Schwann cells	Schwannoma	0
506044	NF2VS14.1	333.529	70.3529	pERK+ Schwann cells	Schwannoma	9
506045	NF2VS14.1	428.867	70.0667	pERK+ Schwann cells	Schwannoma	9
506046	NF2VS14.1	559.897	70.8462	pERK+ Schwann cells	Schwannoma	0
506047	NF2VS14.1	664.031	70.1562	pERK+ Schwann cells	Schwannoma	5
506048	NF2VS14.1	756.179	70.3036	pERK+ Schwann cells	Schwannoma	0
506049	NF2VS14.1	823.857	69.5714	SOX-10+ Schwann cells	Schwannoma	9
506050	NF2VS14.1	903.763	69.9737	pERK+ Schwann cells	Schwannoma	0
506051	NF2VS14.1	909.667	70.2727	pERK+ Schwann cells	Schwannoma	9
506052	NF2VS14.1	922.22	68.6098	pERK+ Schwann cells	Schwannoma	4
506053	NF2VS14.1	938	69.619	pERK+ Schwann cells	Schwannoma	9
506054	NF2VS14.1	956.469	69.1875	pERK+ Schwann cells	Schwannoma	9
506055	NF2VS14.1	988.591	69.3182	pERK+ Schwann cells	Schwannoma	9
506056	NF2VS14.1	115.932	70.8784	pERK+ Schwann cells	Schwannoma	0
506057	NF2VS14.1	256.375	70.9062	pERK+ Schwann cells	Schwannoma	0
506058	NF2VS14.1	276.933	71.2667	pERK+ Schwann cells	Schwannoma	9
506059	NF2VS14.1	594.038	72.2692	pERK+ Schwann cells	Schwannoma	9
506060	NF2VS14.1	604.216	70.973	pERK+ Schwann cells	Schwannoma	9
506061	NF2VS14.1	747.956	72.0882	pERK+ Schwann cells	Schwannoma	0
506062	NF2VS14.1	829.238	70.9524	pERK+ Schwann cells	Schwannoma	4
506063	NF2VS14.1	861.371	71.0571	pERK+ Schwann cells	Schwannoma	0
506064	NF2VS14.1	876.324	71.6486	pERK+ Schwann cells	Schwannoma	9
506065	NF2VS14.1	952.05	71.75	pERK+ Schwann cells	Schwannoma	9
506066	NF2VS14.1	151.917	72.5333	pERK+ Schwann cells	Schwannoma	0
506067	NF2VS14.1	216.916	70.0602	pERK+ Schwann cells	Schwannoma	0
506068	NF2VS14.1	342.267	71.7556	pERK+ Schwann cells	Schwannoma	0
506069	NF2VS14.1	366.952	71.9524	pERK+ Schwann cells	Schwannoma	0
506070	NF2VS14.1	459.393	72.6071	Transitioning monocytes	Myeloid	8
506071	NF2VS14.1	580	73.5263	pERK+ Schwann cells	Schwannoma	9
506072	NF2VS14.1	741.86	71.62	pERK+ Schwann cells	Schwannoma	9
506073	NF2VS14.1	787.431	72.4706	pERK+ Schwann cells	Schwannoma	9
506074	NF2VS14.1	893.217	72.3623	pERK+ Schwann cells	Schwannoma	9
506075	NF2VS14.1	915.492	71.2203	pERK+ Schwann cells	Schwannoma	9
506076	NF2VS14.1	993.033	71.5333	SOX-10+ Schwann cells	Schwannoma	9
506077	NF2VS14.1	106.767	73.05	pERK+ Schwann cells	Schwannoma	0
506078	NF2VS14.1	128.15	73.3	pERK+ Schwann cells	Schwannoma	0
506079	NF2VS14.1	250.784	73.6216	pERK+ Schwann cells	Schwannoma	0
506080	NF2VS14.1	526.935	73.8831	pERK+ Schwann cells	Schwannoma	9
506081	NF2VS14.1	628.787	72.7213	pERK+ Schwann cells	Schwannoma	9
506082	NF2VS14.1	691.841	73.1136	PanCK+ SOX-10+ Schwann cells	Schwannoma	8
506083	NF2VS14.1	697.529	72.4118	pERK+ Schwann cells	Schwannoma	9
506084	NF2VS14.1	812	72.7561	pERK+ Schwann cells	Schwannoma	0
506085	NF2VS14.1	869.781	72.5312	pERK+ Schwann cells	Schwannoma	9
506086	NF2VS14.1	966.733	73.4333	pERK+ Schwann cells	Schwannoma	9
506087	NF2VS14.1	58.375	73.15	Vascular endothelial cells	Vasculature	8
506088	NF2VS14.1	121.261	74.7391	pERK+ Schwann cells	Schwannoma	0
506089	NF2VS14.1	175.233	75.274	pERK+ Schwann cells	Schwannoma	0
506090	NF2VS14.1	195.113	71.9437	pERK+ Schwann cells	Schwannoma	0
506091	NF2VS14.1	200.125	71.8958	pERK+ Schwann cells	Schwannoma	0
506092	NF2VS14.1	288.3	74.0167	pERK+ Schwann cells	Schwannoma	0
506093	NF2VS14.1	325.087	74.0145	pERK+ Schwann cells	Schwannoma	0
506094	NF2VS14.1	426.768	74.3571	pERK+ Schwann cells	Schwannoma	9
506095	NF2VS14.1	444.679	73.7857	Classically-activated TAMs	Myeloid	8
506096	NF2VS14.1	478.949	74.2712	pERK+ Schwann cells	Schwannoma	9
506097	NF2VS14.1	585.286	74.1224	pERK+ Schwann cells	Schwannoma	9
506098	NF2VS14.1	615.647	73.5882	pERK+ Schwann cells	Schwannoma	5
506099	NF2VS14.1	640.789	74.6316	pERK+ Schwann cells	Schwannoma	9
506100	NF2VS14.1	660.464	73.8929	pERK+ Schwann cells	Schwannoma	9
506101	NF2VS14.1	712.919	74.4516	Erythrocytes	Vasculature	8
506102	NF2VS14.1	765.196	73.5	pERK+ Schwann cells	Schwannoma	9
506103	NF2VS14.1	772.661	74.0806	pERK+ Schwann cells	Schwannoma	9
506104	NF2VS14.1	845.568	74.4318	pERK+ Schwann cells	Schwannoma	0
506105	NF2VS14.1	923.951	74.3659	SOX-10+ Schwann cells	Schwannoma	9
506106	NF2VS14.1	928.353	73.9412	Schwann cells	Schwannoma	9
506107	NF2VS14.1	987.321	73.5357	pERK+ Schwann cells	Schwannoma	9
506108	NF2VS14.1	92.34	74.32	pERK+ Schwann cells	Schwannoma	0
506109	NF2VS14.1	161.8	74.9714	pERK+ Schwann cells	Schwannoma	0
506110	NF2VS14.1	242.178	75.0667	pERK+ Schwann cells	Schwannoma	0
506111	NF2VS14.1	261.094	75.4062	pERK+ Schwann cells	Schwannoma	0
506112	NF2VS14.1	317.19	74.2857	pERK+ Schwann cells	Schwannoma	0
506113	NF2VS14.1	363.483	75.5862	pERK+ Schwann cells	Schwannoma	0
506114	NF2VS14.1	388.056	75.1667	pERK+ Schwann cells	Schwannoma	9
506115	NF2VS14.1	435.255	74.8723	pERK+ Schwann cells	Schwannoma	0
506116	NF2VS14.1	488.323	74.6774	Classically-activated TAMs	Myeloid	8
506117	NF2VS14.1	509.129	75.5484	pERK+ Schwann cells	Schwannoma	0
506118	NF2VS14.1	671.778	74.2778	pERK+ Schwann cells	Schwannoma	9
506119	NF2VS14.1	704.236	74.8727	SOX-10+ Schwann cells	Schwannoma	9
506120	NF2VS14.1	823.429	74.5714	Classically-activated TAMs	Myeloid	8
506121	NF2VS14.1	865.056	74.9722	pERK+ Schwann cells	Schwannoma	9
506122	NF2VS14.1	976.648	75.1667	pERK+ Schwann cells	Schwannoma	9
506123	NF2VS14.1	266.925	76.434	pERK+ Schwann cells	Schwannoma	0
506124	NF2VS14.1	370.026	75.8462	pERK+ Schwann cells	Schwannoma	0
506125	NF2VS14.1	382.941	75.7647	pERK+ Schwann cells	Schwannoma	9
506126	NF2VS14.1	396.484	76.7742	Classically-activated TAMs	Myeloid	8
506127	NF2VS14.1	411.925	75.75	pERK+ Schwann cells	Schwannoma	9
506128	NF2VS14.1	493.351	76.027	pERK+ Schwann cells	Schwannoma	0
506129	NF2VS14.1	545.551	75.5306	pERK+ Schwann cells	Schwannoma	9
506130	NF2VS14.1	569.946	74.6757	SOX-10+ Schwann cells	Schwannoma	9
506131	NF2VS14.1	600.224	76.5306	pERK+ Schwann cells	Schwannoma	9
506132	NF2VS14.1	757.882	76.4118	pERK+ Schwann cells	Schwannoma	9
506133	NF2VS14.1	938.475	76.225	pERK+ Schwann cells	Schwannoma	9
506134	NF2VS14.1	997.85	75.6	pERK+ Schwann cells	Schwannoma	9
506135	NF2VS14.1	52.254	77.1746	Vascular endothelial cells	Vasculature	8
506136	NF2VS14.1	279.116	77.1163	pERK+ Schwann cells	Schwannoma	0
506137	NF2VS14.1	376.333	76	pERK+ Schwann cells	Schwannoma	0
506138	NF2VS14.1	473.958	76.8333	pERK+ Schwann cells	Schwannoma	9
506139	NF2VS14.1	563	76.3913	pERK+ Schwann cells	Schwannoma	9
506140	NF2VS14.1	621.456	78.6311	pERK+ Schwann cells	Schwannoma	9
506141	NF2VS14.1	673.385	78.1923	pERK+ Schwann cells	Schwannoma	9
506142	NF2VS14.1	682.096	77.0959	pERK+ Schwann cells	Schwannoma	9
506143	NF2VS14.1	793.319	76.7234	pERK+ Schwann cells	Schwannoma	9
506144	NF2VS14.1	85.7209	79.3488	pERK+ Schwann cells	Schwannoma	0
506145	NF2VS14.1	101.52	77.44	pERK+ Schwann cells	Schwannoma	0
506146	NF2VS14.1	132.762	77.619	Vascular endothelial cells	Vasculature	8
506147	NF2VS14.1	296.576	78.5758	pERK+ Schwann cells	Schwannoma	9
506148	NF2VS14.1	308.921	76.75	pERK+ Schwann cells	Schwannoma	9
506149	NF2VS14.1	498.114	78.1714	pERK+ Schwann cells	Schwannoma	9
506150	NF2VS14.1	613.486	78.2286	pERK+ Schwann cells	Schwannoma	8
506151	NF2VS14.1	635.708	77.3958	pERK+ Schwann cells	Schwannoma	9
506152	NF2VS14.1	819.703	77.7568	SOX-10+ Schwann cells	Schwannoma	9
506153	NF2VS14.1	851.761	78.3478	pERK+ Schwann cells	Schwannoma	0
506154	NF2VS14.1	876	77.5	pERK+ Schwann cells	Schwannoma	0
506155	NF2VS14.1	900.264	76.5977	SOX-10+ Schwann cells	Schwannoma	9
506156	NF2VS14.1	930.238	78.0476	pERK+ Schwann cells	Schwannoma	9
506157	NF2VS14.1	963.196	78.3261	SOX-10+ Schwann cells	Schwannoma	9
506158	NF2VS14.1	987.442	78.3488	pERK+ Schwann cells	Schwannoma	0
506159	NF2VS14.1	4.04082	78.898	pERK+ Schwann cells	Schwannoma	2
506160	NF2VS14.1	150.242	79.0455	pERK+ Schwann cells	Schwannoma	0
506161	NF2VS14.1	321.8	78.9	pERK+ Schwann cells	Schwannoma	0
506162	NF2VS14.1	437.861	79.0833	pERK+ Schwann cells	Schwannoma	0
506163	NF2VS14.1	568.982	80.6316	pERK+ Schwann cells	Schwannoma	9
506164	NF2VS14.1	605.609	79.3438	pERK+ Schwann cells	Schwannoma	4
506165	NF2VS14.1	629.862	79.3448	pERK+ Schwann cells	Schwannoma	9
506166	NF2VS14.1	646.389	78.7593	pERK+ Schwann cells	Schwannoma	9
506167	NF2VS14.1	665.686	78.7255	SOX-10+ Schwann cells	Schwannoma	9
506168	NF2VS14.1	726.714	78.6531	Vascular endothelial cells	Vasculature	8
506169	NF2VS14.1	810.614	79.6591	pERK+ Schwann cells	Schwannoma	0
506170	NF2VS14.1	831.667	79.2857	Classically-activated TAMs	Myeloid	8
506171	NF2VS14.1	946.684	78.1646	pERK+ Schwann cells	Schwannoma	9
506172	NF2VS14.1	169.984	80.3279	pERK+ Schwann cells	Schwannoma	0
506173	NF2VS14.1	405.848	79.7273	pERK+ Schwann cells	Schwannoma	9
506174	NF2VS14.1	549.304	80.0435	pERK+ Schwann cells	Schwannoma	9
506175	NF2VS14.1	587.864	79.4237	pERK+ Schwann cells	Schwannoma	9
506176	NF2VS14.1	784.652	80.6087	pERK+ Schwann cells	Schwannoma	9
506177	NF2VS14.1	868.556	79.4444	pERK+ Schwann cells	Schwannoma	9
506178	NF2VS14.1	871.923	79.9231	pERK+ Schwann cells	Schwannoma	0
506179	NF2VS14.1	907.804	79.7174	pERK+ Schwann cells	Schwannoma	9
506180	NF2VS14.1	969.562	79.9062	SOX-10+ Schwann cells	Schwannoma	9
506181	NF2VS14.1	40.8082	81.3973	Vascular endothelial cells	Vasculature	8
506182	NF2VS14.1	109.826	80.8913	pERK+ Schwann cells	Schwannoma	0
506183	NF2VS14.1	245.451	80.8235	pERK+ Schwann cells	Schwannoma	0
506184	NF2VS14.1	270.882	81	pERK+ Schwann cells	Schwannoma	0
506185	NF2VS14.1	284.306	81.3056	pERK+ Schwann cells	Schwannoma	9
506186	NF2VS14.1	442.842	81.1579	pERK+ Schwann cells	Schwannoma	0
506187	NF2VS14.1	486.562	81.0417	Classically-activated TAMs	Myeloid	8
506188	NF2VS14.1	541.529	80.8971	pERK+ Schwann cells	Schwannoma	9
506189	NF2VS14.1	578.09	81.6567	pERK+ Schwann cells	Schwannoma	9
506190	NF2VS14.1	637.583	82.6944	pERK+ Schwann cells	Schwannoma	9
506191	NF2VS14.1	798.83	81.1321	pERK+ Schwann cells	Schwannoma	9
506192	NF2VS14.1	892.232	81.2609	pERK+ Schwann cells	Schwannoma	9
506193	NF2VS14.1	60.2857	80.7143	pERK+ Schwann cells	Schwannoma	8
506194	NF2VS14.1	75.8727	81.4	pERK+ Schwann cells	Schwannoma	0
506195	NF2VS14.1	216	81.5818	pERK+ Schwann cells	Schwannoma	0
506196	NF2VS14.1	375.231	82.1077	pERK+ Schwann cells	Schwannoma	0
506197	NF2VS14.1	457.056	82.3111	pERK+ Schwann cells	Schwannoma	0
506198	NF2VS14.1	475.478	82.4348	pERK+ Schwann cells	Schwannoma	9
506199	NF2VS14.1	660.62	81.46	SOX-10+ Schwann cells	Schwannoma	9
506200	NF2VS14.1	759.4	82.6	pERK+ Schwann cells	Schwannoma	9
506201	NF2VS14.1	779.371	81.4286	pERK+ Schwann cells	Schwannoma	0
506202	NF2VS14.1	845.111	82.1111	pERK+ Schwann cells	Schwannoma	9
506203	NF2VS14.1	95.5977	83.4368	pERK+ Schwann cells	Schwannoma	0
506204	NF2VS14.1	138.629	82.4433	pERK+ Schwann cells	Schwannoma	0
506205	NF2VS14.1	324.86	82.74	pERK+ Schwann cells	Schwannoma	0
506206	NF2VS14.1	382.848	83.1304	pERK+ Schwann cells	Schwannoma	9
506207	NF2VS14.1	392.985	83.194	pERK+ Schwann cells	Schwannoma	9
506208	NF2VS14.1	505.883	82.5333	pERK+ Schwann cells	Schwannoma	9
506209	NF2VS14.1	642.435	82	pERK+ Schwann cells	Schwannoma	9
506210	NF2VS14.1	672.646	83.3958	SOX-10+ Schwann cells	Schwannoma	9
506211	NF2VS14.1	679.412	83.7941	SOX-10+ Schwann cells	Schwannoma	9
506212	NF2VS14.1	862.907	82.6512	pERK+ Schwann cells	Schwannoma	0
506213	NF2VS14.1	874.471	83.4412	Classically-activated TAMs	Myeloid	8
506214	NF2VS14.1	883.71	81.8226	SOX-10+ Schwann cells	Schwannoma	9
506215	NF2VS14.1	103.509	84.1091	pERK+ Schwann cells	Schwannoma	0
506216	NF2VS14.1	163	82.6875	pERK+ Schwann cells	Schwannoma	0
506217	NF2VS14.1	276.931	84.6111	pERK+ Schwann cells	Schwannoma	0
506218	NF2VS14.1	289.431	83.4902	pERK+ Schwann cells	Schwannoma	9
506219	NF2VS14.1	338.63	84.726	pERK+ Schwann cells	Schwannoma	0
506220	NF2VS14.1	427.096	84.2289	pERK+ Schwann cells	Schwannoma	9
506221	NF2VS14.1	450.2	84.44	pERK+ Schwann cells	Schwannoma	9
506222	NF2VS14.1	512.688	84.4688	pERK+ Schwann cells	Schwannoma	0
506223	NF2VS14.1	521.288	83.6625	pERK+ Schwann cells	Schwannoma	0
506224	NF2VS14.1	555.353	84.8971	pERK+ Schwann cells	Schwannoma	9
506225	NF2VS14.1	813.609	83.7391	pERK+ Schwann cells	Schwannoma	9
506226	NF2VS14.1	897.767	84.2667	pERK+ Schwann cells	Schwannoma	0
506227	NF2VS14.1	955.115	83.4038	pERK+ Schwann cells	Schwannoma	9
506228	NF2VS14.1	964	84.1667	SOX-10+ Schwann cells	Schwannoma	9
506229	NF2VS14.1	988.683	83.878	pERK+ Schwann cells	Schwannoma	9
506230	NF2VS14.1	1.62963	84.8889	pERK+ Schwann cells	Schwannoma	8
506231	NF2VS14.1	48.5128	84.9487	Classically-activated TAMs	Myeloid	7
506232	NF2VS14.1	54.3125	85.8125	pERK+ Schwann cells	Schwannoma	5
506233	NF2VS14.1	118.406	84.3188	pERK+ Schwann cells	Schwannoma	0
506234	NF2VS14.1	230.5	85	pERK+ Schwann cells	Schwannoma	0
506235	NF2VS14.1	265.148	84.8519	pERK+ Schwann cells	Schwannoma	0
506236	NF2VS14.1	296.59	85.377	pERK+ Schwann cells	Schwannoma	0
506237	NF2VS14.1	315.692	83.7436	pERK+ Schwann cells	Schwannoma	9
506238	NF2VS14.1	468.667	84.875	pERK+ Schwann cells	Schwannoma	9
506239	NF2VS14.1	499.147	84.3235	pERK+ Schwann cells	Schwannoma	9
506240	NF2VS14.1	531.667	84.5333	pERK+ Schwann cells	Schwannoma	0
506241	NF2VS14.1	561.088	84.3824	pERK+ Schwann cells	Schwannoma	4
506242	NF2VS14.1	594.464	83.029	pERK+ Schwann cells	Schwannoma	9
506243	NF2VS14.1	610.672	85.2388	pERK+ Schwann cells	Schwannoma	9
506244	NF2VS14.1	725.74	85.5	Classically-activated TAMs	Myeloid	8
506245	NF2VS14.1	752.42	84.86	pERK+ Schwann cells	Schwannoma	5
506246	NF2VS14.1	830.921	84.9737	pERK+ Schwann cells	Schwannoma	4
506247	NF2VS14.1	929.825	84.15	pERK+ Schwann cells	Schwannoma	9
506248	NF2VS14.1	981.237	84.5	PanCK+ SOX-10+ Schwann cells	Schwannoma	8
506249	NF2VS14.1	584.865	86.0769	pERK+ Schwann cells	Schwannoma	9
506250	NF2VS14.1	775.6	86.075	pERK+ Schwann cells	Schwannoma	9
506251	NF2VS14.1	816.814	86.6047	pERK+ Schwann cells	Schwannoma	9
506252	NF2VS14.1	857.73	85.9459	pERK+ Schwann cells	Schwannoma	8
506253	NF2VS14.1	944.422	85.3556	SOX-10+ Schwann cells	Schwannoma	9
506254	NF2VS14.1	110.958	87.125	pERK+ Schwann cells	Schwannoma	0
506255	NF2VS14.1	313.406	88.0625	pERK+ Schwann cells	Schwannoma	5
506256	NF2VS14.1	378.467	87.7333	pERK+ Schwann cells	Schwannoma	9
506257	NF2VS14.1	648.625	87.1562	pERK+ Schwann cells	Schwannoma	9
506258	NF2VS14.1	793.417	86.5833	pERK+ Schwann cells	Schwannoma	9
506259	NF2VS14.1	907.452	86.6429	pERK+ Schwann cells	Schwannoma	9
506260	NF2VS14.1	931.967	88.0333	pERK+ Schwann cells	Schwannoma	9
506261	NF2VS14.1	88.6667	88.2593	Classically-activated TAMs	Myeloid	8
506262	NF2VS14.1	202.893	87.875	pERK+ Schwann cells	Schwannoma	0
506263	NF2VS14.1	388.451	87.3333	pERK+ Schwann cells	Schwannoma	9
506264	NF2VS14.1	602.186	87.3571	pERK+ Schwann cells	Schwannoma	4
506265	NF2VS14.1	639.3	88.2667	pERK+ Schwann cells	Schwannoma	9
506266	NF2VS14.1	644.982	89.6667	pERK+ Schwann cells	Schwannoma	9
506267	NF2VS14.1	741.75	88.05	pERK+ Schwann cells	Schwannoma	5
506268	NF2VS14.1	802.886	87.6286	SOX-10+ Schwann cells	Schwannoma	9
506269	NF2VS14.1	807.833	88.881	pERK+ Schwann cells	Schwannoma	9
506270	NF2VS14.1	824.161	87.9032	pERK+ Schwann cells	Schwannoma	4
506271	NF2VS14.1	841.242	87.7576	pERK+ Schwann cells	Schwannoma	0
506272	NF2VS14.1	884.966	88.4237	Schwann cells	Schwannoma	9
506273	NF2VS14.1	922.925	86.825	pERK+ Schwann cells	Schwannoma	0
506274	NF2VS14.1	210.657	89	pERK+ Schwann cells	Schwannoma	0
506275	NF2VS14.1	355.829	89	pERK+ Schwann cells	Schwannoma	0
506276	NF2VS14.1	407	89	pERK+ Schwann cells	Schwannoma	9
506277	NF2VS14.1	416.812	88.8125	pERK+ Schwann cells	Schwannoma	9
506278	NF2VS14.1	495.058	88.8462	pERK+ Schwann cells	Schwannoma	9
506279	NF2VS14.1	502.5	90	pERK+ Schwann cells	Schwannoma	9
506280	NF2VS14.1	516.833	90.2833	Classically-activated TAMs	Myeloid	8
506281	NF2VS14.1	632.607	88.3929	pERK+ Schwann cells	Schwannoma	9
506282	NF2VS14.1	684.071	89.0714	pERK+ Schwann cells	Schwannoma	9
506283	NF2VS14.1	836.256	88.7436	pERK+ Schwann cells	Schwannoma	9
506284	NF2VS14.1	915.839	89	pERK+ Schwann cells	Schwannoma	5
506285	NF2VS14.1	949.861	88.5833	SOX-10+ Schwann cells	Schwannoma	9
506286	NF2VS14.1	991.529	88.8235	pERK+ Schwann cells	Schwannoma	5
506287	NF2VS14.1	997.375	89.6562	SOX-10+ Schwann cells	Schwannoma	9
506288	NF2VS14.1	1.3125	90.125	PD-L1+ Schwann cells	Schwannoma	7
506289	NF2VS14.1	43.4211	89.3421	Other	Other	8
506290	NF2VS14.1	242	89.6471	pERK+ Schwann cells	Schwannoma	0
506291	NF2VS14.1	252.762	89.3333	pERK+ Schwann cells	Schwannoma	0
506292	NF2VS14.1	489.767	89.5333	pERK+ Schwann cells	Schwannoma	0
506293	NF2VS14.1	538.523	90.2	pERK+ Schwann cells	Schwannoma	0
506294	NF2VS14.1	670.016	89.2344	pERK+ Schwann cells	Schwannoma	9
506295	NF2VS14.1	676.871	90.1613	SOX-10+ Schwann cells	Schwannoma	9
506296	NF2VS14.1	729.704	89.5926	pERK+ Schwann cells	Schwannoma	5
506297	NF2VS14.1	757.583	89.8958	pERK+ Schwann cells	Schwannoma	9
506298	NF2VS14.1	969.476	89.619	SOX-10+ Schwann cells	Schwannoma	9
506299	NF2VS14.1	103.973	91.1622	pERK+ Schwann cells	Schwannoma	0
506300	NF2VS14.1	305.642	91.9057	pERK+ Schwann cells	Schwannoma	0
506301	NF2VS14.1	333.881	90.5952	pERK+ Schwann cells	Schwannoma	5
506302	NF2VS14.1	484.704	91.6852	pERK+ Schwann cells	Schwannoma	9
506303	NF2VS14.1	579.288	90.7119	pERK+ Schwann cells	Schwannoma	9
506304	NF2VS14.1	590.341	90.2273	SOX-10+ Schwann cells	Schwannoma	9
506305	NF2VS14.1	596.061	91	pERK+ Schwann cells	Schwannoma	4
506306	NF2VS14.1	615.312	90.4375	pERK+ Schwann cells	Schwannoma	9
506307	NF2VS14.1	654.105	90.1754	SOX-10+ Schwann cells	Schwannoma	9
506308	NF2VS14.1	732.647	91.1176	pERK+ Schwann cells	Schwannoma	5
506309	NF2VS14.1	738.686	92.0714	pERK+ Schwann cells	Schwannoma	9
506310	NF2VS14.1	780.776	91.1194	pERK+ Schwann cells	Schwannoma	9
506311	NF2VS14.1	831.308	91.2692	Classically-activated TAMs	Myeloid	8
506312	NF2VS14.1	870.354	90.9167	pERK+ Schwann cells	Schwannoma	0
506313	NF2VS14.1	940.717	90.9348	SOX-10+ Schwann cells	Schwannoma	9
506314	NF2VS14.1	35.234	93.4787	Vascular endothelial cells	Vasculature	8
506315	NF2VS14.1	113.32	91.98	pERK+ Schwann cells	Schwannoma	0
506316	NF2VS14.1	128.972	92.0704	pERK+ Schwann cells	Schwannoma	0
506317	NF2VS14.1	138.319	91.6667	pERK+ Schwann cells	Schwannoma	0
506318	NF2VS14.1	150.357	91.4286	pERK+ Schwann cells	Schwannoma	0
506319	NF2VS14.1	300.429	91.9643	pERK+ Schwann cells	Schwannoma	0
506320	NF2VS14.1	435.897	91.5172	pERK+ Schwann cells	Schwannoma	9
506321	NF2VS14.1	526.804	91.4286	pERK+ Schwann cells	Schwannoma	0
506322	NF2VS14.1	634.913	93.1087	pERK+ Schwann cells	Schwannoma	9
506323	NF2VS14.1	664.446	93.4239	pERK+ Schwann cells	Schwannoma	5
506324	NF2VS14.1	694.132	92.3396	SOX-10+ Schwann cells	Schwannoma	9
506325	NF2VS14.1	819.682	91.9773	SOX-10+ Schwann cells	Schwannoma	9
506326	NF2VS14.1	864.489	92.7333	pERK+ Schwann cells	Schwannoma	9
506327	NF2VS14.1	935.163	92.5306	Schwann cells	Schwannoma	9
506328	NF2VS14.1	945.792	92.5833	SOX-10+ Schwann cells	Schwannoma	9
506329	NF2VS14.1	269.619	93.2619	pERK+ Schwann cells	Schwannoma	0
506330	NF2VS14.1	365.486	91.9429	pERK+ Schwann cells	Schwannoma	0
506331	NF2VS14.1	383.857	92	pERK+ Schwann cells	Schwannoma	9
506332	NF2VS14.1	390.077	93.7949	pERK+ Schwann cells	Schwannoma	9
506333	NF2VS14.1	552.295	92.7541	pERK+ Schwann cells	Schwannoma	9
506334	NF2VS14.1	563.829	92.9143	pERK+ Schwann cells	Schwannoma	9
506335	NF2VS14.1	568.475	92.4	pERK+ Schwann cells	Schwannoma	9
506336	NF2VS14.1	848.121	93.4242	pERK+ Schwann cells	Schwannoma	9
506337	NF2VS14.1	857.326	93.3261	pERK+ Schwann cells	Schwannoma	0
506338	NF2VS14.1	85.6538	94.3462	pERK+ Schwann cells	Schwannoma	0
506339	NF2VS14.1	161.716	95.049	pERK+ Schwann cells	Schwannoma	0
506340	NF2VS14.1	205.231	94.1026	pERK+ Schwann cells	Schwannoma	0
506341	NF2VS14.1	347.606	93.4949	pERK+ Schwann cells	Schwannoma	0
506342	NF2VS14.1	373.169	94.4648	pERK+ Schwann cells	Schwannoma	0
506343	NF2VS14.1	403.292	93.7917	pERK+ Schwann cells	Schwannoma	9
506344	NF2VS14.1	416.049	94.1475	pERK+ Schwann cells	Schwannoma	9
506345	NF2VS14.1	442.655	94	pERK+ Schwann cells	Schwannoma	9
506346	NF2VS14.1	572.941	93.3235	SOX-10+ Schwann cells	Schwannoma	9
506347	NF2VS14.1	609.955	92.8864	pERK+ Schwann cells	Schwannoma	9
506348	NF2VS14.1	750.806	93.6452	pERK+ Schwann cells	Schwannoma	0
506349	NF2VS14.1	814.06	94.12	pERK+ Schwann cells	Schwannoma	9
506350	NF2VS14.1	909.486	92.1429	pERK+ Schwann cells	Schwannoma	9
506351	NF2VS14.1	921.333	94.6667	SOX-10+ Schwann cells	Schwannoma	9
506352	NF2VS14.1	955.778	94.3889	pERK+ Schwann cells	Schwannoma	9
506353	NF2VS14.1	144.435	95.3043	pERK+ Schwann cells	Schwannoma	0
506354	NF2VS14.1	194.197	94.6667	pERK+ Schwann cells	Schwannoma	0
506355	NF2VS14.1	397.096	94.863	pERK+ Schwann cells	Schwannoma	9
506356	NF2VS14.1	591.513	96.3333	pERK+ Schwann cells	Schwannoma	4
506357	NF2VS14.1	604.093	94.9535	pERK+ Schwann cells	Schwannoma	9
506358	NF2VS14.1	706.588	95.5	pERK+ Schwann cells	Schwannoma	5
506359	NF2VS14.1	723.551	95.1837	pERK+ Schwann cells	Schwannoma	0
506360	NF2VS14.1	844.357	95.3571	pERK+ Schwann cells	Schwannoma	9
506361	NF2VS14.1	877.289	94.9111	pERK+ Schwann cells	Schwannoma	5
506362	NF2VS14.1	961.286	95.102	pERK+ Schwann cells	Schwannoma	9
506363	NF2VS14.1	976.264	95.2075	pERK+ Schwann cells	Schwannoma	9
506364	NF2VS14.1	986.559	94.2881	SOX-10+ Schwann cells	Schwannoma	9
506365	NF2VS14.1	169.945	97.0548	pERK+ Schwann cells	Schwannoma	0
506366	NF2VS14.1	232.365	95.9765	pERK+ Schwann cells	Schwannoma	0
506367	NF2VS14.1	364.245	96.5714	pERK+ Schwann cells	Schwannoma	9
506368	NF2VS14.1	510.152	93.913	SOX-10+ Schwann cells	Schwannoma	9
506369	NF2VS14.1	544.225	96.3803	pERK+ Schwann cells	Schwannoma	0
506370	NF2VS14.1	559.241	97.7931	pERK+ Schwann cells	Schwannoma	9
506371	NF2VS14.1	576.172	96.8276	pERK+ Schwann cells	Schwannoma	9
506372	NF2VS14.1	615.103	97.3448	pERK+ Schwann cells	Schwannoma	9
506373	NF2VS14.1	621.866	95.7015	pERK+ Schwann cells	Schwannoma	9
506374	NF2VS14.1	654.926	96.6618	pERK+ Schwann cells	Schwannoma	9
506375	NF2VS14.1	732.125	96.5714	pERK+ Schwann cells	Schwannoma	9
506376	NF2VS14.1	837.857	95.9143	Classically-activated TAMs	Myeloid	8
506377	NF2VS14.1	886.738	95.9385	Schwann cells	Schwannoma	8
506378	NF2VS14.1	908	96.6061	pERK+ Schwann cells	Schwannoma	9
506379	NF2VS14.1	967.541	96.0541	pERK+ Schwann cells	Schwannoma	9
506380	NF2VS14.1	998.273	95.7273	pERK+ Schwann cells	Schwannoma	9
506381	NF2VS14.1	185.533	96.95	pERK+ Schwann cells	Schwannoma	0
506382	NF2VS14.1	291.4	97.0444	pERK+ Schwann cells	Schwannoma	0
506383	NF2VS14.1	501.461	97.2763	pERK+ Schwann cells	Schwannoma	0
506384	NF2VS14.1	581.651	98.0233	pERK+ Schwann cells	Schwannoma	9
506385	NF2VS14.1	599.537	97.7222	pERK+ Schwann cells	Schwannoma	9
506386	NF2VS14.1	685.219	96.4062	pERK+ Schwann cells	Schwannoma	9
506387	NF2VS14.1	713.767	97	pERK+ Schwann cells	Schwannoma	5
506388	NF2VS14.1	801.708	97.3333	pERK+ Schwann cells	Schwannoma	9
506389	NF2VS14.1	53.8511	98.1915	pERK+ Schwann cells	Schwannoma	0
506390	NF2VS14.1	65.2727	97.3636	pERK+ Schwann cells	Schwannoma	8
506391	NF2VS14.1	114.118	98.0882	pERK+ Schwann cells	Schwannoma	0
506392	NF2VS14.1	277	98	pERK+ Schwann cells	Schwannoma	0
506393	NF2VS14.1	297.214	97.6429	pERK+ Schwann cells	Schwannoma	0
506394	NF2VS14.1	355.13	97.6522	pERK+ Schwann cells	Schwannoma	0
506395	NF2VS14.1	455.946	98.1429	pERK+ Schwann cells	Schwannoma	9
506396	NF2VS14.1	468.24	97.64	pERK+ Schwann cells	Schwannoma	9
506397	NF2VS14.1	867.767	97.7	Classically-activated TAMs	Myeloid	8
506398	NF2VS14.1	951.551	97.9184	pERK+ Schwann cells	Schwannoma	9
506399	NF2VS14.1	191.273	100.273	pERK+ Schwann cells	Schwannoma	0
506400	NF2VS14.1	341.952	99.0635	pERK+ Schwann cells	Schwannoma	0
506401	NF2VS14.1	407.518	99.2143	Classically-activated TAMs	Myeloid	8
506402	NF2VS14.1	423.529	98.6765	pERK+ Schwann cells	Schwannoma	9
506403	NF2VS14.1	462.176	99.1569	pERK+ Schwann cells	Schwannoma	9
506404	NF2VS14.1	521.218	98.4727	pERK+ Schwann cells	Schwannoma	0
506405	NF2VS14.1	641.465	99.4225	pERK+ Schwann cells	Schwannoma	9
506406	NF2VS14.1	744.214	98.7143	Classically-activated TAMs	Myeloid	8
506407	NF2VS14.1	754.841	98.1591	pERK+ Schwann cells	Schwannoma	9
506408	NF2VS14.1	928.344	98.6562	pERK+ Schwann cells	Schwannoma	9
506409	NF2VS14.1	255.281	100.281	pERK+ Schwann cells	Schwannoma	0
506410	NF2VS14.1	259.914	99.8286	pERK+ Schwann cells	Schwannoma	0
506411	NF2VS14.1	378.685	100.111	pERK+ Schwann cells	Schwannoma	9
506412	NF2VS14.1	513.106	99.6667	pERK+ Schwann cells	Schwannoma	9
506413	NF2VS14.1	553.489	100.511	pERK+ Schwann cells	Schwannoma	9
506414	NF2VS14.1	564.824	100.157	pERK+ Schwann cells	Schwannoma	0
506415	NF2VS14.1	569.625	100.25	pERK+ Schwann cells	Schwannoma	9
506416	NF2VS14.1	607.905	99.4286	pERK+ Schwann cells	Schwannoma	9
506417	NF2VS14.1	721.407	100.481	SOX-10+ Schwann cells	Schwannoma	9
506418	NF2VS14.1	808.125	100.071	pERK+ Schwann cells	Schwannoma	9
506419	NF2VS14.1	830.433	100.067	pERK+ Schwann cells	Schwannoma	4
506420	NF2VS14.1	842.275	100	pERK+ Schwann cells	Schwannoma	9
506421	NF2VS14.1	944.529	99.451	Classically-activated TAMs	Myeloid	8
506422	NF2VS14.1	972.438	100.312	SOX-10+ Schwann cells	Schwannoma	9
506423	NF2VS14.1	89.7439	99.3293	pERK+ Schwann cells	Schwannoma	0
506424	NF2VS14.1	152.376	101.565	pERK+ Schwann cells	Schwannoma	0
506425	NF2VS14.1	204.849	101.094	pERK+ Schwann cells	Schwannoma	0
506426	NF2VS14.1	286.919	101.378	pERK+ Schwann cells	Schwannoma	0
506427	NF2VS14.1	324.667	101.432	pERK+ Schwann cells	Schwannoma	0
506428	NF2VS14.1	445.564	101.436	pERK+ Schwann cells	Schwannoma	0
506429	NF2VS14.1	483.5	101.36	pERK+ Schwann cells	Schwannoma	0
506430	NF2VS14.1	534.615	100.865	pERK+ Schwann cells	Schwannoma	0
506431	NF2VS14.1	759.867	100.956	pERK+ Schwann cells	Schwannoma	0
506432	NF2VS14.1	767.549	101.256	pERK+ Schwann cells	Schwannoma	9
506433	NF2VS14.1	820.957	101.087	Classically-activated TAMs	Myeloid	8
506434	NF2VS14.1	939.787	101.681	SOX-10+ Schwann cells	Schwannoma	9
506435	NF2VS14.1	984.774	100.774	Schwann cells	Schwannoma	9
506436	NF2VS14.1	312.085	102.237	pERK+ Schwann cells	Schwannoma	0
506437	NF2VS14.1	351.364	102.909	pERK+ Schwann cells	Schwannoma	0
506438	NF2VS14.1	525.5	102.158	pERK+ Schwann cells	Schwannoma	9
506439	NF2VS14.1	740.365	102.397	pERK+ Schwann cells	Schwannoma	9
506440	NF2VS14.1	750.46	102.18	pERK+ Schwann cells	Schwannoma	9
506441	NF2VS14.1	836.214	102.357	pERK+ Schwann cells	Schwannoma	9
506442	NF2VS14.1	923.962	101.868	SOX-10+ Schwann cells	Schwannoma	9
506443	NF2VS14.1	955.72	101.66	pERK+ Schwann cells	Schwannoma	9
506444	NF2VS14.1	107.883	102.05	pERK+ Schwann cells	Schwannoma	0
506445	NF2VS14.1	548.074	103.389	pERK+ Schwann cells	Schwannoma	5
506446	NF2VS14.1	595.463	103.366	pERK+ Schwann cells	Schwannoma	9
506447	NF2VS14.1	620.022	103.239	pERK+ Schwann cells	Schwannoma	9
506448	NF2VS14.1	670.095	102.714	pERK+ Schwann cells	Schwannoma	9
506449	NF2VS14.1	703.296	103.241	Vascular endothelial cells	Vasculature	4
506450	NF2VS14.1	932.9	103.133	pERK+ Schwann cells	Schwannoma	9
506451	NF2VS14.1	965.825	102.525	pERK+ Schwann cells	Schwannoma	9
506452	NF2VS14.1	140.133	103.912	pERK+ Schwann cells	Schwannoma	0
506453	NF2VS14.1	305.46	103.52	pERK+ Schwann cells	Schwannoma	0
506454	NF2VS14.1	361.938	103.169	pERK+ Schwann cells	Schwannoma	0
506455	NF2VS14.1	371.197	103.455	SOX-10+ Schwann cells	Schwannoma	9
506456	NF2VS14.1	381.976	104.738	pERK+ Schwann cells	Schwannoma	9
506457	NF2VS14.1	402.519	103.889	pERK+ Schwann cells	Schwannoma	5
506458	NF2VS14.1	418.125	103.688	pERK+ Schwann cells	Schwannoma	9
506459	NF2VS14.1	611.911	103.711	pERK+ Schwann cells	Schwannoma	9
506460	NF2VS14.1	657.459	105.514	pERK+ Schwann cells	Schwannoma	9
506461	NF2VS14.1	710.683	104.4	SOX-10+ Schwann cells	Schwannoma	9
506462	NF2VS14.1	859.763	103.895	pERK+ Schwann cells	Schwannoma	9
506463	NF2VS14.1	897.808	104.231	pERK+ Schwann cells	Schwannoma	9
506464	NF2VS14.1	997.692	104.5	SOX-10+ Schwann cells	Schwannoma	9
506465	NF2VS14.1	112.308	105.59	pERK+ Schwann cells	Schwannoma	0
506466	NF2VS14.1	132.804	104.843	pERK+ Schwann cells	Schwannoma	0
506467	NF2VS14.1	186.083	105.383	pERK+ Schwann cells	Schwannoma	0
506468	NF2VS14.1	280.797	105.441	pERK+ Schwann cells	Schwannoma	8
506469	NF2VS14.1	319.164	105.473	pERK+ Schwann cells	Schwannoma	0
506470	NF2VS14.1	449.553	105.079	pERK+ Schwann cells	Schwannoma	0
506471	NF2VS14.1	586.966	104.18	pERK+ Schwann cells	Schwannoma	4
506472	NF2VS14.1	605.536	104.143	pERK+ Schwann cells	Schwannoma	9
506473	NF2VS14.1	799.943	104.457	pERK+ Schwann cells	Schwannoma	0
506474	NF2VS14.1	864.378	105.027	pERK+ Schwann cells	Schwannoma	9
506475	NF2VS14.1	97.2	106.215	pERK+ Schwann cells	Schwannoma	0
506476	NF2VS14.1	540.65	106.15	SOX-10+ Schwann cells	Schwannoma	9
506477	NF2VS14.1	600.841	106.227	pERK+ Schwann cells	Schwannoma	9
506478	NF2VS14.1	623.455	107.409	pERK+ Schwann cells	Schwannoma	9
506479	NF2VS14.1	673.458	105.333	pERK+ Schwann cells	Schwannoma	9
506480	NF2VS14.1	776.083	104.972	pERK+ Schwann cells	Schwannoma	9
506481	NF2VS14.1	807.208	106.66	pERK+ Schwann cells	Schwannoma	9
506482	NF2VS14.1	818.429	105.732	pERK+ Schwann cells	Schwannoma	4
506483	NF2VS14.1	832.143	106.048	SOX-10+ Schwann cells	Schwannoma	9
506484	NF2VS14.1	846.714	106.041	pERK+ Schwann cells	Schwannoma	9
506485	NF2VS14.1	908.061	105.898	Schwann cells	Schwannoma	8
506486	NF2VS14.1	946.385	106.385	pERK+ Schwann cells	Schwannoma	9
506487	NF2VS14.1	960.189	105.453	SOX-10+ Schwann cells	Schwannoma	9
506488	NF2VS14.1	171.085	106.203	pERK+ Schwann cells	Schwannoma	0
506489	NF2VS14.1	199.949	106.051	pERK+ Schwann cells	Schwannoma	0
506490	NF2VS14.1	215.362	106.058	Classically-activated TAMs	Myeloid	8
506491	NF2VS14.1	249.443	107.279	pERK+ Schwann cells	Schwannoma	0
506492	NF2VS14.1	342.159	106.477	Classically-activated TAMs	Myeloid	8
506493	NF2VS14.1	501	106.861	pERK+ Schwann cells	Schwannoma	9
506494	NF2VS14.1	554.067	107.2	Classically-activated TAMs	Myeloid	8
506495	NF2VS14.1	629.263	105.025	pERK+ Schwann cells	Schwannoma	9
506496	NF2VS14.1	881.047	107.172	pERK+ Schwann cells	Schwannoma	9
506497	NF2VS14.1	993.586	106.586	pERK+ Schwann cells	Schwannoma	9
506498	NF2VS14.1	31.6212	108.212	Classically-activated TAMs	Myeloid	8
506499	NF2VS14.1	67.8868	108.094	pERK+ Schwann cells	Schwannoma	0
506500	NF2VS14.1	476.25	108.4	pERK+ Schwann cells	Schwannoma	0
506501	NF2VS14.1	558.877	107.561	pERK+ Schwann cells	Schwannoma	0
506502	NF2VS14.1	566.507	108.945	SOX-10+ Schwann cells	Schwannoma	9
506503	NF2VS14.1	738	108	pERK+ Schwann cells	Schwannoma	9
506504	NF2VS14.1	756.804	107.913	pERK+ Schwann cells	Schwannoma	0
506505	NF2VS14.1	770.246	108.386	pERK+ Schwann cells	Schwannoma	0
506506	NF2VS14.1	824.765	107.529	Classically-activated TAMs	Myeloid	8
506507	NF2VS14.1	922.065	107.5	pERK+ Schwann cells	Schwannoma	9
506508	NF2VS14.1	977.852	107.885	pERK+ Schwann cells	Schwannoma	9
506509	NF2VS14.1	987.857	108.143	SOX-10+ Schwann cells	Schwannoma	9
506510	NF2VS14.1	61.878	110.073	pERK+ Schwann cells	Schwannoma	0
506511	NF2VS14.1	126.216	108.676	pERK+ Schwann cells	Schwannoma	0
506512	NF2VS14.1	222.096	108.154	pERK+ Schwann cells	Schwannoma	0
506513	NF2VS14.1	241.382	108.945	pERK+ Schwann cells	Schwannoma	0
506514	NF2VS14.1	330.647	109	pERK+ Schwann cells	Schwannoma	0
506515	NF2VS14.1	345.526	109.816	Classically-activated TAMs	Myeloid	8
506516	NF2VS14.1	424.275	107.688	pERK+ Schwann cells	Schwannoma	0
506517	NF2VS14.1	487.164	109.782	pERK+ Schwann cells	Schwannoma	0
506518	NF2VS14.1	530.023	109.186	pERK+ Schwann cells	Schwannoma	0
506519	NF2VS14.1	640.772	107.86	pERK+ Schwann cells	Schwannoma	9
506520	NF2VS14.1	750.064	109.447	pERK+ Schwann cells	Schwannoma	9
506521	NF2VS14.1	839.409	109.386	pERK+ Schwann cells	Schwannoma	2
506522	NF2VS14.1	901.805	109.317	Schwann cells	Schwannoma	9
506523	NF2VS14.1	89.8676	109.529	pERK+ Schwann cells	Schwannoma	0
506524	NF2VS14.1	153.389	110.056	pERK+ Schwann cells	Schwannoma	0
506525	NF2VS14.1	166.172	110.375	pERK+ Schwann cells	Schwannoma	0
506526	NF2VS14.1	177.457	109.271	pERK+ Schwann cells	Schwannoma	0
506527	NF2VS14.1	194.845	110.761	pERK+ Schwann cells	Schwannoma	0
506528	NF2VS14.1	292.352	109.944	Erythrocytes	Vasculature	8
506529	NF2VS14.1	304.118	109.765	pERK+ Schwann cells	Schwannoma	5
506530	NF2VS14.1	366.043	109.797	pERK+ Schwann cells	Schwannoma	0
506531	NF2VS14.1	382.878	110.39	pERK+ Schwann cells	Schwannoma	9
506532	NF2VS14.1	396.747	108.94	pERK+ Schwann cells	Schwannoma	9
506533	NF2VS14.1	445.571	110.082	pERK+ Schwann cells	Schwannoma	0
506534	NF2VS14.1	457.463	109.244	pERK+ Schwann cells	Schwannoma	0
506535	NF2VS14.1	671.195	109.707	Classically-activated TAMs	Myeloid	8
506536	NF2VS14.1	677.722	109.917	pERK+ Schwann cells	Schwannoma	9
506537	NF2VS14.1	789.284	109.612	pERK+ Schwann cells	Schwannoma	9
506538	NF2VS14.1	828.909	111.061	pERK+ Schwann cells	Schwannoma	2
506539	NF2VS14.1	940.16	109.92	pERK+ Schwann cells	Schwannoma	9
506540	NF2VS14.1	998.222	109.667	pERK+ Schwann cells	Schwannoma	9
506541	NF2VS14.1	105.255	110.49	pERK+ Schwann cells	Schwannoma	0
506542	NF2VS14.1	205.273	111.061	pERK+ Schwann cells	Schwannoma	0
506543	NF2VS14.1	461.8	111.475	pERK+ Schwann cells	Schwannoma	0
506544	NF2VS14.1	579.654	110.346	pERK+ Schwann cells	Schwannoma	9
506545	NF2VS14.1	610.628	110.641	pERK+ Schwann cells	Schwannoma	9
506546	NF2VS14.1	683.787	110.745	pERK+ Schwann cells	Schwannoma	8
506547	NF2VS14.1	806.66	111.404	pERK+ Schwann cells	Schwannoma	9
506548	NF2VS14.1	916.778	111.524	pERK+ Schwann cells	Schwannoma	9
506549	NF2VS14.1	147.227	112	pERK+ Schwann cells	Schwannoma	0
506550	NF2VS14.1	274.757	112.135	Schwann cells	Schwannoma	8
506551	NF2VS14.1	282.279	112.535	Classically-activated TAMs	Myeloid	8
506552	NF2VS14.1	352.827	111.154	pERK+ Schwann cells	Schwannoma	0
506553	NF2VS14.1	373.6	112.127	pERK+ Schwann cells	Schwannoma	0
506554	NF2VS14.1	501.615	111.577	SOX-10+ Schwann cells	Schwannoma	9
506555	NF2VS14.1	549	111.2	Classically-activated TAMs	Myeloid	8
506556	NF2VS14.1	664.821	111.357	pERK+ Schwann cells	Schwannoma	9
506557	NF2VS14.1	720.556	111.978	pERK+ Schwann cells	Schwannoma	5
506558	NF2VS14.1	782.982	112.439	pERK+ Schwann cells	Schwannoma	0
506559	NF2VS14.1	925.125	112.531	pERK+ Schwann cells	Schwannoma	9
506560	NF2VS14.1	957.76	111.48	SOX-10+ Schwann cells	Schwannoma	9
506561	NF2VS14.1	992.933	111.833	pERK+ Schwann cells	Schwannoma	9
506562	NF2VS14.1	22.0556	113.741	pERK+ Schwann cells	Schwannoma	8
506563	NF2VS14.1	233.756	112.854	pERK+ Schwann cells	Schwannoma	0
506564	NF2VS14.1	540	112.617	pERK+ Schwann cells	Schwannoma	9
506565	NF2VS14.1	621.967	112.567	pERK+ Schwann cells	Schwannoma	9
506566	NF2VS14.1	695.92	112.08	SOX-10+ Schwann cells	Schwannoma	9
506567	NF2VS14.1	734.9	112.333	SOX-10+ Schwann cells	Schwannoma	5
506568	NF2VS14.1	819.969	114.631	pERK+ Schwann cells	Schwannoma	4
506569	NF2VS14.1	853.5	113.5	PanCK+ SOX-10+ Schwann cells	Schwannoma	9
506570	NF2VS14.1	983.593	113.407	pERK+ Schwann cells	Schwannoma	9
506571	NF2VS14.1	42.4237	113.492	pERK+ Schwann cells	Schwannoma	0
506572	NF2VS14.1	126.125	114.625	pERK+ Schwann cells	Schwannoma	0
506573	NF2VS14.1	134.239	113.87	pERK+ Schwann cells	Schwannoma	0
506574	NF2VS14.1	601.891	114.078	pERK+ Schwann cells	Schwannoma	9
506575	NF2VS14.1	673.12	114.52	pERK+ Schwann cells	Schwannoma	9
506576	NF2VS14.1	726.927	113.855	SOX-10+ Schwann cells	Schwannoma	5
506577	NF2VS14.1	790.053	115.474	pERK+ Schwann cells	Schwannoma	9
506578	NF2VS14.1	825.278	114.556	PanCK+ SOX-10+ Schwann cells	Schwannoma	2
506579	NF2VS14.1	846	114	pERK+ Schwann cells	Schwannoma	9
506580	NF2VS14.1	861.716	113.821	pERK+ Schwann cells	Schwannoma	9
506581	NF2VS14.1	26.2571	115.514	CD68+ TAMs	Myeloid	8
506582	NF2VS14.1	98.8228	114.785	pERK+ Schwann cells	Schwannoma	0
506583	NF2VS14.1	160.237	114.526	pERK+ Schwann cells	Schwannoma	0
506584	NF2VS14.1	217.375	115.037	pERK+ Schwann cells	Schwannoma	0
506585	NF2VS14.1	406.113	114.613	pERK+ Schwann cells	Schwannoma	0
506586	NF2VS14.1	499.294	115.843	pERK+ Schwann cells	Schwannoma	9
506587	NF2VS14.1	507.4	114.467	pERK+ Schwann cells	Schwannoma	9
506588	NF2VS14.1	560.714	114.755	pERK+ Schwann cells	Schwannoma	0
506589	NF2VS14.1	628.185	114.741	pERK+ Schwann cells	Schwannoma	9
506590	NF2VS14.1	689.167	114.733	pERK+ Schwann cells	Schwannoma	9
506591	NF2VS14.1	795.634	115.39	pERK+ Schwann cells	Schwannoma	9
506592	NF2VS14.1	836.453	114.472	pERK+ Schwann cells	Schwannoma	2
506593	NF2VS14.1	978.231	114.667	pERK+ Schwann cells	Schwannoma	9
506594	NF2VS14.1	14.5349	114.814	Vascular endothelial cells	Vasculature	7
506595	NF2VS14.1	119.866	116.896	pERK+ Schwann cells	Schwannoma	0
506596	NF2VS14.1	475.026	116.481	pERK+ Schwann cells	Schwannoma	0
506597	NF2VS14.1	511.714	116.592	Classically-activated TAMs	Myeloid	8
506598	NF2VS14.1	748.585	115.878	Classically-activated TAMs	Myeloid	8
506599	NF2VS14.1	754.705	116.386	Classically-activated TAMs	Myeloid	8
506600	NF2VS14.1	958.786	116.548	pERK+ Schwann cells	Schwannoma	9
506601	NF2VS14.1	188.867	116.533	pERK+ Schwann cells	Schwannoma	0
506602	NF2VS14.1	275.089	116.933	pERK+ Schwann cells	Schwannoma	0
506603	NF2VS14.1	323.011	117.926	pERK+ Schwann cells	Schwannoma	0
506604	NF2VS14.1	356.413	117.812	pERK+ Schwann cells	Schwannoma	0
506605	NF2VS14.1	380.477	116.818	pERK+ Schwann cells	Schwannoma	9
506606	NF2VS14.1	386.886	116.514	pERK+ Schwann cells	Schwannoma	9
506607	NF2VS14.1	465.118	116.265	pERK+ Schwann cells	Schwannoma	0
506608	NF2VS14.1	490.051	116.974	pERK+ Schwann cells	Schwannoma	0
506609	NF2VS14.1	584.686	117.129	pERK+ Schwann cells	Schwannoma	9
506610	NF2VS14.1	682.032	117.111	pERK+ Schwann cells	Schwannoma	9
506611	NF2VS14.1	736.118	117	Schwann cells	Schwannoma	9
506612	NF2VS14.1	933.692	116.949	pERK+ Schwann cells	Schwannoma	9
506613	NF2VS14.1	10.02	119.02	Vascular endothelial cells	Vasculature	8
506614	NF2VS14.1	57.9219	117.859	pERK+ Schwann cells	Schwannoma	0
506615	NF2VS14.1	268.238	117.333	pERK+ Schwann cells	Schwannoma	0
506616	NF2VS14.1	343.047	119.271	pERK+ Schwann cells	Schwannoma	0
506617	NF2VS14.1	373.4	117.667	SOX-10+ Schwann cells	Schwannoma	9
506618	NF2VS14.1	546.026	118.872	pERK+ Schwann cells	Schwannoma	8
506619	NF2VS14.1	607.784	117.081	pERK+ Schwann cells	Schwannoma	9
506620	NF2VS14.1	667.791	118.209	pERK+ Schwann cells	Schwannoma	9
506621	NF2VS14.1	715.679	117.554	Schwann cells	Schwannoma	9
506622	NF2VS14.1	731.143	118.643	SOX-10+ Schwann cells	Schwannoma	9
506623	NF2VS14.1	770.5	118	pERK+ Schwann cells	Schwannoma	5
506624	NF2VS14.1	853.5	118.706	PanCK+ SOX-10+ Schwann cells	Schwannoma	2
506625	NF2VS14.1	914.92	117.6	pERK+ Schwann cells	Schwannoma	9
506626	NF2VS14.1	990.269	118.385	pERK+ Schwann cells	Schwannoma	9
506627	NF2VS14.1	147.365	119.538	pERK+ Schwann cells	Schwannoma	0
506628	NF2VS14.1	168.105	118.789	pERK+ Schwann cells	Schwannoma	0
506629	NF2VS14.1	176.216	118.549	pERK+ Schwann cells	Schwannoma	0
506630	NF2VS14.1	283.163	119.02	pERK+ Schwann cells	Schwannoma	5
506631	NF2VS14.1	437.258	119.387	pERK+ Schwann cells	Schwannoma	0
506632	NF2VS14.1	457.86	118.744	pERK+ Schwann cells	Schwannoma	0
506633	NF2VS14.1	650.625	118.193	pERK+ Schwann cells	Schwannoma	9
506634	NF2VS14.1	673.409	119.091	pERK+ Schwann cells	Schwannoma	9
506635	NF2VS14.1	837.793	119.483	PanCK+ SOX-10+ Schwann cells	Schwannoma	2
506636	NF2VS14.1	16.6818	120.136	Hypoxic perivascular neutrophils	Myeloid	8
506637	NF2VS14.1	83.5263	120.263	pERK+ Schwann cells	Schwannoma	0
506638	NF2VS14.1	140.359	119.718	pERK+ Schwann cells	Schwannoma	0
506639	NF2VS14.1	184.455	119.576	pERK+ Schwann cells	Schwannoma	0
506640	NF2VS14.1	259.59	119.654	pERK+ Schwann cells	Schwannoma	0
506641	NF2VS14.1	367.026	120.053	pERK+ Schwann cells	Schwannoma	0
506642	NF2VS14.1	563.385	120.359	pERK+ Schwann cells	Schwannoma	9
506643	NF2VS14.1	592.615	119.615	pERK+ Schwann cells	Schwannoma	9
506644	NF2VS14.1	612.942	120.231	pERK+ Schwann cells	Schwannoma	9
506645	NF2VS14.1	690.412	120.353	pERK+ Schwann cells	Schwannoma	9
506646	NF2VS14.1	828.569	119.529	PanCK+ SOX-10+ Schwann cells	Schwannoma	2
506647	NF2VS14.1	920.578	120.289	PanCK+ SOX-10+ Schwann cells	Schwannoma	9
506648	NF2VS14.1	943.232	120.714	pERK+ Schwann cells	Schwannoma	5
506649	NF2VS14.1	975.957	119.522	PanCK+ SOX-10+ Schwann cells	Schwannoma	2
506650	NF2VS14.1	35.6765	121.147	pERK+ Schwann cells	Schwannoma	0
506651	NF2VS14.1	153.298	121.617	pERK+ Schwann cells	Schwannoma	0
506652	NF2VS14.1	240.194	120.097	pERK+ Schwann cells	Schwannoma	0
506653	NF2VS14.1	246.48	120.76	pERK+ Schwann cells	Schwannoma	0
506654	NF2VS14.1	268	121.333	pERK+ Schwann cells	Schwannoma	0
506655	NF2VS14.1	274.826	120.826	pERK+ Schwann cells	Schwannoma	5
506656	NF2VS14.1	328.852	120.148	pERK+ Schwann cells	Schwannoma	0
506657	NF2VS14.1	417.329	121.743	pERK+ Schwann cells	Schwannoma	0
506658	NF2VS14.1	425.383	120.426	pERK+ Schwann cells	Schwannoma	0
506659	NF2VS14.1	465.803	121.394	pERK+ Schwann cells	Schwannoma	9
506660	NF2VS14.1	553.259	121.276	pERK+ Schwann cells	Schwannoma	9
506661	NF2VS14.1	620.305	120.966	pERK+ Schwann cells	Schwannoma	9
506662	NF2VS14.1	724.5	121.368	SOX-10+ Schwann cells	Schwannoma	9
506663	NF2VS14.1	745.614	120.754	pERK+ Schwann cells	Schwannoma	5
506664	NF2VS14.1	808.785	120.6	pERK+ Schwann cells	Schwannoma	9
506665	NF2VS14.1	816.643	120.738	Classically-activated TAMs	Myeloid	8
506666	NF2VS14.1	982.262	121.098	pERK+ Schwann cells	Schwannoma	5
506667	NF2VS14.1	180.577	122.885	pERK+ Schwann cells	Schwannoma	0
506668	NF2VS14.1	228.304	121.286	pERK+ Schwann cells	Schwannoma	0
506669	NF2VS14.1	302.8	121.714	pERK+ Schwann cells	Schwannoma	0
506670	NF2VS14.1	377.357	121.643	pERK+ Schwann cells	Schwannoma	0
506671	NF2VS14.1	533.18	122.36	pERK+ Schwann cells	Schwannoma	0
506672	NF2VS14.1	663.455	122.591	pERK+ Schwann cells	Schwannoma	9
506673	NF2VS14.1	841.364	122.03	Schwann cells	Schwannoma	2
506674	NF2VS14.1	875.867	121.853	pERK+ Schwann cells	Schwannoma	9
506675	NF2VS14.1	935.4	122.26	pERK+ Schwann cells	Schwannoma	9
506676	NF2VS14.1	950	121.685	pERK+ Schwann cells	Schwannoma	9
506677	NF2VS14.1	24.871	123.306	pERK+ Schwann cells	Schwannoma	5
506678	NF2VS14.1	42.9333	123.467	pERK+ Schwann cells	Schwannoma	0
506679	NF2VS14.1	135.623	123.098	pERK+ Schwann cells	Schwannoma	0
506680	NF2VS14.1	191.622	121.511	pERK+ Schwann cells	Schwannoma	0
506681	NF2VS14.1	201.705	122.513	pERK+ Schwann cells	Schwannoma	0
506682	NF2VS14.1	211.028	121.583	pERK+ Schwann cells	Schwannoma	0
506683	NF2VS14.1	234.938	124.109	pERK+ Schwann cells	Schwannoma	0
506684	NF2VS14.1	360.229	123.792	pERK+ Schwann cells	Schwannoma	0
506685	NF2VS14.1	383.764	123.964	pERK+ Schwann cells	Schwannoma	0
506686	NF2VS14.1	391.217	122.667	pERK+ Schwann cells	Schwannoma	0
506687	NF2VS14.1	489.75	123.615	pERK+ Schwann cells	Schwannoma	0
506688	NF2VS14.1	515.367	123.122	pERK+ Schwann cells	Schwannoma	9
506689	NF2VS14.1	569.268	121.803	pERK+ Schwann cells	Schwannoma	9
506690	NF2VS14.1	626.333	122.333	pERK+ Schwann cells	Schwannoma	9
506691	NF2VS14.1	634.879	122.534	pERK+ Schwann cells	Schwannoma	9
506692	NF2VS14.1	763.373	123.209	pERK+ Schwann cells	Schwannoma	9
506693	NF2VS14.1	790.452	122.762	pERK+ Schwann cells	Schwannoma	9
506694	NF2VS14.1	973.462	123	PanCK+ SOX-10+ Schwann cells	Schwannoma	2
506695	NF2VS14.1	100.895	124.211	pERK+ Schwann cells	Schwannoma	0
506696	NF2VS14.1	187.043	124.783	pERK+ Schwann cells	Schwannoma	0
506697	NF2VS14.1	257.917	124.833	pERK+ Schwann cells	Schwannoma	0
506698	NF2VS14.1	274.37	124.652	pERK+ Schwann cells	Schwannoma	0
506699	NF2VS14.1	397.647	123.824	pERK+ Schwann cells	Schwannoma	9
506700	NF2VS14.1	408.947	123.789	pERK+ Schwann cells	Schwannoma	9
506701	NF2VS14.1	483.765	123.824	pERK+ Schwann cells	Schwannoma	8
506702	NF2VS14.1	510.261	124.087	pERK+ Schwann cells	Schwannoma	9
506703	NF2VS14.1	524.434	123.526	pERK+ Schwann cells	Schwannoma	9
506704	NF2VS14.1	557.37	124.148	pERK+ Schwann cells	Schwannoma	9
506705	NF2VS14.1	601.541	124.432	pERK+ Schwann cells	Schwannoma	9
506706	NF2VS14.1	882.809	124.277	pERK+ Schwann cells	Schwannoma	9
506707	NF2VS14.1	966.226	123.677	pERK+ Schwann cells	Schwannoma	9
506708	NF2VS14.1	175.435	125.848	pERK+ Schwann cells	Schwannoma	0
506709	NF2VS14.1	224.023	125.727	pERK+ Schwann cells	Schwannoma	0
506710	NF2VS14.1	244.051	125.256	pERK+ Schwann cells	Schwannoma	0
506711	NF2VS14.1	331.054	125.189	pERK+ Schwann cells	Schwannoma	0
506712	NF2VS14.1	453.974	124.855	pERK+ Schwann cells	Schwannoma	0
506713	NF2VS14.1	474.7	124.38	SOX-10+ Schwann cells	Schwannoma	9
506714	NF2VS14.1	518.824	125.353	pERK+ Schwann cells	Schwannoma	9
506715	NF2VS14.1	740.511	125.044	pERK+ Schwann cells	Schwannoma	5
506716	NF2VS14.1	755.767	124.791	SOX-10+ Schwann cells	Schwannoma	5
506717	NF2VS14.1	88.5714	125.143	pERK+ Schwann cells	Schwannoma	0
506718	NF2VS14.1	212.587	126.739	pERK+ Schwann cells	Schwannoma	0
506719	NF2VS14.1	289.704	125.407	pERK+ Schwann cells	Schwannoma	0
506720	NF2VS14.1	338.439	125.632	pERK+ Schwann cells	Schwannoma	0
506721	NF2VS14.1	374.55	126.925	Classically-activated TAMs	Myeloid	8
506722	NF2VS14.1	540.5	125.818	pERK+ Schwann cells	Schwannoma	0
506723	NF2VS14.1	628.677	126.516	SOX-10+ Schwann cells	Schwannoma	9
506724	NF2VS14.1	635.391	127.87	pERK+ Schwann cells	Schwannoma	9
506725	NF2VS14.1	773.494	125.802	pERK+ Schwann cells	Schwannoma	9
506726	NF2VS14.1	798.382	124.794	pERK+ Schwann cells	Schwannoma	9
506727	NF2VS14.1	809.194	126.097	pERK+ Schwann cells	Schwannoma	5
506728	NF2VS14.1	869.381	125.929	Schwann cells	Schwannoma	9
506729	NF2VS14.1	922.455	126.106	SOX-10+ Schwann cells	Schwannoma	9
506730	NF2VS14.1	992.346	126.346	pERK+ Schwann cells	Schwannoma	9
506731	NF2VS14.1	77.6923	127.308	pERK+ Schwann cells	Schwannoma	0
506732	NF2VS14.1	109.259	127.309	pERK+ Schwann cells	Schwannoma	0
506733	NF2VS14.1	119.367	127.073	pERK+ Schwann cells	Schwannoma	0
506734	NF2VS14.1	307.889	126.778	pERK+ Schwann cells	Schwannoma	9
506735	NF2VS14.1	326.526	126.789	pERK+ Schwann cells	Schwannoma	0
506736	NF2VS14.1	438.873	126.603	pERK+ Schwann cells	Schwannoma	0
506737	NF2VS14.1	591.28	125.64	pERK+ Schwann cells	Schwannoma	9
506738	NF2VS14.1	654.725	126.05	SOX-10+ Schwann cells	Schwannoma	9
506739	NF2VS14.1	671.562	126.917	pERK+ Schwann cells	Schwannoma	9
506740	NF2VS14.1	689.667	126.667	pERK+ Schwann cells	Schwannoma	9
506741	NF2VS14.1	794.122	128.265	pERK+ Schwann cells	Schwannoma	9
506742	NF2VS14.1	839.184	127.143	PanCK+ SOX-10+ Schwann cells	Schwannoma	4
506743	NF2VS14.1	931.492	126.333	SOX-10+ Schwann cells	Schwannoma	9
506744	NF2VS14.1	945.5	126.8	Classically-activated TAMs	Myeloid	8
506745	NF2VS14.1	22.1304	128.217	pERK+ Schwann cells	Schwannoma	8
506746	NF2VS14.1	129.927	127.561	pERK+ Schwann cells	Schwannoma	0
506747	NF2VS14.1	167.894	127.617	pERK+ Schwann cells	Schwannoma	0
506748	NF2VS14.1	182.457	127.943	pERK+ Schwann cells	Schwannoma	0
506749	NF2VS14.1	415.8	128.44	pERK+ Schwann cells	Schwannoma	9
506750	NF2VS14.1	494.258	127.806	pERK+ Schwann cells	Schwannoma	5
506751	NF2VS14.1	547.184	127.184	pERK+ Schwann cells	Schwannoma	9
506752	NF2VS14.1	610.262	128.369	pERK+ Schwann cells	Schwannoma	9
506753	NF2VS14.1	641.964	127.286	pERK+ Schwann cells	Schwannoma	9
506754	NF2VS14.1	723.5	127.725	SOX-10+ Schwann cells	Schwannoma	9
506755	NF2VS14.1	748.146	127.75	SOX-10+ Schwann cells	Schwannoma	5
506756	NF2VS14.1	803.612	128.408	pERK+ Schwann cells	Schwannoma	0
506757	NF2VS14.1	849.236	128.306	Classically-activated TAMs	Myeloid	8
506758	NF2VS14.1	858.455	127.636	SOX-10+ Schwann cells	Schwannoma	9
506759	NF2VS14.1	6.37931	128.793	Classically-activated TAMs	Myeloid	8
506760	NF2VS14.1	38.5333	128.683	pERK+ Schwann cells	Schwannoma	0
506761	NF2VS14.1	84.4	129.775	pERK+ Schwann cells	Schwannoma	0
506762	NF2VS14.1	248.814	129.023	pERK+ Schwann cells	Schwannoma	0
506763	NF2VS14.1	293.167	128.905	pERK+ Schwann cells	Schwannoma	0
506764	NF2VS14.1	445.521	129.688	pERK+ Schwann cells	Schwannoma	9
506765	NF2VS14.1	477.918	129.344	SOX-10+ Schwann cells	Schwannoma	8
506766	NF2VS14.1	534.244	128.878	pERK+ Schwann cells	Schwannoma	9
506767	NF2VS14.1	562.138	131.213	pERK+ Schwann cells	Schwannoma	9
506768	NF2VS14.1	661.038	127.423	pERK+ Schwann cells	Schwannoma	9
506769	NF2VS14.1	729.318	129.273	SOX-10+ Schwann cells	Schwannoma	5
506770	NF2VS14.1	71.8125	129.771	pERK+ Schwann cells	Schwannoma	0
506771	NF2VS14.1	92.92	130.64	pERK+ Schwann cells	Schwannoma	0
506772	NF2VS14.1	150.622	130.598	pERK+ Schwann cells	Schwannoma	0
506773	NF2VS14.1	207.732	129.976	pERK+ Schwann cells	Schwannoma	0
506774	NF2VS14.1	365.35	129.483	pERK+ Schwann cells	Schwannoma	0
506775	NF2VS14.1	410.774	129.935	pERK+ Schwann cells	Schwannoma	0
506776	NF2VS14.1	486.135	130.027	Classically-activated TAMs	Myeloid	8
506777	NF2VS14.1	510.396	130.113	pERK+ Schwann cells	Schwannoma	9
506778	NF2VS14.1	519	130.625	pERK+ Schwann cells	Schwannoma	9
506779	NF2VS14.1	593.886	131.171	SOX-10+ Schwann cells	Schwannoma	9
506780	NF2VS14.1	599.604	129.623	pERK+ Schwann cells	Schwannoma	9
506781	NF2VS14.1	756.644	130.378	pERK+ Schwann cells	Schwannoma	5
506782	NF2VS14.1	200.566	131.302	pERK+ Schwann cells	Schwannoma	0
506783	NF2VS14.1	311.872	132.149	pERK+ Schwann cells	Schwannoma	0
506784	NF2VS14.1	317.812	130.542	pERK+ Schwann cells	Schwannoma	0
506785	NF2VS14.1	342.833	131.033	Classically-activated TAMs	Myeloid	8
506786	NF2VS14.1	405.015	131.046	pERK+ Schwann cells	Schwannoma	9
506787	NF2VS14.1	525	131.314	pERK+ Schwann cells	Schwannoma	9
506788	NF2VS14.1	539.1	131.55	pERK+ Schwann cells	Schwannoma	8
506789	NF2VS14.1	551.08	131.28	pERK+ Schwann cells	Schwannoma	9
506790	NF2VS14.1	626.755	131.265	pERK+ Schwann cells	Schwannoma	0
506791	NF2VS14.1	675.45	131.775	pERK+ Schwann cells	Schwannoma	9
506792	NF2VS14.1	692.5	132.269	Schwann cells	Schwannoma	9
506793	NF2VS14.1	786.628	131.372	pERK+ Schwann cells	Schwannoma	9
506794	NF2VS14.1	871.044	131.267	PanCK+ SOX-10+ Schwann cells	Schwannoma	9
506795	NF2VS14.1	926.78	131.561	pERK+ Schwann cells	Schwannoma	9
506796	NF2VS14.1	981.592	130.469	pERK+ Schwann cells	Schwannoma	9
506797	NF2VS14.1	162.678	131.424	pERK+ Schwann cells	Schwannoma	0
506798	NF2VS14.1	186.44	131.4	pERK+ Schwann cells	Schwannoma	8
506799	NF2VS14.1	329.833	132.104	pERK+ Schwann cells	Schwannoma	0
506800	NF2VS14.1	453.179	132.164	pERK+ Schwann cells	Schwannoma	0
506801	NF2VS14.1	503.491	132	pERK+ Schwann cells	Schwannoma	9
506802	NF2VS14.1	638.231	132.192	pERK+ Schwann cells	Schwannoma	9
506803	NF2VS14.1	663.2	132.893	pERK+ Schwann cells	Schwannoma	9
506804	NF2VS14.1	682.477	131.318	pERK+ Schwann cells	Schwannoma	9
506805	NF2VS14.1	735.141	132.296	Schwann cells	Schwannoma	9
506806	NF2VS14.1	743.72	132.1	Classically-activated TAMs	Myeloid	8
506807	NF2VS14.1	773.789	132.105	Classically-activated TAMs	Myeloid	8
506808	NF2VS14.1	891.533	132.467	pERK+ Schwann cells	Schwannoma	9
506809	NF2VS14.1	937.154	131.5	Schwann cells	Schwannoma	9
506810	NF2VS14.1	942.414	131.897	pERK+ Schwann cells	Schwannoma	8
506811	NF2VS14.1	24.65	132.633	pERK+ Schwann cells	Schwannoma	0
506812	NF2VS14.1	45.5	132.5	pERK+ Schwann cells	Schwannoma	5
506813	NF2VS14.1	195.273	132.727	pERK+ Schwann cells	Schwannoma	0
506814	NF2VS14.1	236.304	133.357	Erythrocytes	Vasculature	8
506815	NF2VS14.1	349.833	133.433	Classically-activated TAMs	Myeloid	8
506816	NF2VS14.1	436.571	132.986	pERK+ Schwann cells	Schwannoma	0
506817	NF2VS14.1	491.981	133.685	Classically-activated TAMs	Myeloid	8
506818	NF2VS14.1	556	134.013	pERK+ Schwann cells	Schwannoma	9
506819	NF2VS14.1	799.433	133	Classically-activated TAMs	Myeloid	8
506820	NF2VS14.1	34.1923	134.269	pERK+ Schwann cells	Schwannoma	0
506821	NF2VS14.1	53.5571	134.471	pERK+ Schwann cells	Schwannoma	0
506822	NF2VS14.1	63.2232	135.214	pERK+ Schwann cells	Schwannoma	0
506823	NF2VS14.1	113.441	133.471	pERK+ Schwann cells	Schwannoma	0
506824	NF2VS14.1	156.625	133.45	pERK+ Schwann cells	Schwannoma	0
506825	NF2VS14.1	513.25	134.333	pERK+ Schwann cells	Schwannoma	9
506826	NF2VS14.1	544.753	134.904	SOX-10+ Schwann cells	Schwannoma	9
506827	NF2VS14.1	606.341	133.386	pERK+ Schwann cells	Schwannoma	9
506828	NF2VS14.1	633.5	134	pERK+ Schwann cells	Schwannoma	9
506829	NF2VS14.1	647.098	133.607	pERK+ Schwann cells	Schwannoma	9
506830	NF2VS14.1	685.667	135.595	SOX-10+ Schwann cells	Schwannoma	9
506831	NF2VS14.1	717.068	133.773	pERK+ Schwann cells	Schwannoma	9
506832	NF2VS14.1	844.135	134.324	pERK+ Schwann cells	Schwannoma	9
506833	NF2VS14.1	947.205	134.432	Classically-activated TAMs	Myeloid	8
506834	NF2VS14.1	989.098	134.39	pERK+ Schwann cells	Schwannoma	9
506835	NF2VS14.1	10.3585	135.358	pERK+ Schwann cells	Schwannoma	0
506836	NF2VS14.1	88.3143	136.114	pERK+ Schwann cells	Schwannoma	0
506837	NF2VS14.1	264.367	135.367	pERK+ Schwann cells	Schwannoma	0
506838	NF2VS14.1	284.442	134.885	pERK+ Schwann cells	Schwannoma	0
506839	NF2VS14.1	293.157	134.725	pERK+ Schwann cells	Schwannoma	8
506840	NF2VS14.1	370.776	134.671	Other	Other	0
506841	NF2VS14.1	377.154	135.5	pERK+ Schwann cells	Schwannoma	0
506842	NF2VS14.1	479.043	135.17	pERK+ Schwann cells	Schwannoma	0
506843	NF2VS14.1	583.966	134.441	pERK+ Schwann cells	Schwannoma	9
506844	NF2VS14.1	670.289	135.178	pERK+ Schwann cells	Schwannoma	9
506845	NF2VS14.1	828.125	134.903	Vascular-related pericytes	Vasculature	8
506846	NF2VS14.1	882.226	134.935	SOX-10+ Schwann cells	Schwannoma	9
506847	NF2VS14.1	204.116	136.07	pERK+ Schwann cells	Schwannoma	0
506848	NF2VS14.1	321.148	135.5	pERK+ Schwann cells	Schwannoma	0
506849	NF2VS14.1	445.805	136.22	pERK+ Schwann cells	Schwannoma	0
506850	NF2VS14.1	655.845	136.296	pERK+ Schwann cells	Schwannoma	9
506851	NF2VS14.1	782.485	135.803	pERK+ Schwann cells	Schwannoma	9
506852	NF2VS14.1	836.226	135.528	Schwann cells	Schwannoma	5
506853	NF2VS14.1	853.275	136.116	SOX-10+ Schwann cells	Schwannoma	9
506854	NF2VS14.1	104.881	136.746	pERK+ Schwann cells	Schwannoma	9
506855	NF2VS14.1	185.902	137.293	pERK+ Schwann cells	Schwannoma	0
506856	NF2VS14.1	219.85	136.7	CD68+ TAMs	Myeloid	8
506857	NF2VS14.1	308.328	137.776	pERK+ Schwann cells	Schwannoma	0
506858	NF2VS14.1	344.643	137.25	Other	Other	0
506859	NF2VS14.1	522.553	136.681	SOX-10+ Schwann cells	Schwannoma	9
506860	NF2VS14.1	712.5	137.381	pERK+ Schwann cells	Schwannoma	9
506861	NF2VS14.1	863.324	136.959	SOX-10+ Schwann cells	Schwannoma	9
506862	NF2VS14.1	896.29	137.226	PanCK+ SOX-10+ Schwann cells	Schwannoma	9
506863	NF2VS14.1	910.533	136.289	Schwann cells	Schwannoma	9
506864	NF2VS14.1	952.227	136.773	pERK+ Schwann cells	Schwannoma	8
506865	NF2VS14.1	981.978	136.391	pERK+ Schwann cells	Schwannoma	9
506866	NF2VS14.1	96.6795	139.013	pERK+ Schwann cells	Schwannoma	0
506867	NF2VS14.1	175.613	137.938	pERK+ Schwann cells	Schwannoma	0
506868	NF2VS14.1	701.125	138.393	pERK+ Schwann cells	Schwannoma	9
506869	NF2VS14.1	872.357	136.929	pERK+ Schwann cells	Schwannoma	9
506870	NF2VS14.1	915.37	138.704	Schwann cells	Schwannoma	9
506871	NF2VS14.1	114.552	138.655	pERK+ Schwann cells	Schwannoma	0
506872	NF2VS14.1	191.875	139.425	pERK+ Schwann cells	Schwannoma	0
506873	NF2VS14.1	249.299	137.537	pERK+ Schwann cells	Schwannoma	8
506874	NF2VS14.1	326.278	139.056	pERK+ Schwann cells	Schwannoma	0
506875	NF2VS14.1	358.216	138.216	Other	Other	0
506876	NF2VS14.1	416.5	139	pERK+ Schwann cells	Schwannoma	9
506877	NF2VS14.1	518.611	139.417	pERK+ Schwann cells	Schwannoma	9
506878	NF2VS14.1	591.411	139.214	pERK+ Schwann cells	Schwannoma	9
506879	NF2VS14.1	612.397	139.948	pERK+ Schwann cells	Schwannoma	9
506880	NF2VS14.1	804.5	138.5	pERK+ Schwann cells	Schwannoma	0
506881	NF2VS14.1	920.975	138.975	SOX-10+ Schwann cells	Schwannoma	9
506882	NF2VS14.1	930.708	138.246	SOX-10+ Schwann cells	Schwannoma	9
506883	NF2VS14.1	138.324	141.216	pERK+ Schwann cells	Schwannoma	9
506884	NF2VS14.1	290.875	139.703	pERK+ Schwann cells	Schwannoma	0
506885	NF2VS14.1	345.7	140.1	Classically-activated TAMs	Myeloid	8
506886	NF2VS14.1	382.15	139.075	pERK+ Schwann cells	Schwannoma	0
506887	NF2VS14.1	393.308	139.872	pERK+ Schwann cells	Schwannoma	0
506888	NF2VS14.1	435.397	139.741	pERK+ Schwann cells	Schwannoma	0
506889	NF2VS14.1	742.716	140.746	pERK+ Schwann cells	Schwannoma	5
506890	NF2VS14.1	854.103	141.241	pERK+ Schwann cells	Schwannoma	9
506891	NF2VS14.1	870.382	140.882	pERK+ Schwann cells	Schwannoma	8
506892	NF2VS14.1	887.814	140.237	SOX-10+ Schwann cells	Schwannoma	9
506893	NF2VS14.1	955.947	139.526	pERK+ Schwann cells	Schwannoma	9
506894	NF2VS14.1	989.755	140.592	pERK+ Schwann cells	Schwannoma	9
506895	NF2VS14.1	125.654	140.231	pERK+ Schwann cells	Schwannoma	0
506896	NF2VS14.1	331.667	140.095	pERK+ Schwann cells	Schwannoma	0
506897	NF2VS14.1	404.811	140.405	Classically-activated TAMs	Myeloid	8
506898	NF2VS14.1	548.327	140.694	pERK+ Schwann cells	Schwannoma	0
506899	NF2VS14.1	674.906	141.321	pERK+ Schwann cells	Schwannoma	9
506900	NF2VS14.1	685.667	140.81	pERK+ Schwann cells	Schwannoma	9
506901	NF2VS14.1	789.441	140.632	Schwann cells	Schwannoma	9
506902	NF2VS14.1	817.971	140.943	Erythrocytes	Vasculature	8
506903	NF2VS14.1	845.043	140.957	pERK+ Schwann cells	Schwannoma	5
506904	NF2VS14.1	878.918	141.393	pERK+ Schwann cells	Schwannoma	9
506905	NF2VS14.1	906.115	140.5	pERK+ Schwann cells	Schwannoma	9
506906	NF2VS14.1	963.809	141.483	pERK+ Schwann cells	Schwannoma	9
506907	NF2VS14.1	47.5634	142.606	pERK+ Schwann cells	Schwannoma	0
506908	NF2VS14.1	84.3333	142.095	pERK+ Schwann cells	Schwannoma	0
506909	NF2VS14.1	323.048	142.381	pERK+ Schwann cells	Schwannoma	0
506910	NF2VS14.1	347.154	142.538	Classically-activated TAMs	Myeloid	8
506911	NF2VS14.1	354.119	142.313	pERK+ Schwann cells	Schwannoma	8
506912	NF2VS14.1	400.227	142.727	Classically-activated TAMs	Myeloid	8
506913	NF2VS14.1	443.082	142.082	pERK+ Schwann cells	Schwannoma	9
506914	NF2VS14.1	503.1	141.575	pERK+ Schwann cells	Schwannoma	9
506915	NF2VS14.1	570.625	141.429	pERK+ Schwann cells	Schwannoma	9
506916	NF2VS14.1	659.688	140.875	pERK+ Schwann cells	Schwannoma	9
506917	NF2VS14.1	666.877	141.632	SOX-10+ Schwann cells	Schwannoma	4
506918	NF2VS14.1	707.818	142.182	pERK+ Schwann cells	Schwannoma	9
506919	NF2VS14.1	894.976	142.171	SOX-10+ Schwann cells	Schwannoma	9
506920	NF2VS14.1	939.19	142.603	SOX-10+ Schwann cells	Schwannoma	9
506921	NF2VS14.1	945.227	140.591	pERK+ Schwann cells	Schwannoma	8
506922	NF2VS14.1	67.2432	142.757	pERK+ Schwann cells	Schwannoma	0
506923	NF2VS14.1	182.388	142.98	Classically-activated TAMs	Myeloid	8
506924	NF2VS14.1	206.511	142.66	pERK+ Schwann cells	Schwannoma	0
506925	NF2VS14.1	312.458	143.583	pERK+ Schwann cells	Schwannoma	5
506926	NF2VS14.1	371.933	142.567	Other	Other	0
506927	NF2VS14.1	489.288	143.137	pERK+ Schwann cells	Schwannoma	0
506928	NF2VS14.1	511.649	141.286	SOX-10+ Schwann cells	Schwannoma	9
506929	NF2VS14.1	637.242	143.67	pERK+ Schwann cells	Schwannoma	9
506930	NF2VS14.1	647.956	142.4	pERK+ Schwann cells	Schwannoma	9
506931	NF2VS14.1	752.844	142.469	Classically-activated TAMs	Myeloid	8
[truncated: 89,703 more rows]

## Sheet: CN_Correlations
Antoni A CNs
Tumour size
[truncated: 43 more rows]

[truncated: 5 more sheets: SpOOx output, Receptorligand_pvals_fdr, Receptorligand_metadata, Receptorligand_means, MaxFuse_matchng]
